# Supplementary material for: Cancer Stem Cell-Inducing Media Activates Senescence Reprogramming in Fibroblasts
Source: Cancers (Basel). 2020 Jun 30;12(7):1745. doi: 10.3390/cancers12071745 (PMC7409320; doi:10.3390/cancers12071745)
Supplement: Supplementary file 1 [file cancers-12-01745-s001.zip]

Archive with 4 entries (3 files):
- cancers-852358-supp-final/
- cancers-852358-supp-final/Table S1 - RNA-seq analysis at each time point.xlsx
- cancers-852358-supp-final/Table S2 - RNA-seq timecourse analysis.xlsx
- cancers-852358-supp-final/Table S3 - Gene Ontology at each timepoint.xlsx
