# Supplementary material for: Cancer Stem Cell-Inducing Media Activates Senescence Reprogramming in Fibroblasts
Source: Cancers (Basel). 2020 Jun 30;12(7):1745. doi: 10.3390/cancers12071745 (PMC7409320; doi:10.3390/cancers12071745)
Supplement: Supplementary file 1 [file cancers-12-01745-s001.zip › cancers-852358-supp-final/Table S1 - RNA-seq analysis at each time point.xlsx]

## Sheet: D1vsD0
gene_name	gene	baseMean	log2FoldChange	lfcSE	stat	pvalue	padj
LINC00704	NR_024475	23.4617	5.66861	0.915237	6.19359	5.8808e-10	2.49078e-08
CLSPN	NM_022111	4.09775	5.30754	1.53385	3.46028	0.00053962	0.00476823
CLEC4GP1	NR_002931	7.48073	5.23417	1.3016	4.02135	5.78661e-05	0.000749496
LINC00705	NR_015425	3.74055	5.22531	1.52606	3.42405	0.000616951	NA
SLC14A1	NM_001146037	3.66521	5.20268	1.52722	3.40664	0.00065769	NA
EXO1	NM_130398	3.67885	5.17187	1.51876	3.40532	0.000660876	NA
CEP55	NM_018131	3.53385	5.10526	1.53171	3.33304	0.000859024	NA
WNT7B	NM_058238	3.23397	5.00608	1.55711	3.21498	0.00130452	NA
MMP1	NM_002421	6.25862	4.93375	1.36137	3.62412	0.000289952	0.00288457
WTAPP1	NR_038390	9.18765	4.79597	1.11921	4.28516	1.82607e-05	0.000278997
RP1	NM_006269	9.04003	4.78267	1.12921	4.23542	2.28124e-05	0.000339749
MIR548AO	NR_049801	2.76506	4.76163	1.61529	2.94784	0.0032	NA
ITPKA	NM_002220	113.503	4.68733	0.436151	10.747	6.11988e-27	3.41286e-24
RACGAP1P	NR_026583	2.60236	4.66724	1.62992	2.86347	0.00419027	NA
NTSR1	NM_002531	5.11086	4.65491	1.36851	3.40144	0.000670309	0.00565901
NPPC	NM_024409	2.46143	4.6252	1.65845	2.78886	0.00528941	NA
HES1	NM_005524	4.83889	4.58132	1.38659	3.30402	0.000953088	0.00759279
KIFC1	NM_002263	2.34422	4.54164	3.79553	1.19658	0.231471	NA
TFPT	NM_013342	2.35948	4.53462	3.92399	1.15561	0.247839	NA
KIF14	NM_014875	4.36303	4.43955	1.40701	3.1553	0.00160332	0.011504
STX1A	NM_004603	2.23251	4.42205	1.78457	2.47794	0.0132144	NA
VARS	NM_006295	15.218	4.29376	1.82019	2.35896	0.0183261	0.0723673
OSTN-AS1	NR_133663	46.5644	4.26808	0.5492	7.77145	7.75914e-15	7.666e-13
KRT15	NM_002275	29.8669	4.24541	0.612285	6.93373	4.09895e-12	2.67177e-10
GAL	NM_015973	3.6848	4.17578	1.47319	2.83451	0.00458966	NA
NUF2	NM_145697	3.72316	4.17558	1.51392	2.75812	0.00581345	NA
CDK1	NM_001786	8.3068	4.14252	1.04505	3.96393	7.37247e-05	0.000920459
DXO	NM_005510	5.50475	4.10954	2.39485	1.71599	0.0861638	0.218744
FAM111B	NM_198947	3.51759	4.09348	1.45797	2.80766	0.0049903	NA
GPAT3	NM_032717	3.48786	4.06482	1.49354	2.7216	0.00649659	NA
CEP85L	NM_001178035	1.67462	4.05004	1.80904	2.23877	0.0251707	NA
RGS16	NM_002928	1.67462	4.05004	1.80904	2.23877	0.0251707	NA
CTSL	NM_001912	3.43023	4.04236	1.48552	2.72118	0.00650489	NA
EIF5A	NM_001970	14.8839	4.00614	0.813344	4.92551	8.41403e-07	1.86249e-05
UCHL3	NM_006002	3.30995	4.00131	1.53547	2.60593	0.00916264	NA
TTN	NM_133379	1.57931	3.9804	1.84569	2.15659	0.0310373	NA
ABCB11	NM_003742	1.58952	3.97094	3.93218	1.00986	0.312564	NA
DEPDC1	NM_001114120	13.9712	3.94751	0.809839	4.87443	1.09123e-06	2.35564e-05
MIR4449	NR_039651	5.22531	3.93962	1.23857	3.18079	0.00146877	0.0107853
AATF	NM_012138	20.5402	3.90785	1.45666	2.68274	0.00730216	0.0370947
NOP56	NR_027700	1.51567	3.90784	1.86918	2.09068	0.0365572	NA
SOCS2	NM_003877	1.52963	3.90004	1.86591	2.09016	0.0366036	NA
FMNL3	NM_175736	1.47199	3.85168	1.87812	2.05082	0.0402848	NA
LOC100505622	NR_038332	1.45203	3.83166	1.92348	1.99205	0.0463658	NA
C2CD4C	NM_001136263	1.43432	3.82291	1.89586	2.01645	0.0437532	NA
FOXC2-AS1	NR_125795	1.33901	3.74088	1.95391	1.91456	0.0555487	NA
THBD	NM_000361	16.9838	3.70628	0.709507	5.22374	1.75344e-07	4.57169e-06
SPATA31E1	NM_178828	3.14501	3.69248	1.53004	2.41333	0.0158075	NA
IL1A	NM_000575	12.8195	3.68519	0.816761	4.51196	6.42316e-06	0.000111743
LOC101927701	NR_110271	7.87913	3.6821	0.98917	3.72241	0.000197328	0.00210051
MIR4653	NR_039797	4.3091	3.68015	1.25934	2.92228	0.00347477	0.0209237
GNAS	NR_132272	2.72477	3.67076	1.60797	2.28285	0.022439	NA
SLCO4A1	NM_016354	2.5861	3.63552	1.56597	2.32157	0.0202559	NA
PPP2R5C	NM_178587	2.50575	3.59745	1.59909	2.24968	0.0244692	NA
PKIA	NM_006823	2.43315	3.55802	1.59049	2.23706	0.0252825	NA
UBE2C	NM_181801	14.542	3.55326	0.775176	4.58381	4.56578e-06	8.1988e-05
RAB11FIP3	NM_014700	2.33135	3.52227	3.90864	0.90115	0.367509	NA
TEX10	NM_017746	7.70843	3.51695	1.14381	3.07476	0.00210669	0.0141641
HK1	NM_000188	8.22971	3.50492	1.00693	3.48079	0.000499942	0.00448473
STC1	NM_003155	1052.94	3.50125	0.386593	9.05667	1.34493e-19	2.91005e-17
MT1L	NR_001447	101.066	3.42478	0.955417	3.58459	0.000337611	0.00325546
FRMD5	NM_001286490	5.07838	3.42088	1.15205	2.96938	0.002984	0.018756
RPL36	NM_015414	6.81514	3.41104	1.11402	3.06192	0.00219922	0.014678
HIST3H2BB	NM_175055	29.9339	3.37496	0.549776	6.1388	8.3149e-10	3.37915e-08
SUSD4	NM_017982	5.74733	3.3552	1.17662	2.85157	0.00435045	0.0248406
ARL4C	NM_005737	3.63398	3.35384	1.39975	2.39603	0.0165736	NA
IL1B	NM_000576	6.3811	3.33882	1.09013	3.06279	0.00219287	0.0146454
HIST1H1B	NM_005322	1634.69	3.32374	0.265898	12.5	7.4611e-36	9.36181e-33
CDKN2B	NM_078487	3.34369	3.31412	1.34305	2.4676	0.013602	NA
RNVU1-8	NR_121645	4.72976	3.29407	1.15725	2.84648	0.00442061	0.025184
SAPCD2	NM_178448	60.1543	3.28922	0.446081	7.37359	1.66088e-13	1.26302e-11
FBXO5	NM_012177	2.09722	3.28075	1.67227	1.96186	0.0497792	NA
MT2A	NM_005953	1173.21	3.27686	0.254407	12.8804	5.806e-38	9.71343e-35
GEM	NM_005261	2.02889	3.27377	1.67239	1.95755	0.0502833	NA
ITGA10	NM_003637	5.98611	3.2526	1.05022	3.09706	0.00195447	0.0134469
TPBG	NM_001166392	3.36802	3.25147	1.36994	2.37344	0.0176233	NA
HSPD1	NM_002156	3.2393	3.23255	1.42502	2.26843	0.0233033	NA
CNIH3	NM_152495	106.39	3.22403	0.361508	8.91826	4.73666e-19	8.80493e-17
SLC20A1	NM_005415	6120.63	3.21966	0.239788	13.4271	4.19651e-41	8.42491e-38
NDUFAF3	NM_199073	3.22209	3.21525	1.38753	2.31725	0.0204901	NA
SNORD18C	NR_002443	3.83194	3.20562	1.30803	2.45073	0.0142568	NA
EFTUD1P1	NR_036652	2.39018	3.1964	1.63669	1.95297	0.0508236	NA
FANCD2	NM_001018115	10.0478	3.18854	0.835703	3.8154	0.000135964	0.00152834
MYH15	NM_014981	39.8558	3.16828	1.0824	2.92708	0.00342163	0.0207629
RNF128	NM_194463	4.41279	3.15911	1.22412	2.58072	0.00985931	0.0463407
HIST1H3G	NM_003534	351.886	3.11956	0.306646	10.1732	2.61262e-24	1.14024e-21
HIST1H1D	NM_005320	996.636	3.09901	0.273219	11.3426	8.07188e-30	6.23273e-27
ZG16B	NM_145252	4.10516	3.07135	1.20606	2.54659	0.010878	0.0498657
XDH	NM_000379	31.6873	3.06327	0.495638	6.18045	6.39196e-10	2.68462e-08
DEPDC1-AS1	NR_110671	2.86551	3.02773	1.41314	2.14255	0.0321489	NA
LINC00960	NR_040005	1.74766	3.02331	1.71302	1.7649	0.0775806	NA
RUFY1	NM_001040451	1.71373	3.0077	1.85297	1.62318	0.10455	NA
COPS7A	NM_001164093	1.66436	2.99683	1.85583	1.61482	0.10635	NA
HIST1H2BM	NM_003521	104.739	2.99237	0.357879	8.3614	6.19804e-17	8.29545e-15
AP2S1	NM_001301076	44.0224	2.98783	0.5049	5.91767	3.26536e-09	1.19191e-07
MIR4284	NR_036247	1.67331	2.98308	1.75056	1.70407	0.0883676	NA
CCDC115	NM_032357	1.69002	2.97889	1.72555	1.72635	0.0842853	NA
HIST1H2BB	NM_021062	221.951	2.95724	0.340691	8.68012	3.95357e-18	6.01302e-16
FBXO18	NM_001258452	1.63564	2.95649	1.75651	1.68316	0.0923434	NA
NEK2	NM_002497	13.0912	2.94523	0.720472	4.08792	4.35259e-05	0.000589626
CDC20	NM_001255	240.308	2.94211	0.322089	9.13445	6.57401e-20	1.49977e-17
MFSD5	NM_032889	3.3947	2.94012	1.35497	2.16988	0.0300157	NA
HIST1H2BO	NM_003527	207.583	2.91456	0.371536	7.84462	4.34274e-15	4.54088e-13
PNP	NM_000270	461.328	2.91185	0.245587	11.8567	1.98638e-32	1.99393e-29
CCNB1	NM_031966	837.158	2.89616	0.27318	10.6016	2.92828e-26	1.4697e-23
HIST2H3D	NM_001123375	78.6599	2.8952	0.380428	7.61037	2.73315e-14	2.30549e-12
HIST1H2AG	NM_021064	707.221	2.89232	0.318792	9.07276	1.1604e-19	2.58847e-17
HIST1H4I	NM_003495	198.951	2.89021	0.3348	8.63263	5.99572e-18	8.98285e-16
SNORD88B	NR_003068	1.55804	2.88951	1.80699	1.59907	0.109805	NA
PAK3	NM_002578	14.8792	2.8871	0.687069	4.20206	2.64499e-05	0.000389874
CENPU	NM_024629	1.54308	2.88367	1.81376	1.58988	0.111861	NA
MMP10	NM_002425	13.5805	2.88288	0.701903	4.10724	4.00415e-05	0.000549845
TRIB1	NM_001282985	1.54033	2.88156	1.78074	1.61818	0.105624	NA
HIST1H2AJ	NM_021066	130.813	2.87422	0.355888	8.07617	6.68316e-16	7.62358e-14
DKK2	NM_014421	12.1193	2.86651	0.78	3.67501	0.000237837	0.00245322
NDC80	NM_006101	186.536	2.8612	0.30032	9.52718	1.61621e-21	4.38473e-19
SCG2	NM_003469	42.7408	2.85739	0.51918	5.50366	3.7199e-08	1.10474e-06
HSPA6	NM_002155	4.74384	2.85448	1.153	2.47569	0.0132979	0.0575115
TMBIM6	NM_003217	1.50266	2.85321	1.81851	1.56898	0.116652	NA
GPX1	NM_201397	1.50266	2.85321	1.81851	1.56898	0.116652	NA
PRKAR1A	NM_212471	12.4714	2.8258	0.824567	3.42701	0.000610264	0.00524023
BAALC	NM_024812	10.0948	2.82016	0.801392	3.51908	0.00043304	0.00398794
CASC8	NR_117100	1.54502	2.81301	1.79319	1.56872	0.116713	NA
LMNB1	NM_005573	26.2689	2.80723	0.555435	5.05412	4.32387e-07	1.04334e-05
SLC26A4	NM_000441	7.77532	2.80171	0.880617	3.18153	0.001465	0.0107734
WNT16	NM_057168	6.75663	2.80009	1.06521	2.62868	0.00857163	0.0418289
KIF4A	NM_012310	293.547	2.79973	0.263575	10.6221	2.35128e-26	1.24222e-23
SLC35C1	NM_001145265	1.52506	2.79121	1.79638	1.5538	0.120233	NA
CNIH4	NR_102347	1.52506	2.79121	1.79638	1.5538	0.120233	NA
HIST1H2AL	NM_003511	168.377	2.78554	0.307941	9.04569	1.48721e-19	3.11013e-17
RPS15	NM_001308226	5.45225	2.76689	1.06396	2.60054	0.00930761	0.0443425
HIST1H3F	NM_021018	377.728	2.75766	0.325321	8.47675	2.31573e-17	3.32076e-15
AURKB	NM_001313951	1.43576	2.74345	1.81511	1.51145	0.130673	NA
KIF20A	NM_005733	425.249	2.74059	0.310751	8.81926	1.15216e-18	1.99404e-16
BUB1B	NM_001211	248.337	2.73887	0.287154	9.538	1.45619e-21	4.06036e-19
MRE11A	NM_005590	1.40135	2.73777	1.85986	1.47203	0.141013	NA
RBBP8	NM_002894	1.87565	2.73739	1.74636	1.56749	0.117001	NA
HIST1H2BI	NM_003525	397.618	2.72578	0.295704	9.21793	3.029e-20	7.60127e-18
C19orf48	NM_001290149	3.28943	2.72007	1.26278	2.15403	0.0312378	NA
NPTX1	NM_002522	3881.93	2.71808	0.331916	8.18904	2.63323e-16	3.22346e-14
SNORD3D	NR_006882	761.781	2.7172	0.774153	3.5099	0.000448268	0.00409437
RPE65	NM_000329	2.36494	2.7169	1.48525	1.82926	0.0673607	NA
S100A13	NM_001024212	10.3793	2.71465	0.790611	3.43361	0.000595604	0.00513631
BTN3A2	NM_001197247	1.39809	2.71152	1.84154	1.47242	0.140907	NA
WSB2	NM_001278557	1.42975	2.70821	1.81526	1.49191	0.135723	NA
C5orf30	NM_033211	3.31509	2.70365	1.28222	2.10858	0.0349811	NA
KNSTRN	NM_001142761	3.29738	2.70011	1.28299	2.10455	0.0353306	NA
MECOM	NM_001105078	1.41204	2.69928	1.85046	1.4587	0.144647	NA
DMRTA1	NM_022160	4.92935	2.69895	1.12316	2.403	0.0162613	0.0666405
CEP152	NM_001194998	2.39059	2.69552	1.52918	1.76272	0.0779469	NA
ZNF367	NM_153695	49.3225	2.69338	0.410549	6.56044	5.36487e-11	2.8953e-09
MIR6754	NR_106812	2.27664	2.69337	1.5131	1.78004	0.0750698	NA
GSPT1	NM_001130007	1.36142	2.69097	1.86841	1.44025	0.149797	NA
SPAG5	NM_006461	393.234	2.68901	0.279392	9.62451	6.30054e-22	1.91651e-19
WFDC13	NM_172005	1.37812	2.68721	1.86394	1.44169	0.149391	NA
CENPN	NM_018455	1.34371	2.68255	1.86879	1.43545	0.151159	NA
TMEM132B	NM_052907	21.3409	2.67995	0.569512	4.7057	2.52999e-06	4.9505e-05
KIAA0895	NM_001100425	1.39208	2.67698	1.82378	1.46782	0.142153	NA
TCP11L1	NM_018393	4.96245	2.67338	1.07554	2.4856	0.0129333	0.0563718
IL13RA2	NM_000640	62.2227	2.66983	0.473553	5.63786	1.72171e-08	5.52159e-07
EMP3	NM_001425	22.1711	2.66739	0.594161	4.48934	7.14445e-06	0.000122382
ANOS1	NM_000216	11.0014	2.6562	0.810217	3.27838	0.00104405	0.00816394
C21orf2	NM_001271441	4.08388	2.65174	1.1812	2.24495	0.0247714	0.0904202
STEAP1	NM_012449	44.9284	2.64395	0.469166	5.63543	1.74624e-08	5.5824e-07
MGLL	NM_001003794	1.35441	2.64386	1.85914	1.42209	0.155001	NA
HIST1H2BL	NM_003519	146.206	2.62995	0.428395	6.13908	8.30028e-10	3.37915e-08
TTC27	NM_017735	15.9958	2.6256	0.679201	3.86571	0.000110765	0.00127882
RFX8	NM_001145664	57.2986	2.62199	0.423252	6.19486	5.83354e-10	2.48953e-08
FAM122B	NM_001166599	1.33444	2.62038	1.85036	1.41614	0.156734	NA
CSTF3-AS1	NR_034027	1.33444	2.62038	1.85036	1.41614	0.156734	NA
SNORD88A	NR_003067	2.25762	2.61858	1.52	1.72275	0.0849338	NA
CDCA5	NM_080668	140.359	2.61343	0.31201	8.37612	5.47024e-17	7.4203e-15
RGS17	NM_012419	243.35	2.60817	0.269536	9.67651	3.79431e-22	1.22862e-19
PLXNB1	NM_002673	1.79204	2.60507	1.89378	1.37559	0.168947	NA
C19orf70	NM_001308240	6.83503	2.60358	1.00549	2.58937	0.0096153	0.045549
SNHG10	NR_003138	3.01846	2.60356	1.29413	2.01183	0.0442383	NA
ESCO2	NM_001017420	60.0207	2.59639	0.39723	6.53624	6.30857e-11	3.33292e-09
CENPF	NM_016343	1572.03	2.59597	0.258586	10.0391	1.02614e-23	4.12016e-21
HIST1H2AH	NM_080596	353.043	2.59592	0.354196	7.32905	2.31791e-13	1.74941e-11
HIST1H4A	NM_003538	123.482	2.58975	0.414626	6.246	4.21099e-10	1.87867e-08
SNORA91	NR_132773	5.86464	2.5867	1.00234	2.58067	0.0098609	0.0463407
ALDOA	NM_000034	7.72807	2.58581	0.888342	2.91082	0.00360478	0.0215129
CENPE	NM_001813	3.94164	2.58122	1.16372	2.21807	0.0265503	NA
HIST1H3B	NM_003537	400.956	2.57919	0.284828	9.05525	1.36255e-19	2.91005e-17
UACA	NM_018003	20.2639	2.57773	0.628304	4.10267	4.08403e-05	0.000557761
MT1X	NM_005952	50.6668	2.57695	0.407485	6.32403	2.5482e-10	1.18971e-08
G0S2	NM_015714	12.2951	2.57032	0.710714	3.61654	0.00029857	0.00295566
GMNC	NM_001146686	3.81842	2.56304	1.19443	2.14583	0.0318865	NA
SSB	NM_003142	3.77268	2.55923	1.25656	2.0367	0.0416806	NA
HIST1H3H	NM_003536	266.193	2.55682	0.291925	8.7585	1.97859e-18	3.15256e-16
SHCBP1	NM_024745	312.72	2.55352	0.265181	9.62934	6.0115e-22	1.88573e-19
SLC6A15	NM_018057	10.2531	2.55021	0.820941	3.10645	0.00189347	0.0131262
MIR423	NR_029945	2.11068	2.54825	1.54126	1.65336	0.0982581	NA
ERCC2	NM_001130867	2.09397	2.54808	1.49993	1.6988	0.0893574	NA
RASGRP3	NM_170672	2.09397	2.54808	1.49993	1.6988	0.0893574	NA
NCAPG	NM_022346	1.2591	2.54382	1.9996	1.27216	0.203315	NA
KCNG1	NM_002237	190.778	2.53766	0.301618	8.41349	3.97978e-17	5.47248e-15
PLCXD2-AS1	NR_046733	2.04235	2.53697	1.52591	1.66259	0.0963941	NA
LINC01605	NR_121620	73.2161	2.53653	0.355537	7.13437	9.72322e-13	6.7779e-11
KIF4B	NM_001099293	7.57875	2.53501	0.963674	2.63057	0.00852423	0.041638
FEN1	NM_004111	380.187	2.53209	0.280098	9.04003	1.56636e-19	3.20879e-17
MAGED2	NM_201222	6.47877	2.53067	0.99471	2.54413	0.0109549	0.0500099
GPRIN1	NM_052899	309.124	2.52843	0.280529	9.01307	2.00361e-19	4.02244e-17
AURKAIP1	NM_001127229	1.99023	2.52827	1.7102	1.47835	0.139315	NA
HIST1H3C	NM_003531	188.904	2.52413	0.340066	7.42245	1.14974e-13	9.01651e-12
NPEPL1	NM_024663	2.13633	2.52228	1.5688	1.60777	0.107885	NA
LINC00920	NR_046242	11.0425	2.52227	0.727402	3.46751	0.000525298	0.0046746
LHFPL3-AS2	NR_027374	2.08797	2.5219	1.51406	1.66565	0.0957828	NA
SPOCD1	NM_144569	1.67902	2.52125	1.81904	1.38603	0.165737	NA
PLEC	NM_201382	3.73432	2.51987	1.18943	2.11854	0.0341291	NA
ASF1B	NM_018154	62.5864	2.51981	0.384994	6.54507	5.94682e-11	3.17522e-09
TMEM158	NM_015444	1193.71	2.51933	0.329299	7.65061	2.00035e-14	1.74605e-12
C11orf91	NM_001166692	14.7945	2.51914	0.658362	3.82638	0.000130042	0.00147166
KCNA3	NM_002232	2.79118	2.51611	1.38717	1.81384	0.0697021	NA
ZBED2	NM_024508	2.03634	2.51091	1.52256	1.64913	0.09912	NA
KCNQ5-IT1	NR_120503	6.30517	2.50972	0.964727	2.60148	0.00928218	0.0442635
CLEC2B	NM_005127	163.779	2.50845	0.310509	8.07853	6.55516e-16	7.62358e-14
RXFP4	NM_181885	2.00193	2.50605	1.57079	1.59541	0.110621	NA
HIST1H2AI	NM_003509	342.28	2.50358	0.28536	8.77341	1.7333e-18	2.85227e-16
FAM214B	NR_134455	1.65906	2.4931	1.83747	1.35681	0.174841	NA
ASPM	NM_018136	298.685	2.48218	0.35119	7.0679	1.5729e-12	1.07407e-10
HIST1H2BF	NM_003522	182.494	2.46816	0.321689	7.67251	1.68666e-14	1.52198e-12
ZKSCAN5	NM_014569	2.55984	2.46176	1.45786	1.68861	0.0912936	NA
NDP	NM_000266	9.66837	2.45578	0.797038	3.08113	0.00206218	0.013996
DHRS3	NM_004753	284.766	2.45506	0.288278	8.51629	1.64752e-17	2.43203e-15
SRPK2	NM_182692	8.12296	2.45233	0.870644	2.81669	0.0048522	0.0270892
SLC26A4-AS1	NR_028137	1.92432	2.44958	1.59571	1.53511	0.124757	NA
E2F7	NM_203394	376.352	2.43752	0.26467	9.20963	3.27243e-20	8.01187e-18
CST6	NM_001323	9.73138	2.43745	0.777509	3.13494	0.00171887	0.0121592
GSTO1	NM_001191003	2.80056	2.436	1.3462	1.80953	0.0703687	NA
PARM1	NM_015393	2.78285	2.43029	1.33349	1.82251	0.0683777	NA
CEBPG	NM_001806	7.36639	2.42532	0.996906	2.43285	0.0149804	0.0627122
LINC01173	NR_132376	5.12467	2.41901	1.07486	2.25053	0.0244152	0.0896742
REST	NM_001193508	2.63386	2.41584	1.48202	1.6301	0.103081	NA
HIST1H2BE	NM_003523	133.672	2.41313	0.386661	6.24095	4.3491e-10	1.93169e-08
TRIP13	NM_004237	95.6411	2.41294	0.331823	7.27177	3.54817e-13	2.61887e-11
TNFSF9	NM_003811	7.51959	2.41026	0.901349	2.67406	0.00749394	0.0378772
RPSAP52	NR_026825	96.9949	2.40947	0.336124	7.16841	7.5876e-13	5.32617e-11
HBEGF	NM_001945	224.286	2.40481	0.345031	6.96983	3.17319e-12	2.09556e-10
CNTNAP3	NM_033655	4.15855	2.4037	1.17239	2.05026	0.040339	0.127817
MIR3176	NR_036137	1.91406	2.39929	1.59374	1.50545	0.132208	NA
DCBLD2	NM_080927	12927.6	2.39649	0.219747	10.9056	1.08325e-27	6.79607e-25
RAPGEF4	NM_007023	21.1557	2.39327	0.585202	4.08965	4.32022e-05	0.000586032
PLK1	NM_005030	96.1761	2.39306	0.384025	6.23153	4.61908e-10	2.04257e-08
ZNF667-AS1	NR_036521	1.92901	2.393	1.5569	1.53703	0.124286	NA
TOP2A	NM_001067	1864.07	2.38625	0.23251	10.263	1.03462e-24	4.7207e-22
SLC25A22	NM_024698	5.23779	2.38251	1.05557	2.25707	0.0240035	0.0888449
PEX16	NM_004813	2.57622	2.38054	1.4771	1.61163	0.107043	NA
CCNA2	NM_001237	328.551	2.37969	0.270079	8.81108	1.23942e-18	2.10869e-16
RNF6	NM_183044	4.35772	2.37874	1.18545	2.00662	0.0447905	0.137368
RPP25L	NM_148179	5.18717	2.37726	1.08361	2.19384	0.0282472	0.0996975
CXCL8	NM_000584	15.9946	2.37249	0.619582	3.82917	0.000128574	0.00145834
BTBD11	NM_001018072	20.6882	2.37208	0.570644	4.15685	3.22671e-05	0.000460081
LACC1	NM_153218	5.97167	2.37157	0.954779	2.48389	0.0129955	0.0565941
GINS4	NM_032336	176.434	2.36657	0.30454	7.77095	7.78972e-15	7.666e-13
RIN2	NM_001242581	18.3352	2.36503	0.571011	4.14184	3.44535e-05	0.000487104
HIST1H3D	NM_003530	285.295	2.36468	0.319964	7.39047	1.46312e-13	1.13851e-11
MCM3	NM_002388	4.18765	2.36451	1.1251	2.10159	0.0355888	0.117243
DNAJA1	NM_001539	68.2585	2.36394	0.442429	5.34309	9.13775e-08	2.54085e-06
SH3BP5	NM_004844	2.59924	2.36181	1.3593	1.73752	0.0822959	NA
HIST1H4B	NM_003544	948.177	2.36165	0.339041	6.96568	3.26825e-12	2.14423e-10
CEBPG	NM_001252296	3.3927	2.3615	1.23771	1.90797	0.0563953	NA
GINS1	NM_021067	158.923	2.35824	0.304609	7.74187	9.79633e-15	9.27694e-13
POLQ	NM_199420	194.527	2.35579	0.282157	8.34923	6.871e-17	8.84244e-15
MAD2L1	NM_002358	168.685	2.34742	0.289179	8.11753	4.75772e-16	5.68548e-14
HIST1H3J	NM_003535	87.9644	2.34292	0.331069	7.07682	1.47495e-12	1.01408e-10
CARD8-AS1	NR_040599	15.5786	2.3319	0.69137	3.37287	0.000743897	0.00619408
TPX2	NM_012112	699.061	2.32807	0.259182	8.98239	2.64955e-19	5.01815e-17
XRCC2	NM_005431	67.177	2.32357	0.397312	5.84821	4.9689e-09	1.76872e-07
SLC36A4	NM_152313	3.49339	2.31688	1.45415	1.59329	0.111095	NA
RPL9	NM_001024921	27.0522	2.30758	0.570621	4.04398	5.25505e-05	0.000688644
SLC4A2	NM_003040	6.90213	2.30728	1.01518	2.27279	0.0230391	0.0860148
RCL1	NM_005772	4.15693	2.30525	1.19551	1.92826	0.0538223	0.156781
HPCAL1	NM_002149	3.31479	2.30494	1.28712	1.79078	0.0733289	NA
SNORD77	NR_003943	2.48297	2.29892	1.38857	1.6556	0.0978029	NA
TSPAN13	NM_014399	49.1337	2.296	0.390911	5.87345	4.2683e-09	1.53019e-07
RAB5C	NM_001252039	1.8277	2.29591	1.58849	1.44534	0.148363	NA
ITPRIP	NM_001272013	1.8277	2.29591	1.58849	1.44534	0.148363	NA
THOC7	NM_001285404	1.8277	2.29591	1.58849	1.44534	0.148363	NA
RANBP1	NM_001278641	4.04592	2.2925	1.15097	1.99181	0.0463923	0.141074
SLC16A1	NM_003051	5.00877	2.29207	1.1182	2.04978	0.0403856	0.127912
SLC38A7	NM_001308384	1.76111	2.28503	1.67904	1.36092	0.17354	NA
RNVU1-19	NR_104086	19.1922	2.28287	0.580974	3.92938	8.51643e-05	0.00103874
LINC01204	NR_104644	6.35924	2.28259	0.908024	2.5138	0.0119437	0.0533559
FUT8-AS1	NR_024334	2.41189	2.28028	1.43847	1.58521	0.112919	NA
KIF11	NM_004523	537.684	2.27931	0.242059	9.41635	4.6705e-21	1.23375e-18
CDC6	NM_001254	229.03	2.27863	0.26777	8.50964	1.74471e-17	2.53817e-15
MIR1908	NR_031729	1.77332	2.27643	1.69833	1.34039	0.180118	NA
BTF3	NM_001037637	20.2529	2.27464	0.624123	3.64454	0.000267873	0.00270242
ZNF503-AS2	NR_024421	3.14045	2.27326	1.30061	1.74784	0.0804912	NA
KIAA0513	NM_001297766	3.93839	2.26732	1.12977	2.00688	0.0447622	NA
GPD2	NM_001083112	1.82069	2.2657	1.64069	1.38094	0.167297	NA
SNRPB	NM_003091	8.79631	2.26553	0.825615	2.74406	0.00606853	0.0321286
RASA1	NM_002890	75.8842	2.26534	0.411371	5.5068	3.65417e-08	1.08844e-06
PLAUR	NM_001005376	51.5578	2.26514	0.424806	5.33218	9.70384e-08	2.67602e-06
LOC100287036	NM_001242885	5.53774	2.26147	1.00348	2.25363	0.0242197	0.0892744
C6orf120	NM_001029863	12.9259	2.26054	0.742336	3.04517	0.00232553	0.0153013
HIC1	NM_006497	4.03981	2.25893	1.23562	1.82817	0.0675242	0.184689
PGAM1	NM_002629	19.0166	2.25744	0.628178	3.59363	0.000326098	0.00317804
ERCC6L	NM_017669	137.16	2.25588	0.305814	7.37665	1.62322e-13	1.24381e-11
YWHAZ	NM_001135699	2.50262	2.25046	1.38545	1.62435	0.104301	NA
NT5E	NM_002526	49.2435	2.24961	0.507514	4.43259	9.3106e-06	0.000154735
S100A13	NM_001024213	10.8078	2.24889	0.726854	3.094	0.00197478	0.0135402
HIST1H2AE	NM_021052	355.61	2.24447	0.311174	7.21289	5.47765e-13	3.92748e-11
SMIM3	NM_032947	656.125	2.24224	0.252411	8.8833	6.4905e-19	1.14301e-16
HIST1H2BH	NM_003524	398.7	2.23398	0.384365	5.81212	6.16867e-09	2.15753e-07
UOX	NR_003927	2.49561	2.23087	1.43693	1.55252	0.120537	NA
SLC30A6	NM_001193513	1.71569	2.2262	1.6897	1.31751	0.187669	NA
EIF2B3	NM_001166588	2.2796	2.22549	1.49483	1.48879	0.136543	NA
RAD54L	NM_003579	1.73239	2.2242	1.59533	1.39419	0.163259	NA
HIST1H2AK	NM_003510	122.007	2.22401	0.309762	7.17974	6.98454e-13	4.93738e-11
AUP1	NR_126511	2.41332	2.22189	1.38504	1.6042	0.108669	NA
HIST1H2AB	NM_003513	148.16	2.22084	0.324349	6.84705	7.53875e-12	4.75937e-10
ADCY8	NM_001115	1.71468	2.21837	1.60319	1.38372	0.166443	NA
HIST1H4L	NM_003546	203.939	2.2183	0.390339	5.68299	1.32358e-08	4.32771e-07
ACAA1	NR_024024	1.77701	2.21686	1.79899	1.23228	0.217845	NA
POPDC3	NM_022361	13.4895	2.21219	0.680649	3.25012	0.00115358	0.00880783
P2RY11	NM_002566	4.76594	2.20964	1.09328	2.02111	0.0432683	0.134508
LOC392232	NR_033867	347.269	2.20794	0.397539	5.55401	2.79185e-08	8.44114e-07
ECT2	NM_001258316	4.50404	2.20591	1.07536	2.05131	0.0402363	0.127652
ZDBF2	NM_020923	1.71142	2.20384	1.64271	1.34159	0.179728	NA
RFC3	NM_002915	20.019	2.2035	0.568893	3.87331	0.000107369	0.00125031
HMGXB4	NR_027780	3.19451	2.20305	1.42075	1.55063	0.120991	NA
FAM188B	NM_032222	1.69472	2.19753	1.5925	1.37992	0.167611	NA
LAMC2	NM_005562	6.218	2.19689	0.980573	2.24041	0.0250641	0.0912892
FAM83D	NM_030919	122.934	2.1951	0.309619	7.08967	1.34435e-12	9.3066e-11
FZD8	NM_031866	131.669	2.19454	0.329333	6.66361	2.6719e-11	1.51528e-09
HIST1H2BJ	NM_021058	320.429	2.19291	0.300442	7.29893	2.90069e-13	2.15683e-11
RNVU1-6	NR_104085	23.545	2.19141	0.542945	4.03616	5.43325e-05	0.000709219
RPS10	NM_001203245	12.9518	2.19093	0.666133	3.28903	0.00100532	0.00793484
AP3M2	NM_001134296	2.98751	2.19071	1.32768	1.65002	0.098938	NA
AAR2	NM_015511	3.70509	2.18799	1.19335	1.83348	0.0667309	NA
PYM1	NM_032345	3.73801	2.18243	1.15634	1.88736	0.059112	NA
SEPW1	NM_003009	765.233	2.1766	0.261107	8.33605	7.68161e-17	9.76051e-15
FABP5	NM_001444	108.843	2.17486	0.341439	6.36968	1.89424e-10	9.05448e-09
BBS7	NM_018190	2.94882	2.17349	1.33747	1.62507	0.104147	NA
DOCK10	NM_001290263	14.7302	2.17288	0.650084	3.34246	0.000830383	0.00675477
EIF5A	NM_001143761	8.57934	2.17232	0.988455	2.19769	0.0279709	0.0990028
TK1	NM_003258	162.49	2.17219	0.320639	6.77456	1.24784e-11	7.41173e-10
KIF15	NM_020242	166.21	2.17162	0.283992	7.64677	2.06089e-14	1.78338e-12
KANK1	NM_153186	3.02987	2.16975	1.3086	1.65807	0.0973031	NA
HIST1H3E	NM_003532	382.403	2.16865	0.366411	5.91863	3.24631e-09	1.18929e-07
ID1	NM_181353	3.95773	2.16747	1.2285	1.76432	0.0776777	NA
ESPL1	NM_012291	72.3983	2.16416	0.345956	6.25561	3.95961e-10	1.79039e-08
SNORD19B	NR_003687	3.69708	2.16306	1.1607	1.86358	0.0623801	NA
ATG101	NM_021934	14.4601	2.16276	0.799359	2.70562	0.0068178	0.03506
CPEB1-AS1	NR_046096	2.28429	2.16129	1.50126	1.43965	0.149967	NA
SMAD2	NM_005901	13.3108	2.15983	0.77222	2.79691	0.00515932	0.0283932
CUL4A	NM_001008895	3.72875	2.15743	1.14389	1.88605	0.0592887	NA
AGO2	NM_012154	2.9922	2.1573	1.29496	1.66593	0.0957281	NA
TINF2	NM_012461	2.28134	2.15403	1.45378	1.48167	0.138427	NA
DUSP4	NM_001394	18.1796	2.15354	0.585926	3.67545	0.000237431	0.00245199
RNVU1-14	NR_104075	52.9529	2.1471	0.437837	4.90387	9.39677e-07	2.04166e-05
RGS3	NM_144489	1.62038	2.14656	1.69198	1.26866	0.204561	NA
MIR31HG	NR_027054	277.009	2.14635	0.259158	8.28204	1.21085e-16	1.50056e-14
CCNB2	NM_004701	185.503	2.14632	0.311913	6.88113	5.93776e-12	3.82072e-10
PUS7L	NM_001098615	15.535	2.1421	0.615244	3.48171	0.00049823	0.00447606
SYNJ2	NM_003898	10.13	2.13648	0.811158	2.63386	0.00844199	0.0413825
MESP2	NM_001039958	2.27759	2.13589	1.41819	1.50607	0.13205	NA
C2CD2	NM_015500	53.0457	2.13537	0.432707	4.93492	8.01839e-07	1.79262e-05
DOCK10	NM_014689	3.12386	2.13314	1.38285	1.54257	0.122934	NA
SNX5	NM_014426	8.62019	2.13172	0.876341	2.43253	0.0149939	0.0627122
NKPD1	NM_198478	1.61712	2.13124	1.7356	1.22795	0.219464	NA
ITGB1	NM_002211	17.3467	2.13083	0.604993	3.52207	0.000428184	0.00395047
SNORD30	NR_002561	11.833	2.13011	0.774368	2.75077	0.0059455	0.0316442
GINS2	NM_016095	118.011	2.12551	0.317097	6.70304	2.04133e-11	1.17763e-09
TRMT10A	NM_152292	2.35061	2.12044	1.53954	1.37732	0.168412	NA
SNUPN	NM_005701	2.27828	2.12031	1.53406	1.38215	0.166926	NA
SHF	NM_138356	129.321	2.1187	0.849625	2.49369	0.0126423	0.0555132
DSCC1	NM_024094	41.5311	2.1143	0.419366	5.04165	4.61542e-07	1.10309e-05
IFNA1	NM_024013	5.04751	2.11381	1.005	2.10329	0.0354407	0.116909
STXBP5-AS1	NR_034115	32.2773	2.11164	0.456611	4.6246	3.75329e-06	6.92565e-05
NET1	NM_001047160	7.25955	2.1113	0.867707	2.43319	0.0149665	0.0627017
SORCS2	NM_020777	12.4886	2.10882	0.677202	3.11401	0.00184563	0.0128745
WDR61	NM_001303247	1.61337	2.10836	1.64611	1.28081	0.200259	NA
SNORD2	NR_002587	178.38	2.10824	0.416505	5.06175	4.15432e-07	1.00971e-05
LOC399815	NR_027282	6.54528	2.10396	0.878875	2.39393	0.0166691	0.067503
RNASEH2A	NM_006397	153.45	2.10303	0.308726	6.81196	9.62811e-12	5.85739e-10
DHRSX	NM_145177	7.31725	2.10273	1.10545	1.90214	0.0571524	0.163735
GTSE1	NM_016426	69.7215	2.10036	0.372791	5.63414	1.75939e-08	5.60658e-07
HIST1H1A	NM_005325	94.1334	2.09716	0.418367	5.01274	5.36611e-07	1.25267e-05
PSME3	NM_001267045	4.92421	2.09661	1.00513	2.08592	0.0369859	0.120073
UBE2E3	NM_001278554	21.1934	2.09647	0.539391	3.88672	0.000101606	0.00119792
TYRP1	NM_000550	1.54503	2.08771	1.70647	1.22341	0.221174	NA
LINC01239	NR_038977	1.54503	2.08771	1.70647	1.22341	0.221174	NA
RPL13	NM_033251	10.8601	2.08681	0.805295	2.59136	0.00955978	0.0453288
RNVU1-15	NR_104076	32.5882	2.08357	0.511861	4.07058	4.6896e-05	0.000628494
ZNF492	NM_020855	7.93238	2.0823	0.815515	2.55336	0.010669	0.0492391
C19orf60	NM_001100418	1.52782	2.08108	1.77792	1.17051	0.241795	NA
IQGAP3	NM_178229	221.666	2.07744	0.316791	6.55778	5.46155e-11	2.93171e-09
ZNF829	NM_001037232	1.54177	2.07296	1.64487	1.26026	0.207577	NA
MIR6835	NR_106893	2.08899	2.07163	1.5624	1.32593	0.184863	NA
SOCS5	NM_144949	8.48964	2.06642	0.908666	2.27413	0.0229584	0.0858309
KCTD8	NM_198353	3.46053	2.05899	1.17649	1.75011	0.0800989	NA
LOC101928530	NR_110919	2.19398	2.05795	1.4375	1.43161	0.152254	NA
CHRNA5	NM_000745	2.79957	2.05276	1.27803	1.60619	0.108231	NA
BORCS8	NM_001145783	26.2255	2.05043	0.51459	3.98458	6.76002e-05	0.000854623
NSMAF	NM_003580	2.13961	2.04476	1.53904	1.32859	0.183982	NA
VSIG2	NM_014312	1.5041	2.04353	1.66899	1.22441	0.220796	NA
BRI3BP	NM_080626	15.8333	2.04041	0.628276	3.24764	0.00116367	0.00885586
PRC1-AS1	NR_051984	4.09878	2.03865	1.09614	1.85984	0.0629078	0.175408
ARHGAP20	NM_001258415	2.20468	2.03744	1.43519	1.41963	0.155715	NA
SNORD78	NR_003944	34.8449	2.0366	0.492075	4.1388	3.49128e-05	0.000490146
MMP16	NM_005941	274.599	2.03611	0.334177	6.0929	1.10881e-09	4.46996e-08
UFD1L	NM_005659	2.21864	2.035	1.49318	1.36286	0.172926	NA
PFKP	NM_002627	11.1528	2.03405	0.856271	2.37547	0.0175264	0.0700639
C15orf65	NM_001198784	8.78269	2.03156	0.769457	2.64026	0.00828432	0.0407837
LOC728084	NR_038385	1.51906	2.0297	1.74083	1.16594	0.24364	NA
SERPINB6	NM_001271822	2.88429	2.0278	1.37331	1.47657	0.13979	NA
ARHGAP24	NM_031305	2.69356	2.02762	1.3203	1.53573	0.124605	NA
LOC101927078	NR_130785	2.10468	2.02655	1.44074	1.40661	0.159544	NA
HIST1H2BG	NM_003518	590.274	2.02456	0.248626	8.14299	3.8562e-16	4.66368e-14
CYP27B1	NM_000785	2.74193	2.02441	1.28568	1.57458	0.115354	NA
C19orf48	NM_032712	1.53202	2.02144	1.83869	1.09939	0.271598	NA
MIR320A	NR_029714	5.45482	2.02009	1.00659	2.00688	0.0447628	0.137367
IFRD2	NM_006764	345.618	2.01928	0.3034	6.65549	2.82367e-11	1.58346e-09
CUL2	NM_003591	2.80526	2.01812	1.30477	1.54673	0.121928	NA
KRT19	NM_002276	133.092	2.01696	0.33562	6.00965	1.8592e-09	7.13443e-08
RNPS1	NM_006711	8.19217	2.01622	0.832808	2.42098	0.0154785	0.0642836
PSMG2	NM_020232	2.77033	2.01585	1.32159	1.52532	0.12718	NA
CDCA4	NM_017955	7.98824	2.01552	0.822001	2.45197	0.0142077	0.0604311
ITGA4	NM_000885	357.317	2.0139	0.267895	7.51751	5.58294e-14	4.55622e-12
HAS2	NM_005328	294.975	2.00866	0.256352	7.83555	4.66776e-15	4.78112e-13
DGKA	NM_201444	2.14429	2.00734	1.60222	1.25285	0.21026	NA
C10orf111	NM_153244	1.4981	2.00443	1.65204	1.21331	0.225013	NA
EMP3	NM_001313905	4.06906	2.00438	1.08461	1.84803	0.0645981	0.178632
EIF5	NM_001969	57.1568	2.00394	0.433559	4.62206	3.79942e-06	6.99791e-05
CCDC15	NM_025004	75.4718	2.00359	0.36987	5.41701	6.06049e-08	1.74313e-06
RPLP0P2	NR_002775	31.6981	2.00261	0.464274	4.31341	1.60753e-05	0.000252714
DRP2	NM_001939	3.34251	2.00113	1.18101	1.69443	0.0901842	NA
ATG4A	NM_052936	7.11858	1.99804	0.88756	2.25116	0.0243751	0.0896255
PPP1R12A	NM_002480	7.73528	1.99755	0.90645	2.20371	0.027545	0.097842
RBBP7	NM_002893	73.6691	1.9958	0.426926	4.6748	2.94237e-06	5.62582e-05
NPW	NM_001099456	1.56042	1.99526	1.74713	1.14203	0.253443	NA
POLR3C	NM_006468	10.284	1.99164	0.716608	2.77926	0.00544833	0.0295464
MYLK2	NM_033118	2.66759	1.99143	1.30871	1.52167	0.128092	NA
FLJ42351	NR_033871	8.23877	1.99116	0.810348	2.45717	0.0140037	0.0598695
MFSD11	NM_001242534	1.51205	1.99009	1.7076	1.16543	0.243843	NA
RAN	NM_006325	2.74662	1.98763	1.29595	1.53373	0.125097	NA
KIAA1524	NM_020890	292.713	1.98578	0.257642	7.7075	1.28311e-14	1.17089e-12
TMEM5	NM_014254	14.0721	1.98573	0.648978	3.05977	0.00221504	0.0147491
BBS4	NR_045566	1.5265	1.9852	1.84328	1.07699	0.281485	NA
XRN2	NM_012255	15.5203	1.98518	0.666038	2.98058	0.002877	0.018186
KCNE5	NM_012282	3.36816	1.98489	1.20525	1.64688	0.0995829	NA
LOC255187	NR_122044	2.07771	1.98479	1.45006	1.36876	0.171074	NA
LOC101929284	NR_109932	1.47813	1.98143	1.68537	1.17567	0.239727	NA
WBP1L	NM_001083913	3.42723	1.98021	1.23899	1.59824	0.109989	NA
ABCG2	NM_004827	3.44119	1.97882	1.2557	1.57587	0.115056	NA
ITFG1	NM_030790	13.4459	1.97618	0.656005	3.01245	0.00259149	0.0167288
SP3	NM_001017371	7.92516	1.97506	0.917481	2.15269	0.0313427	0.106578
PRMT1	NR_033397	1.46143	1.97499	1.77153	1.11485	0.264915	NA
EP300-AS1	NR_110514	1.46042	1.97432	1.68483	1.17182	0.241269	NA
DICER1	NM_177438	4.1394	1.96913	1.09998	1.79015	0.0734305	0.195932
MIR7111	NR_106961	16.6203	1.9685	0.713567	2.75868	0.00580361	0.0310371
HIST1H4D	NM_003539	415.113	1.96403	0.323167	6.07743	1.22123e-09	4.90349e-08
AKAP12	NM_144497	9.04203	1.9599	0.807175	2.4281	0.0151783	0.0632987
MECOM	NM_001164000	26.4141	1.95813	0.516593	3.79046	0.000150366	0.00166579
S100A2	NM_005978	22.3355	1.95734	0.542498	3.60802	0.000308546	0.00303051
ARL6IP4	NM_001278380	4.05436	1.95569	1.11742	1.75017	0.0800882	0.207664
TRPA1	NM_007332	6191.7	1.95233	0.340555	5.73278	9.87984e-09	3.31685e-07
KIF22	NM_001256270	2.05326	1.95047	1.61175	1.21016	0.226218	NA
RCOR3	NM_001136225	1.9727	1.9504	1.58021	1.23426	0.217104	NA
FANCA	NM_001018112	4.35437	1.9502	1.09817	1.77587	0.0757549	0.20006
C5	NM_001317163	3.97343	1.94835	1.15239	1.6907	0.0908941	NA
ENO1	NM_001428	1230.88	1.94786	0.257237	7.57222	3.66901e-14	3.01882e-12
ENSA	NM_207168	20.5851	1.94596	0.531071	3.66422	0.000248096	0.002533
PPP2R4	NM_021131	1.98666	1.93658	1.54073	1.25693	0.20878	NA
MCM8-AS1	NR_110101	11.7241	1.93424	0.72469	2.66905	0.00760655	0.0383306
SPG21	NM_001127889	2.09736	1.93001	1.52725	1.26372	0.206331	NA
SLC25A21	NM_030631	6.42844	1.92912	0.877911	2.1974	0.027992	0.0990427
FGF14-IT1	NR_036486	2.64856	1.92847	1.32988	1.45011	0.147029	NA
SPSB1	NM_025106	226.499	1.92809	0.293439	6.57067	5.0088e-11	2.73252e-09
LOC100289361	NR_034032	2.58298	1.92647	1.31092	1.46956	0.141682	NA
EFTUD1	NM_024580	4.50693	1.92334	1.05501	1.82305	0.0682965	0.186446
LINC00673	NR_036488	38.5343	1.92205	0.410176	4.68592	2.78711e-06	5.36457e-05
ZNF74	NR_046282	1.45116	1.92085	1.73549	1.10681	0.268378	NA
MT1E	NM_175617	223.006	1.92002	0.319024	6.01841	1.7614e-09	6.85307e-08
HIST1H2AM	NM_003514	250.061	1.91998	0.331464	5.79243	6.93742e-09	2.39305e-07
SV2A	NM_001278719	1.40279	1.91895	1.70132	1.12792	0.259354	NA
TGIF1	NM_001278682	2.01406	1.91601	1.45883	1.31339	0.189053	NA
NEU1	NM_000434	8.99076	1.91394	1.13125	1.69189	0.0906675	0.227246
ARHGDIG	NM_001176	2.59368	1.91113	1.32452	1.44288	0.149054	NA
C11orf44	NM_001271983	2.59368	1.91113	1.32452	1.44288	0.149054	NA
SLC38A5	NM_033518	396.257	1.90992	0.295747	6.45795	1.06133e-10	5.38063e-09
E2F1	NM_005225	77.3511	1.90946	0.330836	5.77163	7.85063e-09	2.67134e-07
TRPV2	NM_016113	516.884	1.90719	0.271443	7.02611	2.1237e-12	1.43072e-10
LYPD1	NM_001077427	1.46511	1.9059	1.74863	1.08994	0.275741	NA
TSPAN14	NM_030927	27.1088	1.90573	0.510409	3.73374	0.00018866	0.00202326
VTRNA1-3	NR_026705	445.381	1.90223	0.397329	4.78753	1.68847e-06	3.4519e-05
SOX5	NM_001261414	3.90278	1.90185	1.17614	1.61703	0.105873	NA
SMCO2	NM_001145010	1.9617	1.90075	1.59282	1.19333	0.23274	NA
GPR55	NM_005683	6.00046	1.90016	1.00361	1.89333	0.0583142	0.166106
SNORA15	NR_002957	5.87875	1.8937	0.911342	2.07793	0.037716	0.121891
RHOC	NM_001042679	6.36668	1.88406	1.05449	1.78671	0.0739849	0.196939
BORA	NM_001286746	1.44515	1.88069	1.74382	1.07849	0.280813	NA
TAGLN2	NM_001277223	1.98709	1.87446	1.53704	1.21952	0.222645	NA
KCNN2	NM_021614	1.90806	1.8739	1.49017	1.25751	0.20857	NA
GFPT2	NM_005110	254.192	1.8727	0.290114	6.45506	1.08175e-10	5.45242e-09
GEN1	NM_001130009	7.98518	1.87267	0.795378	2.35443	0.0185509	0.0729679
DRAP1	NM_006442	1589.8	1.87146	0.244366	7.65841	1.88242e-14	1.66254e-12
NEIL2	NM_145043	3.75115	1.86919	1.11639	1.67432	0.0940682	NA
NEIL3	NM_018248	58.5677	1.86749	0.377784	4.94327	7.68233e-07	1.72904e-05
AKR1B10	NM_020299	4.41306	1.86312	1.05476	1.7664	0.0773295	0.202884
TRAIP	NM_005879	31.7838	1.86219	0.45279	4.11269	3.91068e-05	0.000540586
KCTD12	NM_138444	651.211	1.86189	0.303952	6.12561	9.03393e-10	3.65655e-08
MYCT1	NM_025107	1.92202	1.86055	1.49209	1.24694	0.212418	NA
LINC00161	NR_026552	3.09194	1.85581	1.25512	1.47859	0.13925	NA
UNC13A	NM_001080421	2.44674	1.854	1.40879	1.31603	0.188164	NA
AP3M1	NM_207012	2.60964	1.85381	1.37911	1.34421	0.178882	NA
LOC100507564	NR_038953	2.57523	1.85323	1.35771	1.36497	0.172261	NA
CCNF	NM_001761	154.245	1.85205	0.278379	6.65298	2.87225e-11	1.59908e-09
SVIL	NM_003174	148.425	1.8508	0.314048	5.89335	3.78443e-09	1.36648e-07
TEX10	NM_001161584	4.58572	1.84962	1.06875	1.73063	0.083517	0.213918
WFDC3	NM_080614	3.62744	1.84617	1.13392	1.62814	0.103495	NA
BVES	NM_001199563	2.57565	1.84528	1.35888	1.35794	0.174483	NA
NIP7	NM_016101	6.43608	1.84451	0.917299	2.0108	0.0443462	0.136542
TEX15	NM_031271	2.92361	1.84238	1.36393	1.35079	0.176764	NA
FANCI	NM_001113378	6.19425	1.84193	0.953499	1.93176	0.0533887	0.155971
AREG	NM_001657	38.5621	1.84187	1.48711	1.23856	0.215509	0.40917
SEMA3A	NM_006080	2735.58	1.8397	0.284483	6.46683	1.0008e-10	5.09949e-09
SNORD25	NR_002565	28.8917	1.83933	0.482323	3.81349	0.000137019	0.00153505
ZNF724P	NR_045525	20.5357	1.83902	0.517054	3.55672	0.00037551	0.00355601
F2RL1	NM_005242	211.015	1.83746	0.288357	6.37218	1.86364e-10	8.95084e-09
GALNT6	NM_007210	567.481	1.82941	0.253013	7.23047	4.8132e-13	3.47589e-11
PVRL1	NM_203286	2.50632	1.82844	1.34374	1.36071	0.173606	NA
SVIP	NM_148893	101.215	1.82522	0.319055	5.72069	1.06091e-08	3.52629e-07
MRPL36	NM_032479	373.36	1.82442	0.334821	5.44894	5.06708e-08	1.47858e-06
HMGA2	NM_003483	1124.38	1.82385	0.345117	5.28474	1.25883e-07	3.37865e-06
ANK2	NM_001127493	3.0353	1.82383	1.23072	1.48192	0.138362	NA
DBF4	NM_006716	182.313	1.82059	0.313065	5.81536	6.0505e-09	2.1236e-07
PTGES2	NM_025072	11.2138	1.81664	0.738634	2.45946	0.0139147	0.0596395
HIST1H2BN	NM_003520	136.805	1.81452	0.313939	5.77984	7.47703e-09	2.56158e-07
TIMM10	NM_012456	132.062	1.81381	0.375379	4.83194	1.35207e-06	2.84531e-05
DNAJC5B	NM_033105	6.91954	1.81091	0.87045	2.08043	0.0374861	0.121461
HERC3	NM_014606	37.3714	1.81	0.523668	3.45638	0.000547478	0.00482069
SACS	NM_001278055	1.81275	1.80774	1.53936	1.17435	0.240257	NA
RPL23AP82	NR_026981	14.2278	1.80705	0.631129	2.8632	0.00419389	0.0241944
NDUFAF3	NM_199074	3.64383	1.80549	1.14346	1.57897	0.114343	NA
CA13	NM_198584	25.7889	1.80412	0.508607	3.54718	0.000389384	0.00366664
RPN2	NM_002951	2.49805	1.80402	1.40954	1.27987	0.200592	NA
ZWINT	NM_032997	1.98035	1.80397	1.61657	1.11592	0.264455	NA
NEK4	NM_003157	17.5176	1.8038	0.572081	3.15305	0.00161575	0.0115739
MKI67	NM_002417	61.6419	1.80365	0.389869	4.6263	3.72249e-06	6.89626e-05
ARL6IP1	NM_015161	9.62376	1.80058	0.814881	2.20962	0.0271314	0.0970352
OSGIN2	NM_001126111	1.90574	1.79789	1.59836	1.12483	0.260659	NA
FJX1	NM_014344	248.347	1.79753	0.265701	6.76522	1.33103e-11	7.85932e-10
KCNN4	NM_002250	3.5922	1.79724	1.13766	1.57977	0.11416	NA
WLS	NM_001002292	2.35194	1.79626	1.40708	1.27659	0.201748	NA
DDIAS	NM_145018	48.1825	1.79561	0.405762	4.42528	9.63154e-06	0.000159277
NIF3L1	NM_021824	18.4491	1.79553	0.609781	2.94455	0.00323427	0.0198503
SPRY2	NM_005842	376.744	1.7953	0.249866	7.18505	6.71836e-13	4.7829e-11
ANAPC1P1	NR_037931	3.20147	1.79341	1.2733	1.40848	0.15899	NA
BCL7C	NM_004765	48.4462	1.79319	0.492113	3.64386	0.00026858	0.00270683
SMARCD3	NM_001003801	25.832	1.79208	0.533292	3.36041	0.000778266	0.00641849
NCAPH2	NM_014551	2.89488	1.78868	1.26202	1.41732	0.156389	NA
SNHG25	NR_132278	8.38704	1.78867	0.905557	1.97522	0.0482433	0.145207
AOX1	NM_001159	814.404	1.78772	0.222339	8.0405	8.94693e-16	9.97881e-14
HBQ1	NM_005331	1.90674	1.7873	1.50041	1.19121	0.233571	NA
MESTIT1	NR_004382	1.34984	1.78666	1.77601	1.006	0.314418	NA
HMGB1	NM_002128	20.8028	1.78625	0.625004	2.85799	0.00426337	0.0244268
TRNP1	NM_001013642	1219.23	1.78611	0.222026	8.04462	8.6511e-16	9.75728e-14
CCBL1	NM_001287390	1.89003	1.78384	1.56269	1.14152	0.253653	NA
HMGA1	NM_145905	5.5738	1.78343	0.961621	1.85461	0.0636521	0.17709
CHMP7	NM_152272	3.04694	1.78276	1.3362	1.3342	0.182139	NA
SDCBP2	NM_001199784	1.30147	1.78199	1.73971	1.0243	0.305694	NA
APCDD1L-AS1	NR_034147	29.629	1.78185	0.454941	3.91665	8.97874e-05	0.00108589
LINC00857	NR_038464	31.9286	1.77962	0.443831	4.00967	6.08026e-05	0.000777498
UHRF1	NM_013282	3.62054	1.7746	1.24931	1.42046	0.155475	NA
MLLT4	NM_001291964	3.43131	1.77402	1.22732	1.44545	0.148332	NA
MIR155HG	NR_001458	23.5628	1.77118	0.516436	3.42962	0.000604429	0.00519686
UBE2S	NM_014501	504.964	1.76912	0.25795	6.85837	6.96494e-12	4.45312e-10
CEP128	NM_152446	84.2904	1.76771	0.341534	5.17578	2.26958e-07	5.85657e-06
C7orf61	NM_001004323	2.3943	1.76621	1.35385	1.30459	0.192034	NA
CAPN2	NM_001748	193.652	1.76521	0.401737	4.39394	1.11316e-05	0.000182283
EXOSC4	NM_019037	156.452	1.7644	0.326481	5.40428	6.50692e-08	1.85032e-06
C4orf33	NM_173487	1.29821	1.76415	1.85024	0.953475	0.340349	NA
MPG	NM_001015054	2.31201	1.7616	1.37507	1.2811	0.200159	NA
MAP4K4	NM_145686	18.666	1.76066	0.536629	3.28096	0.00103453	0.00811933
NR3C1	NM_001018076	1.8207	1.75968	1.52529	1.15367	0.248637	NA
THUMPD3	NM_015453	18.9703	1.75965	0.536758	3.27829	0.00104436	0.00816394
HIST1H3A	NM_003529	194.891	1.75665	0.353834	4.96461	6.88402e-07	1.57049e-05
CENPH	NM_022909	69.3296	1.75547	0.356035	4.93061	8.19749e-07	1.82859e-05
CHST1	NM_003654	9.41181	1.74868	0.733712	2.38333	0.0171568	0.068943
LOC643201	NR_036494	13.4866	1.74823	0.688362	2.5397	0.0110949	0.0505081
LIMS1	NM_001193483	14.3756	1.7475	0.716573	2.4387	0.0147404	0.0620233
RIBC2	NM_015653	2.45395	1.7471	1.36374	1.28111	0.200156	NA
KRT17	NM_000422	6.53223	1.74473	0.919	1.89851	0.0576285	0.164761
CHTF18	NM_022092	32.8477	1.74447	0.491594	3.5486	0.000387278	0.00365366
MIR574	NR_030300	3.47418	1.74443	1.17338	1.48666	0.137104	NA
H2AFZ	NM_002106	1985.56	1.7441	0.261713	6.66417	2.66164e-11	1.51528e-09
NDUFA12	NM_018838	2.89457	1.74397	1.32175	1.31944	0.187022	NA
SH2B3	NM_005475	62.7158	1.74387	0.390759	4.46277	8.0905e-06	0.000136492
GCAT	NM_014291	8.18752	1.74285	0.762374	2.28608	0.0222497	0.0838059
CHAF1A	NM_005483	155.361	1.74284	0.288653	6.03782	1.56207e-09	6.14906e-08
ATAD3B	NM_031921	11.3206	1.73995	0.72315	2.40608	0.0161249	0.0662982
LOC101927267	NR_120449	1.80073	1.73803	1.51372	1.14819	0.250892	NA
RIN1	NM_004292	201.538	1.73769	0.266868	6.51143	7.44368e-11	3.87148e-09
PRR11	NM_018304	372.267	1.73701	0.264456	6.56824	5.09141e-11	2.76257e-09
SCYL2	NM_017988	82.004	1.73623	0.350378	4.95531	7.22149e-07	1.63633e-05
LOC149684	NR_104170	1.71744	1.73579	1.65366	1.04967	0.293872	NA
ENDOG	NM_004435	21.8769	1.7354	0.543699	3.19184	0.0014137	0.0104574
APOPT1	NR_126431	2.38504	1.73441	1.35969	1.27559	0.202101	NA
KLF7	NM_001270942	2.2883	1.73176	1.39035	1.24556	0.212927	NA
RECQL	NM_002907	9.76001	1.72821	0.774854	2.23037	0.025723	0.093054
LOC389641	NR_033928	7.82193	1.72169	0.79727	2.15948	0.0308132	0.105348
KISS1	NM_002256	15.3049	1.72079	0.606918	2.8353	0.00457829	0.0259058
TCHP	NM_001143852	3.08293	1.71818	1.28954	1.3324	0.18273	NA
FXYD5	NR_028406	3.46391	1.71747	1.15019	1.4932	0.135385	NA
CANT1	NM_138793	10.6734	1.71742	0.771651	2.22564	0.0260383	0.094019
RPL22L1	NM_001099645	1665.29	1.71315	0.220498	7.76946	7.88243e-15	7.68192e-13
UBE2L3	NR_046082	4.97829	1.71056	0.989709	1.72834	0.0839264	0.214583
TXNDC17	NM_032731	559.054	1.70868	0.27312	6.25613	3.94649e-10	1.79039e-08
TROAP	NM_005480	20.7399	1.70743	0.577522	2.95647	0.00311179	0.0193653
RPEL1	NM_001143909	24.4597	1.70561	0.530619	3.21438	0.00130728	0.00982956
DKC1	NR_110021	2.85264	1.70493	1.24154	1.37324	0.169678	NA
GAS2L3	NM_174942	1.66307	1.70269	1.75569	0.969814	0.332139	NA
CLDN4	NM_001305	12.6531	1.70215	0.658093	2.58649	0.0096958	0.0458438
FAM84A	NM_145175	17.7089	1.70051	0.608519	2.79451	0.00519784	0.028527
PSMD5	NM_005047	8.04473	1.69661	0.828436	2.04796	0.0405638	0.128298
HIST2H2AB	NM_175065	190.81	1.69517	0.301622	5.62018	1.90762e-08	6.0597e-07
MON1A	NM_032355	28.4294	1.69432	0.489286	3.46284	0.000534507	0.00473732
STRIP2	NM_020704	16.7964	1.69412	0.558233	3.03479	0.00240703	0.0157201
LOC101928841	NM_001304433	7.73732	1.69381	0.806324	2.10066	0.0356713	0.117343
SNORD3C	NR_006881	5135.73	1.69379	1.31843	1.2847	0.198897	0.386549
FABP4	NM_001442	60.7332	1.69084	0.419189	4.03361	5.4927e-05	0.000714193
MAT2B	NM_013283	4.78604	1.68857	1.01678	1.6607	0.0967739	0.23742
APOLD1	NM_001130415	2.42798	1.68851	1.39267	1.21243	0.225348	NA
BRCA2	NM_000059	232.907	1.68812	0.343996	4.90738	9.23005e-07	2.00979e-05
PCID2	NM_001258212	3.84873	1.68713	1.11172	1.51759	0.129119	NA
EIF5	NM_183004	6.75116	1.68701	0.856325	1.97005	0.0488322	0.146453
RGS10	NM_001005339	2.36565	1.68696	1.45614	1.15852	0.246654	NA
ATP5E	NM_006886	35.0045	1.68586	0.599772	2.81083	0.00494138	0.027474
B4GALT2	NM_001005417	2.92856	1.68332	1.3147	1.28038	0.200411	NA
C11orf31	NM_170746	700.198	1.68301	0.304457	5.5279	3.24083e-08	9.71088e-07
BMP2	NM_001200	140.047	1.68287	0.302125	5.5701	2.54594e-08	7.86342e-07
TOMM34	NM_006809	351.715	1.68177	0.252807	6.65241	2.88338e-11	1.59908e-09
FOXD1	NM_004472	219.56	1.67924	0.345446	4.86109	1.16741e-06	2.49861e-05
C16orf59	NM_025108	20.7733	1.67648	0.51338	3.26557	0.00109244	0.00842234
RPL35A	NM_001316311	6.61776	1.6756	0.853226	1.96383	0.0495493	0.147896
PYGB	NM_002862	3256.03	1.67444	0.224358	7.46322	8.44325e-14	6.72645e-12
SNORD18A	NR_002441	2.33535	1.67356	1.44676	1.15677	0.247368	NA
PLAT	NM_000930	15.6375	1.67318	0.682946	2.44994	0.0142878	0.0607202
CCND1	NM_053056	24637.6	1.67254	0.216371	7.72994	1.07597e-14	1.00005e-12
MRPL15	NM_014175	561.249	1.66975	0.277978	6.00677	1.89258e-09	7.19609e-08
SOCS2	NM_001270467	2.47635	1.66913	1.45944	1.14368	0.252757	NA
SDF2	NM_006923	22.6369	1.6683	0.629125	2.65178	0.00800694	0.0398481
EBNA1BP2	NM_006824	4.39062	1.66818	1.12103	1.48807	0.136733	0.300204
BAG5	NM_001015048	1.73609	1.66605	1.56026	1.0678	0.28561	NA
REN	NM_000537	1.70543	1.66567	1.53968	1.08183	0.279327	NA
FAM83C-AS1	NR_109815	1.70543	1.66567	1.53968	1.08183	0.279327	NA
SNORA80A	NR_002996	176.186	1.66138	0.925039	1.79601	0.0724924	0.194411
E2F2	NM_004091	16.0613	1.6595	0.645078	2.57255	0.0100952	0.0471988
CDCP1	NM_022842	490.275	1.65715	0.267488	6.19522	5.82024e-10	2.48953e-08
ATAD2	NM_014109	619.674	1.65677	0.22868	7.24492	4.32701e-13	3.14743e-11
PCOLCE2	NM_013363	2.7331	1.65672	1.42056	1.16625	0.243514	NA
HMGA2	NM_001300918	12.5729	1.65347	0.639775	2.58445	0.00975347	0.0460514
DUSP6	NM_001946	136.617	1.6534	0.296937	5.5682	2.57392e-08	7.92545e-07
ALG3	NM_001006941	1.1862	1.65184	1.81858	0.908313	0.363713	NA
CAB39	NM_001130849	11.2724	1.65135	0.722062	2.287	0.0221961	0.0836981
TWF1	NR_073472	1.79616	1.65077	1.64836	1.00146	0.316604	NA
ANP32C	NM_012403	6.1431	1.65017	0.979301	1.68505	0.0919783	0.229329
DDAH1	NM_012137	59.1747	1.64974	0.457936	3.60256	0.000315104	0.00308888
OLA1	NM_013341	1.79674	1.64671	1.72348	0.955455	0.339348	NA
HJURP	NM_018410	2.23535	1.64589	1.37802	1.19439	0.232327	NA
FUT8	NR_038170	5.27504	1.644	1.02531	1.60343	0.108841	0.257736
TBC1D1	NM_001253913	3.3919	1.64342	1.1832	1.38896	0.164844	NA
PQLC2	NM_001040125	4.02783	1.64022	1.08398	1.51314	0.130244	NA
RPL28	NM_001136136	9.24916	1.63735	0.777543	2.1058	0.0352215	0.116339
CDT1	NM_030928	43.4242	1.63667	0.417047	3.92444	8.69321e-05	0.00105517
MAGOHB	NM_018048	8.76872	1.63661	0.862581	1.89734	0.0577827	0.165155
MRPL39	NM_080794	1.78973	1.63444	1.61489	1.01211	0.311487	NA
RPL39L	NM_052969	102.228	1.63227	0.343112	4.75724	1.96253e-06	3.92428e-05
TMEM52	NM_178545	2.24605	1.63071	1.39231	1.17122	0.24151	NA
TUBA1B	NM_006082	8680.36	1.6285	0.250945	6.48945	8.61499e-11	4.41211e-09
MYH16	NR_002147	3.23562	1.62785	1.17897	1.38075	0.167357	NA
USP1	NM_003368	28.4586	1.62594	0.460255	3.53269	0.000411348	0.0038339
ZYG11A	NM_001004339	3.97345	1.62547	1.0676	1.52255	0.127873	NA
FRMD4B	NM_015123	3.184	1.62466	1.20839	1.34448	0.178793	NA
PCTP	NM_001102402	1.72782	1.62416	1.66858	0.973381	0.330364	NA
C16orf52	NM_001164579	333.366	1.6241	0.269742	6.02092	1.73428e-09	6.77383e-08
HNRNPK	NM_031263	2.84721	1.62407	1.3042	1.24526	0.213038	NA
SDF2L1	NM_022044	65.683	1.61383	0.377063	4.28	1.86892e-05	0.000283387
UCHL3	NM_001270952	2.22608	1.61372	1.39312	1.15835	0.246723	NA
ERLIN1	NM_006459	1.80744	1.6091	1.72051	0.935245	0.349662	NA
VPS11	NM_001290185	3.66407	1.60766	1.20445	1.33476	0.181954	NA
NCDN	NM_014284	2.17446	1.60645	1.4149	1.13538	0.256216	NA
HRASLS	NM_020386	3.46318	1.60538	1.16609	1.37672	0.168598	NA
ODC1	NM_001287189	2.64531	1.60363	1.27395	1.25878	0.20811	NA
AAGAB	NM_001271886	2.21907	1.60152	1.48646	1.07741	0.281298	NA
ZNF32	NM_001005368	1.76976	1.60067	1.64107	0.97538	0.329372	NA
TOPORS-AS1	NR_033992	1.66175	1.59985	1.56267	1.02379	0.305934	NA
BOP1	NM_015201	332.641	1.5996	0.255904	6.25078	4.084e-10	1.83014e-08
TUBA1C	NM_032704	3.44221	1.59891	1.15874	1.37987	0.167628	NA
PDIA5	NM_006810	2.67372	1.59655	1.2932	1.23457	0.21699	NA
FKBP4	NM_002014	685.329	1.59639	0.253553	6.2961	3.05237e-10	1.40549e-08
TLK1	NM_012290	4.34484	1.59607	1.06418	1.49981	0.133662	0.296444
CLCF1	NM_013246	2.78857	1.59408	1.30024	1.22599	0.220202	NA
STAG2	NM_001042749	13.3783	1.59283	0.651679	2.44419	0.0145177	0.0615149
HYLS1	NM_001134793	1.61012	1.59009	1.58871	1.00087	0.31689	NA
SAC3D1	NM_013299	67.9787	1.58832	0.386768	4.10664	4.01456e-05	0.000550521
APRT	NM_000485	7.83836	1.5869	0.892128	1.77878	0.0752765	0.199321
ANK3	NM_001204404	1.69015	1.58587	1.58196	1.00247	0.316117	NA
B4GALT2	NM_030587	3.88241	1.58533	1.09606	1.4464	0.148066	NA
GNA13	NM_006572	55.3545	1.58514	0.441869	3.58736	0.000334044	0.00323974
TMEM204	NM_024600	3.87915	1.58341	1.08072	1.46514	0.142883	NA
ITGB1	NM_133376	26.797	1.57883	0.513804	3.07283	0.00212037	0.0142275
IMP4	NM_033416	327.537	1.57868	0.294034	5.36905	7.9153e-08	2.21938e-06
SIAH1	NM_003031	5.39057	1.57857	1.03162	1.53018	0.125972	0.285183
AGPAT5	NM_018361	256.015	1.5777	0.267337	5.90154	3.6012e-09	1.30501e-07
BLCAP	NM_001167822	1.12856	1.57525	1.95707	0.804901	0.420877	NA
CSRNP1	NM_033027	196.324	1.57423	0.328959	4.78548	1.70575e-06	3.47309e-05
CENPI	NM_006733	210.447	1.57127	0.26121	6.01533	1.79524e-09	6.95776e-08
CCDC168	NM_001146197	8.52177	1.56938	0.759369	2.06669	0.0387638	0.124237
TM9SF1	NM_001014842	14.3605	1.56734	0.659052	2.37818	0.0173985	0.0697189
HIC1	NM_001098202	9.14175	1.56573	0.757311	2.06749	0.0386882	0.12408
GPATCH11	NM_174931	13.3241	1.56507	0.636103	2.46041	0.0138778	0.0595537
LINC00526	NR_026849	7.05256	1.56249	0.83844	1.86357	0.0623821	0.174281
RCAN1	NM_004414	3.69247	1.56112	1.2449	1.254	0.209841	NA
FOXL1	NM_005250	805.418	1.55888	0.275932	5.64949	1.60925e-08	5.1941e-07
CD69	NM_001781	2.10337	1.55851	1.42244	1.09566	0.273228	NA
KIAA1755	NM_001029864	72.1605	1.55736	0.387705	4.01686	5.89784e-05	0.000760958
VWA5A	NM_001130142	3.14601	1.55226	1.20003	1.29352	0.195832	NA
GPSM2	NM_013296	235.247	1.54922	0.306522	5.05418	4.32245e-07	1.04334e-05
MGAT4B	NM_014275	7.68342	1.54897	0.882042	1.75611	0.079069	0.20578
PSMD2	NM_002808	246.035	1.54825	0.304355	5.08699	3.63786e-07	8.92831e-06
SOX15	NM_006942	8.08226	1.54823	0.787479	1.96606	0.0492913	0.147345
PHYH	NM_006214	2.14247	1.54767	1.54861	0.999398	0.317602	NA
UQCRH	NM_001297565	6.02356	1.5456	0.918723	1.68234	0.0925029	0.230237
FAM129B	NM_022833	7.11678	1.54468	0.827133	1.86751	0.0618297	0.173268
SOX9	NM_000346	400.56	1.5441	0.254976	6.05586	1.39672e-09	5.5636e-08
ITPRIPL2	NM_001034841	56.8468	1.54194	0.389347	3.96032	7.48499e-05	0.000932271
HIP1	NM_005338	1.63251	1.54082	1.68562	0.914097	0.360666	NA
LEO1	NM_138792	17.5501	1.54006	0.608016	2.53292	0.0113117	0.0512874
NUP50	NM_007172	22.6006	1.53995	0.538151	2.86156	0.00421563	0.0243059
MIR7845	NR_106999	1.61807	1.53599	1.62934	0.942706	0.345831	NA
PIGV	NM_017837	2.62077	1.53594	1.36256	1.12724	0.259639	NA
SMIM4	NM_001124767	48.4143	1.5343	0.439327	3.4924	0.000478699	0.0043251
ERP29	NM_006817	29.9459	1.53265	0.607218	2.52405	0.0116013	0.0522917
SNX25	NM_031953	3.08737	1.53235	1.22596	1.24992	0.21133	NA
CNTNAP3B	NM_001201380	5.94785	1.53161	0.91539	1.67318	0.0942922	0.233129
SLC52A2	NR_045600	12.0029	1.52935	0.708323	2.15911	0.0308416	0.10541
ARHGAP24	NM_001042669	18.8375	1.52905	0.642992	2.37803	0.0174054	0.0697189
PPARG	NM_015869	2.04474	1.52801	1.44043	1.0608	0.288781	NA
ME2	NM_002396	12.3886	1.52718	0.728776	2.09554	0.036123	0.11815
XKRX	NM_212559	3.11903	1.52707	1.21909	1.25263	0.21034	NA
CNTNAP3P2	NR_111893	17.3449	1.52627	0.560812	2.72154	0.00649785	0.0338833
EBP	NM_006579	432.956	1.52604	0.246139	6.19991	5.64939e-10	2.43384e-08
LOC100129138	NR_033990	2.29969	1.52554	1.44786	1.05365	0.292042	NA
NUDT3	NM_006703	27.717	1.52496	0.511191	2.98315	0.00285302	0.0180799
TCEB2	NM_007108	33.9414	1.52437	0.490125	3.11017	0.00186978	0.0129888
CHAC2	NM_001008708	39.1075	1.52273	0.40914	3.72179	0.000197818	0.00210335
UBTD1	NM_024954	223.144	1.52259	0.276967	5.49739	3.85462e-08	1.1367e-06
C8orf34	NM_052958	3.97846	1.52244	1.06985	1.42304	0.154726	NA
VGF	NM_003378	9.46226	1.52104	0.724152	2.10044	0.03569	0.117343
CKS2	NM_001827	229.054	1.51998	0.37026	4.10518	4.04007e-05	0.000553264
PDF	NM_022341	14.8278	1.51854	0.605266	2.50887	0.0121117	0.0537475
DUSP5	NM_004419	518.602	1.51831	0.250912	6.05119	1.43782e-09	5.69838e-08
EMC9	NM_016049	34.8921	1.51636	0.454805	3.3341	0.000855756	0.00693868
MSH2	NM_000251	6.08412	1.51448	0.968001	1.56455	0.117689	0.272266
NUDT15	NM_001304745	2.5547	1.514	1.29026	1.17341	0.240631	NA
MCM5	NM_006739	213.316	1.51215	0.295023	5.12555	2.96674e-07	7.3896e-06
IFNE	NM_176891	62.1259	1.51003	0.381889	3.95411	7.68188e-05	0.000948607
DPP8	NM_197960	2.50307	1.50936	1.31103	1.15128	0.249618	NA
RRS1	NM_015169	291.503	1.50914	0.395352	3.81721	0.000134969	0.00151885
SNHG15	NR_003697	106.124	1.50836	0.30543	4.93847	7.87376e-07	1.76788e-05
RARRES1	NM_206963	13.0465	1.50811	0.63762	2.36522	0.0180196	0.0716138
SNORD119	NR_003684	6.89244	1.50653	0.90234	1.66958	0.0950031	0.234483
ABCA6	NM_080284	6.319	1.50618	0.883883	1.70405	0.0883719	0.222878
JMJD6	NM_015167	11.4511	1.50575	0.672396	2.23938	0.0251315	0.0914684
TRPS1	NM_001282902	2.56539	1.50312	1.31322	1.1446	0.252374	NA
SLC10A3	NM_019848	4.40175	1.50134	1.08306	1.3862	0.165686	0.342496
PLEC	NM_201383	1.67446	1.5002	1.66761	0.89961	0.368328	NA
LINC-PINT	NR_024153	3.50159	1.499	1.1218	1.33624	0.18147	NA
BCAR3	NM_001261409	5.01008	1.49888	1.00081	1.49767	0.13422	0.297024
BHLHE40	NM_003670	189.245	1.49764	0.416445	3.59625	0.000322838	0.00315545
PLEKHA4	NM_020904	3.58757	1.49722	1.19391	1.25404	0.209827	NA
PARPBP	NM_017915	70.2555	1.49715	0.341195	4.38796	1.1442e-05	0.000186756
RUFY1	NM_025158	15.9345	1.49575	0.594031	2.51796	0.0118037	0.0529426
HIST1H4H	NM_003543	500.127	1.49496	0.338189	4.42047	9.84846e-06	0.00016233
BFAR	NM_016561	14.6784	1.49255	0.741391	2.01318	0.0440954	0.135985
NCS1	NM_014286	10.6912	1.49255	0.727756	2.05089	0.0402776	0.127743
HNRNPL	NM_001533	14.21	1.49237	0.713896	2.09045	0.0365771	0.119105
BMP6	NM_001718	29.9686	1.49225	0.535959	2.78426	0.00536496	0.0292047
FIBIN	NM_203371	375.229	1.49192	0.288313	5.17465	2.28338e-07	5.87707e-06
CYP51A1	NM_000786	247.063	1.4911	0.379029	3.934	8.35422e-05	0.00102143
MIR4442	NR_039644	43.332	1.48947	0.497985	2.991	0.00278068	0.017711
C17orf89	NM_001086521	376.286	1.48694	0.288192	5.15957	2.47521e-07	6.25848e-06
SPATA13-AS1	NR_046531	6.40319	1.48653	0.880871	1.68757	0.0914937	0.228404
LOC101929897	NR_125823	2.52772	1.48645	1.33271	1.11536	0.264697	NA
SNRPF	NM_003095	155.478	1.48632	0.321314	4.62574	3.7326e-06	6.90015e-05
BCAR3	NM_003567	4.50981	1.48602	0.996496	1.49125	0.135897	0.299101
ERCC1	NM_202001	41.1423	1.48577	0.478287	3.10645	0.00189349	0.0131262
HEXIM2	NM_001303439	5.43158	1.48523	1.07959	1.37573	0.168905	0.347361
ARHGAP20	NM_020809	3.46066	1.48508	1.13879	1.30409	0.192202	NA
LOC102724467	NR_120309	1.52551	1.48394	1.70737	0.869138	0.384771	NA
PRMT3	NM_005788	4.36081	1.48379	1.07026	1.38638	0.16563	0.342496
DYRK1A	NM_101395	5.53199	1.4833	0.938175	1.58105	0.113867	0.26569
CCNE2	NM_057749	88.3349	1.48324	0.355799	4.16876	3.06259e-05	0.000441065
SNHG9	NR_003142	5.74164	1.48299	0.92479	1.60359	0.108804	0.257736
HDHD3	NM_031219	2.82961	1.48122	1.35569	1.09259	0.274573	NA
GALNT4	NM_003774	23.7865	1.47964	0.52576	2.81429	0.00488857	0.0272166
KLHL2	NM_007246	4.62035	1.47923	1.09606	1.34958	0.17715	0.359327
MIR1281	NR_031694	2.24205	1.4776	1.4595	1.0124	0.311345	NA
LMNB2	NM_032737	1035.54	1.4766	0.240406	6.14211	8.14343e-10	3.33648e-08
FIGNL1	NM_001287492	16.6145	1.47656	0.555964	2.65585	0.00791096	0.039524
TIMP1	NM_003254	5770.8	1.47421	0.255233	5.77595	7.65202e-09	2.61262e-07
LAMTOR2	NM_014017	1.55717	1.47356	1.59126	0.926038	0.354426	NA
DYNLL1	NM_001037494	9.87869	1.47339	0.74648	1.97379	0.0484056	0.145609
NFKBIB	NR_040515	37.802	1.47173	0.488093	3.01526	0.00256761	0.0165854
PANK1	NM_148977	8.9063	1.47164	0.762497	1.93003	0.0536037	0.156462
ANAPC13	NM_001242374	48.0972	1.47079	0.426851	3.44568	0.000569616	0.00497422
PTP4A2	NM_080391	58.5434	1.46989	0.496388	2.96116	0.00306481	0.0191203
SLITRK5	NM_015567	13.6397	1.46905	0.732797	2.00471	0.0449941	0.137867
KPNB1	NM_002265	288.502	1.4686	0.346372	4.23994	2.23576e-05	0.000334963
MKRN2	NM_014160	3.48632	1.46842	1.16526	1.26017	0.207607	NA
HSPE1	NM_002157	150.197	1.46633	0.306219	4.78849	1.6804e-06	3.44241e-05
UQCRHL	NM_001089591	116.152	1.46478	0.370247	3.95622	7.61455e-05	0.000944806
TCTEX1D2	NM_152773	15.5794	1.46475	0.61345	2.38773	0.0169526	0.068369
AQP7P3	NR_026558	3.60993	1.46428	1.13812	1.28658	0.198241	NA
SNORD88C	NR_003069	10.311	1.46358	0.870827	1.68068	0.0928256	0.230593
NDUFA1	NM_004541	889.305	1.46252	0.312078	4.68638	2.78075e-06	5.36457e-05
SLC24A5	NM_205850	1.88435	1.46218	1.68494	0.867794	0.385507	NA
LOC101927354	NR_108073	2.9676	1.46185	1.32268	1.10521	0.269067	NA
BAIAP2	NM_017450	8.83111	1.46053	0.732139	1.99487	0.0460566	0.140351
MIR7161	NR_106981	5.23025	1.46044	0.972612	1.50157	0.133209	0.295705
SNORA52	NR_002585	1515.19	1.45962	0.904824	1.61315	0.106711	0.254136
C11orf49	NM_001003676	10.882	1.45812	0.674327	2.16233	0.0305927	0.104845
AMDHD2	NM_015944	5.73063	1.45728	0.898117	1.62259	0.104677	0.250715
SPRY4-IT1	NR_131221	48.7042	1.45659	0.391117	3.72419	0.000195945	0.002088
TMCC2	NM_014858	3.38958	1.45651	1.14749	1.2693	0.204333	NA
SNORD42A	NR_000014	4.68373	1.45593	0.992928	1.4663	0.142567	0.309491
SOCS2-AS1	NR_038263	7.71912	1.45484	0.8098	1.79654	0.0724082	0.194237
POLR3K	NM_016310	60.1074	1.4534	0.38988	3.7278	0.000193157	0.00206487
ELOVL1	NM_001256399	13.1498	1.45145	0.614266	2.3629	0.0181326	0.0719427
DDX21	NM_004728	53.037	1.45119	1.03835	1.39759	0.162237	0.337799
IDH3B	NM_001258384	1.98109	1.45097	1.42985	1.01478	0.310213	NA
GMNN	NM_001251991	1.57213	1.45042	1.68155	0.862551	0.388384	NA
GPR157	NM_024980	8.58102	1.45009	0.748192	1.93813	0.0526079	0.154454
SETD9	NM_001171990	1.52376	1.44992	1.7474	0.829759	0.406675	NA
RRP1	NM_003683	216.768	1.44919	0.285075	5.08353	3.7049e-07	9.07069e-06
DNAJC9	NM_015190	507.329	1.44852	0.281649	5.143	2.70388e-07	6.8024e-06
MRI1	NM_032285	3.89854	1.44732	1.05732	1.36887	0.171041	NA
STK17A	NM_004760	1380.09	1.44547	0.232321	6.22187	4.9127e-10	2.14407e-08
CLTB	NR_045724	3.17124	1.44425	1.1799	1.22405	0.220935	NA
RUVBL2	NM_006666	732.55	1.44388	0.276436	5.22318	1.75874e-07	4.57363e-06
PEX26	NM_001127649	7.84782	1.44366	0.828534	1.74243	0.0814331	0.210135
MLKL	NM_152649	24.313	1.44322	0.523589	2.7564	0.00584414	0.0312206
MID1IP1-AS1	NR_046706	17.2097	1.44297	0.567485	2.54274	0.0109987	0.0501612
MIR4326	NR_036220	2.18768	1.44277	1.44262	1.0001	0.31726	NA
FZR1	NM_016263	4.04574	1.44265	1.18052	1.22204	0.221691	0.416501
ELOF1	NM_032377	222.618	1.44168	0.286154	5.03813	4.70108e-07	1.11823e-05
IL1RAPL1	NM_014271	70.4518	1.44053	0.390917	3.68499	0.000228709	0.00237659
EPHX4	NM_173567	73.9	1.44038	0.335493	4.29331	1.76026e-05	0.000272257
LOC152225	NR_026934	10.8817	1.44032	0.72743	1.98001	0.0477025	0.144011
RAB35	NM_006861	4.3359	1.43569	1.02592	1.39942	0.161686	0.337081
MRPL17	NM_022061	832.288	1.43446	0.242035	5.92666	3.0916e-09	1.14214e-07
UBB	NM_001281717	2.45438	1.43319	1.34655	1.06434	0.287176	NA
GSG2	NM_031965	40.5383	1.43106	0.407548	3.5114	0.00044575	0.00407726
TAF12	NM_001135218	6.98307	1.4308	0.857762	1.66806	0.095304	0.234706
ST7L	NM_001308264	4.22071	1.42966	1.09643	1.30393	0.192258	0.378937
ANTXR2	NM_001145794	2.11834	1.42855	1.45472	0.982012	0.326094	NA
TRIB3	NM_021158	19.5291	1.42852	0.582335	2.45308	0.0141637	0.0603343
ARHGAP18	NM_033515	1032.69	1.4264	0.237386	6.00878	1.86925e-09	7.13443e-08
FAM180A	NM_205855	11.925	1.42584	0.701705	2.03196	0.0421578	0.131996
SNORA50C	NR_002995	23.9554	1.42579	0.528681	2.69687	0.00699936	0.0358467
CD9	NM_001769	863.847	1.42535	0.279517	5.09934	3.40833e-07	8.4268e-06
IL18R1	NM_003855	4.83174	1.42507	1.0185	1.39919	0.161757	0.337081
TMEM154	NM_152680	291.095	1.42292	0.298148	4.77254	1.81919e-06	3.67425e-05
IRAK2	NM_001570	129.157	1.422	0.298069	4.77071	1.83578e-06	3.70031e-05
HMBOX1	NM_001135726	10.351	1.42195	0.710479	2.00139	0.0453502	0.138773
MRTO4	NM_016183	548.674	1.4219	0.243415	5.84145	5.17473e-09	1.83548e-07
HIST1H2BC	NM_003526	860.379	1.42074	0.288253	4.9288	8.27377e-07	1.84151e-05
GCKR	NM_001486	1.50279	1.42025	1.60988	0.882208	0.377664	NA
HBP1	NM_012257	1.50279	1.42025	1.60988	0.882208	0.377664	NA
LOC100133286	NR_040084	1.50279	1.42025	1.60988	0.882208	0.377664	NA
THRIL	NR_110375	52.4928	1.41893	0.387389	3.66281	0.000249462	0.00253966
SSFA2	NM_001287505	116.905	1.41859	0.411586	3.44665	0.000567586	0.00496291
PRIM1	NM_000946	45.9236	1.41859	0.394905	3.59224	0.00032785	0.003192
AKAP12	NM_005100	25.3627	1.41853	0.54437	2.60582	0.00916536	0.0438313
SNORD38B	NR_001457	18.2467	1.41675	0.569507	2.48768	0.012858	0.0561412
RPLP0	NM_053275	5.66098	1.4166	0.925962	1.52986	0.12605	0.285264
SNORD15A	NR_000005	1579.99	1.41639	1.04711	1.35267	0.176162	0.358321
ZNF398	NM_170686	4.19217	1.41576	1.14591	1.23548	0.216651	0.410174
RCN3	NM_020650	729.044	1.41554	0.261652	5.41001	6.30209e-08	1.80229e-06
KPNA2	NM_002266	1659.17	1.41341	0.224322	6.30079	2.96135e-10	1.36986e-08
MZT1	NM_001071775	123.59	1.41179	0.296276	4.76511	1.88753e-06	3.797e-05
PPAT	NM_002703	303.478	1.41083	0.301927	4.67275	2.97194e-06	5.67154e-05
MOB3C	NM_201403	2.47578	1.40788	1.36836	1.02888	0.303534	NA
F12	NM_000505	3.87299	1.40715	1.11623	1.26063	0.207443	NA
CTU1	NM_145232	53.4775	1.40707	0.401068	3.50832	0.000450947	0.00410833
MSANTD3	NM_001198806	2.79501	1.40704	1.23685	1.1376	0.255288	NA
STRADA	NM_153335	3.62257	1.40682	1.11808	1.25825	0.208302	NA
B4GALT2	NM_003780	4.07446	1.40377	1.06021	1.32405	0.185487	0.37093
XRCC4	NM_001318013	2.37804	1.40301	1.36867	1.02509	0.30532	NA
SMC4	NM_005496	3.7623	1.40242	1.09053	1.286	0.198443	NA
TACC3	NM_006342	128.939	1.40157	0.337377	4.1543	3.26282e-05	0.000463911
EXOSC3	NM_016042	27.5722	1.4008	0.58921	2.37742	0.0174343	0.0698041
RPL6	NM_001024662	22.1239	1.40004	0.514311	2.72216	0.0064857	0.0338458
SGOL2	NM_001160046	2.39574	1.39946	1.31687	1.06272	0.287908	NA
NES	NM_006617	4490.34	1.39944	0.326158	4.29068	1.78128e-05	0.000274661
PPM1G	NM_177983	1075.1	1.3989	0.236138	5.92406	3.14094e-09	1.1549e-07
LYPLA2	NM_007260	363.786	1.39884	0.254597	5.49433	3.922e-08	1.15114e-06
FAM133DP	NR_034169	8.93993	1.39871	0.748781	1.86798	0.0617653	0.173136
ANKS1B	NM_152788	4.67896	1.39698	1.02148	1.3676	0.171439	0.350918
HSDL1	NM_031463	4.58116	1.39676	1.03601	1.34821	0.177592	0.359917
SCARNA9L	NR_023358	8.95762	1.39658	0.770097	1.81351	0.0697537	0.189342
SMAGP	NM_001031628	3.30055	1.39617	1.24482	1.12159	0.262036	NA
GSTCD	NM_024751	2.94106	1.39533	1.35031	1.03334	0.301444	NA
CENPB	NM_001810	1004.61	1.39481	0.250406	5.5702	2.54449e-08	7.86342e-07
RNF5P1	NR_003129	2.13004	1.39435	1.44634	0.964051	0.33502	NA
RPP25	NM_017793	1.91645	1.39419	1.57799	0.883522	0.376955	NA
PHF3	NM_001290259	12.246	1.39407	0.704333	1.97928	0.0477845	0.144172
ALYREF	NM_005782	487.754	1.39396	0.256162	5.44172	5.27682e-08	1.52705e-06
CLP1	NM_006831	4.8083	1.39333	1.11245	1.25249	0.21039	0.402804
LOC101927780	NR_110416	4.11582	1.39261	1.05071	1.3254	0.185039	0.3703
ZNF718	NM_001289930	14.4937	1.39196	0.674577	2.06346	0.0390693	0.124977
PMAIP1	NM_021127	499.805	1.39105	0.30373	4.57988	4.65232e-06	8.33878e-05
FAM72D	NM_207418	2.29675	1.39024	1.4067	0.9883	0.323006	NA
PLA2G3	NM_015715	15.1572	1.39017	0.625919	2.22101	0.0263503	0.0949573
TMEM2	NM_013390	13.8798	1.38987	0.650028	2.13817	0.0325031	0.109596
SNORD74	NR_002579	57.0364	1.38821	0.374627	3.70559	0.000210896	0.00221673
GNL3	NM_206825	6.66183	1.3849	0.835927	1.65672	0.0975763	0.238662
DPP9-AS1	NM_001242901	13.7247	1.38391	0.630382	2.19536	0.0281378	0.0994184
PAGR1	NM_024516	396.518	1.38345	0.28016	4.93807	7.89013e-07	1.76788e-05
NDUFS6	NM_004553	417.775	1.38344	0.338765	4.08378	4.43096e-05	0.000598627
TAF13	NM_005645	537.229	1.38329	0.302666	4.57034	4.8694e-06	8.68189e-05
KCTD17	NM_001282684	3.1076	1.38297	1.20335	1.14927	0.250446	NA
AGAP2-AS1	NR_027032	5.15877	1.38272	0.940342	1.47044	0.141442	0.307648
TSC22D1	NM_006022	87.1702	1.38233	0.33591	4.11518	3.86878e-05	0.000536393
ZBTB26	NM_001304364	1.41349	1.37844	1.74534	0.789782	0.429655	NA
GRPEL1	NM_025196	377.904	1.37813	0.260003	5.30043	1.1553e-07	3.13431e-06
TNFRSF10A	NM_003844	71.3546	1.37803	0.328453	4.19552	2.72248e-05	0.000400121
NOC2L	NM_015658	698.323	1.37742	0.241984	5.69217	1.25434e-08	4.11472e-07
GPR39	NM_001508	19.6647	1.37741	0.544088	2.5316	0.0113543	0.0513863
TMUB1	NM_031434	8.91368	1.37602	0.781744	1.76019	0.0783752	0.204452
TSLP	NM_138551	1.55585	1.37584	1.73759	0.791812	0.42847	NA
DVL1	NM_004421	506.093	1.37523	0.257738	5.33577	9.51377e-08	2.63083e-06
SKAP2	NM_003930	2.89269	1.37495	1.28269	1.07192	0.283754	NA
CD81	NM_004356	3.4145	1.37459	1.2663	1.08552	0.277692	NA
ZFAS1	NR_036659	1.97977	1.37417	1.51067	0.909638	0.363013	NA
TBC1D8	NM_001102426	246.39	1.37348	0.312667	4.39278	1.1191e-05	0.000182957
DLL4	NM_019074	72.7026	1.37303	0.371072	3.70017	0.000215452	0.00225753
SIGLEC15	NM_213602	7.44428	1.37106	0.83786	1.63639	0.101759	0.245837
SNORD136	NR_132757	4.69017	1.37095	0.973887	1.40771	0.159217	0.333587
SOCS2	NM_001270470	2.33485	1.37044	1.40933	0.972399	0.330852	NA
AP1S1	NM_001283	1192.64	1.37022	0.273867	5.00325	5.63721e-07	1.31184e-05
SNORA78	NR_003020	20.2312	1.3689	0.632055	2.16579	0.0303271	0.10443
SNORD134	NR_132755	32.8072	1.36782	0.620146	2.20564	0.0274089	0.0974725
SMAP2	NM_022733	53.1287	1.36754	0.478694	2.85681	0.00427926	0.0245038
SCARNA7	NR_003001	2722.42	1.36658	0.360789	3.78774	0.000152022	0.00167876
DDRGK1	NM_023935	286.428	1.36607	0.297722	4.58841	4.46629e-06	8.04894e-05
KIF24	NM_194313	48.6217	1.36557	0.38487	3.54813	0.000387971	0.00365676
PRR19	NM_199285	4.00656	1.36467	1.0526	1.29648	0.194811	NA
ZBTB40	NM_001083621	1.44516	1.36302	1.62941	0.836512	0.402867	NA
LOC100129940	NM_001292023	324.927	1.3629	0.314028	4.34007	1.4244e-05	0.000226954
ATF5	NM_012068	6.86373	1.36097	0.865213	1.57299	0.115721	0.268771
ANP32AP1	NR_003144	4.4537	1.36093	1.00724	1.35115	0.176647	0.358798
FBXO5	NM_001142522	7.52533	1.35977	0.888575	1.53028	0.125947	0.285183
PDSS1	NM_014317	61.4767	1.35889	0.347255	3.91324	9.10644e-05	0.00109212
EEF1B2	NM_001959	24.6585	1.35878	0.556788	2.44039	0.0146712	0.0619176
HOXB-AS3	NR_110331	6.82506	1.35876	0.856703	1.58603	0.112732	0.264023
SNORD15B	NR_000025	5081.54	1.35297	0.819648	1.65067	0.0988051	0.241022
MIR3662	NR_037435	2.044	1.35263	1.49836	0.902745	0.366661	NA
DDX12P	NR_033399	12.7813	1.35171	0.631571	2.14024	0.0323354	0.109287
RAPGEF4	NM_001282901	1.47682	1.35166	1.66932	0.809709	0.418107	NA
SNORD12C	NR_002433	11.6713	1.35151	0.641067	2.10822	0.035012	0.115837
TPBG	NM_006670	8.03048	1.35127	0.824291	1.63931	0.101149	0.244954
PRDM1	NM_001198	7.83506	1.35044	0.846279	1.59574	0.110547	0.260715
CITED4	NM_133467	9.68433	1.35019	0.727212	1.85667	0.0633584	0.17633
CLK3	NM_001130028	5.89528	1.34976	0.89619	1.50611	0.132039	0.294185
CACYBP	NM_014412	11.8257	1.34918	0.757238	1.78172	0.0747954	0.198256
CAMK1	NM_003656	176.33	1.34766	0.271069	4.97164	6.63876e-07	1.52146e-05
FAM72B	NM_001100910	7.75759	1.34616	0.788104	1.7081	0.0876175	0.22137
LSMEM1	NM_182597	1.45912	1.34464	1.67365	0.803418	0.421733	NA
LYSMD2	NM_153374	4.00055	1.34438	1.0588	1.26972	0.204185	NA
EMG1	NM_006331	351.581	1.34357	0.273503	4.91246	8.99418e-07	1.97632e-05
DENND1A	NM_024820	8.01405	1.33851	0.786242	1.70241	0.0886783	0.223376
PFDN2	NM_012394	134.041	1.33621	0.307951	4.33903	1.4311e-05	0.000227661
LINC00987	NR_036466	30.9679	1.33594	0.475409	2.8101	0.00495267	0.0274972
RPL34	NM_033625	11.8758	1.33267	0.690771	1.92925	0.0537001	0.156639
ICA1L	NM_001288623	1.86307	1.33251	1.49982	0.888451	0.374298	NA
POLR2L	NM_021128	714.728	1.33059	0.33116	4.01797	5.87015e-05	0.000758361
IL15	NR_037840	5.40672	1.33016	0.928706	1.43227	0.152066	0.323671
LYL1	NM_005583	2.74775	1.32958	1.39584	0.95253	0.340828	NA
FYTTD1	NM_032288	25.6871	1.32848	0.639197	2.07835	0.037677	0.121871
HEATR3	NM_182922	345.371	1.32812	0.253439	5.24038	1.60243e-07	4.19978e-06
MSMO1	NM_006745	287.759	1.32786	0.397336	3.34192	0.000832021	0.00676261
ZNF668	NM_001172668	10.9451	1.32716	0.686141	1.93423	0.0530845	0.155444
SAMD3	NM_001258275	5.86336	1.32598	0.889126	1.49133	0.135876	0.299101
IDH1	NM_005896	73.4594	1.32557	0.483416	2.74209	0.00610495	0.0322364
UQCC3	NM_001085372	117.534	1.32528	0.318874	4.15614	3.23664e-05	0.000460842
MCAT	NM_173467	5.30672	1.32329	0.907596	1.45802	0.144835	0.312925
GREM2	NM_022469	16.935	1.32239	0.611715	2.16178	0.0306354	0.104908
STAB1	NM_015136	1.46981	1.32086	1.67034	0.790769	0.429079	NA
KNTC1	NM_014708	471.55	1.32085	0.23673	5.57957	2.41116e-08	7.51652e-07
SNORD91A	NR_003072	2.58562	1.32084	1.38	0.957133	0.3385	NA
MED21	NR_073464	1.90117	1.32029	1.55396	0.849627	0.395532	NA
PPP1R14B	NM_138689	736.342	1.31909	0.244074	5.40445	6.5007e-08	1.85032e-06
FSTL3	NM_005860	537.306	1.31861	0.265797	4.96099	7.01349e-07	1.5964e-05
CAV1	NM_001753	2.33579	1.31855	1.45823	0.904218	0.36588	NA
RASSF8	NM_007211	4.84939	1.3184	0.978557	1.34729	0.177887	0.36037
IL4R	NM_001257407	3.04396	1.31834	1.23937	1.06372	0.287454	NA
PSMG3	NM_032302	23.9877	1.31798	0.515664	2.55589	0.0105917	0.0489951
C7orf43	NM_018275	16.5779	1.31563	0.610647	2.15448	0.0312027	0.106269
CCDC59	NM_014167	12.1566	1.31513	0.761249	1.72759	0.0840611	0.214763
SPRED2	NM_181784	22.8457	1.31387	0.581911	2.25785	0.0239552	0.0887316
RNF34	NM_194271	1.3252	1.31384	1.94248	0.676373	0.498804	NA
RDH14	NM_020905	14.8061	1.313	0.620026	2.11765	0.0342045	0.113917
WDR34	NM_052844	190.837	1.31244	0.288946	4.54216	5.56798e-06	9.85739e-05
FAR2	NM_001271783	6.0515	1.31232	0.903075	1.45317	0.146177	0.31481
STIP1	NM_001282652	12.3819	1.31208	0.668324	1.96324	0.0496181	0.148014
SNORD29	NR_002559	29.8464	1.312	0.52939	2.47832	0.0132001	0.0572366
PSMD14	NM_005805	1349.01	1.31146	0.243278	5.3908	7.01444e-08	1.98341e-06
HAS2-AS1	NR_002835	11.6986	1.31078	0.63678	2.05845	0.0395468	0.126095
SNORA2C	NR_002968	3.2721	1.30803	1.31635	0.993677	0.32038	NA
DHRS13	NM_144683	22.4255	1.30731	0.488524	2.67604	0.00744975	0.0377109
TNK2	NM_005781	7.78634	1.30574	0.777796	1.67876	0.093198	0.231279
SLC35F5	NR_104470	11.0624	1.30531	0.682339	1.91299	0.0557495	0.160947
TNFRSF12A	NM_016639	915.737	1.30504	0.247814	5.26622	1.39258e-07	3.68833e-06
SARAF	NM_016127	36.109	1.30496	0.472107	2.76413	0.0057075	0.0306866
UTP18	NM_016001	538.817	1.3049	0.263746	4.94758	7.51414e-07	1.69818e-05
NADK	NM_001198995	1.38752	1.30461	1.67329	0.77967	0.435585	NA
ARSB	NM_198709	1.38752	1.30461	1.67329	0.77967	0.435585	NA
UBA5	NM_024818	50.9591	1.3033	0.375498	3.47085	0.000518816	0.0046416
NARS2	NM_024678	31.8324	1.30319	0.497791	2.61795	0.00884599	0.0427521
FBXO9	NM_033480	21.6984	1.30273	0.542087	2.40318	0.0162531	0.0666405
HNRNPA1	NM_031157	14.357	1.30267	0.613463	2.12347	0.0337146	0.112509
KIAA1549L	NM_012194	238.724	1.30209	0.272335	4.78123	1.7423e-06	3.54032e-05
STXBP6	NM_014178	3.99386	1.30193	1.04542	1.24537	0.212995	NA
ZNF793-AS1	NR_110723	1.82214	1.30063	1.46935	0.885171	0.376064	NA
PTX3	NM_002852	4502.44	1.30021	0.344826	3.77063	0.000162838	0.00178251
CCNC	NM_005190	17.2912	1.29918	0.633842	2.04969	0.0403945	0.127912
CISD1	NM_018464	259.259	1.29868	0.289308	4.48891	7.15871e-06	0.000122418
EIF4EBP1	NM_004095	456.085	1.29676	0.282201	4.59519	4.32365e-06	7.81997e-05
EIF5A	NM_001143762	3.42594	1.29638	1.14259	1.1346	0.256544	NA
LOC100129940	NR_120478	93.926	1.29472	0.366594	3.53177	0.00041279	0.00384021
NCBP2-AS2	NR_024388	84.3639	1.29409	0.351476	3.68189	0.000231515	0.00240229
ATP5H	NM_006356	2.22609	1.29081	1.35173	0.954931	0.339613	NA
SNORD97	NR_004403	1240.59	1.29078	0.935743	1.37941	0.167768	0.345589
MPP4	NM_033066	187.326	1.29008	0.279441	4.61664	3.89999e-06	7.1308e-05
LINC01182	NR_121681	1.8538	1.28895	1.48243	0.869486	0.384582	NA
SCARNA23	NR_003007	3.18152	1.28845	1.28093	1.00587	0.314478	NA
THOP1	NM_003249	424.973	1.28763	0.258874	4.97397	6.55949e-07	1.50673e-05
SMKR1	NM_001195243	1.37082	1.2867	1.77545	0.724717	0.468626	NA
SPDL1	NM_017785	223.885	1.28483	0.25451	5.04827	4.45837e-07	1.07065e-05
CBX1	NM_006807	2.96861	1.28414	1.21545	1.05652	0.290732	NA
RBM8A	NM_005105	939.802	1.28305	0.261371	4.90892	9.15779e-07	1.99839e-05
LOC100652758	NR_132346	1.80217	1.28287	1.50586	0.851921	0.394258	NA
FAM195A	NM_138418	84.4463	1.28115	0.331128	3.86904	0.000109264	0.00126797
MAGEB17	NM_001277307	1.39822	1.28094	1.66978	0.767131	0.443003	NA
SFTA1P	NR_027082	1.39822	1.28094	1.66978	0.767131	0.443003	NA
ARPC5L	NM_030978	295.088	1.27964	0.260493	4.91238	8.99761e-07	1.97632e-05
RIF1	NM_001177665	24.2074	1.2793	0.55789	2.29311	0.0218418	0.0826103
YAF2	NM_001190979	11.3459	1.27873	0.762275	1.67752	0.0934404	0.231708
GALE	NM_000403	4.05386	1.27844	1.10879	1.153	0.248911	0.448316
GTPBP2	NM_019096	11.4134	1.27791	0.716893	1.78257	0.0746557	0.198009
ITGB1BP1	NM_004763	17.1846	1.27737	0.644124	1.98311	0.0473553	0.143226
MRPL20	NM_017971	460.376	1.27656	0.286389	4.45744	8.29445e-06	0.000139463
CCDC184	NM_001013635	5.23707	1.2765	0.932139	1.36943	0.170864	0.350456
FZD1	NM_003505	588.011	1.27645	0.228914	5.57611	2.45959e-08	7.64377e-07
RNVU1-7	NR_004426	81867	1.27621	1.0799	1.18178	0.237293	0.435153
PLA2G16	NM_007069	11.6446	1.276	0.667066	1.91285	0.0557666	0.16095
RDH11	NM_016026	27.6353	1.27592	0.494598	2.57971	0.0098884	0.0464482
SLC35F2	NM_017515	215.908	1.27555	0.263467	4.8414	1.28925e-06	2.72452e-05
TNFAIP6	NM_007115	57.296	1.27524	0.444969	2.86591	0.00415813	0.0240434
USF1	NM_001276373	1.38051	1.27499	1.76041	0.724258	0.468907	NA
OGFR	NM_007346	484.156	1.27493	0.250222	5.0952	3.48381e-07	8.5712e-06
TRIB1	NM_025195	40.4612	1.27426	0.408661	3.11815	0.00181993	0.0127218
SRD5A1P1	NR_028597	1.9654	1.27332	1.54813	0.822491	0.410798	NA
CDK14	NM_001287135	50.588	1.272	0.430883	2.95209	0.00315634	0.0195021
FANCC	NM_001243743	1.94543	1.27142	1.49493	0.850487	0.395055	NA
MARCH3	NM_178450	92.5747	1.27128	0.327097	3.88656	0.000101677	0.00119792
ADAMTSL1	NM_001040272	101.971	1.27126	0.313689	4.05261	5.06488e-05	0.000666333
SLC35E4	NM_001001479	83.7134	1.27102	0.317542	4.00269	6.26256e-05	0.000797761
SNORA71D	NR_003018	443.99	1.27073	0.942467	1.34831	0.17756	0.359917
CDKN2C	NM_001262	25.5717	1.26891	0.506036	2.50755	0.012157	0.0539187
LRRC8C	NM_032270	665.432	1.26734	0.252781	5.01358	5.34261e-07	1.2501e-05
LOC101926940	NR_104632	7.0953	1.26708	0.82026	1.54473	0.122411	0.279471
SNHG8	NR_003584	6.9082	1.2665	0.882886	1.4345	0.151429	0.322795
LXN	NM_020169	462.083	1.26649	0.386467	3.27709	0.00104883	0.0081804
GRWD1	NM_031485	317.42	1.26359	0.261804	4.82645	1.38988e-06	2.9007e-05
SENP3	NM_015670	29.2523	1.26329	0.451477	2.79813	0.00514001	0.028318
EXOSC8	NM_181503	300.739	1.2628	0.265958	4.74811	2.05324e-06	4.0975e-05
FAM103A1	NM_031452	42.768	1.26279	0.413954	3.05055	0.00228425	0.0151224
C1QBP	NM_001212	1159.85	1.26177	0.245748	5.13439	2.83065e-07	7.06818e-06
KHDRBS3	NM_006558	172.078	1.26157	0.306771	4.11243	3.91518e-05	0.000540586
EIF4E2	NM_001282958	2.46935	1.2605	1.32189	0.953559	0.340307	NA
FGFR1OP2	NM_001171888	2.22009	1.25896	1.36181	0.924475	0.355239	NA
MRPS28	NM_014018	197.746	1.25832	0.310465	4.05301	5.05623e-05	0.000666069
TP73-AS1	NR_033711	2.99959	1.25741	1.23004	1.02225	0.306663	NA
ZSCAN12	NR_133669	1.41218	1.25579	1.65594	0.758355	0.448238	NA
FDFT1	NM_001287750	3.54439	1.2557	1.12229	1.11888	0.263192	NA
POP7	NM_005837	199.269	1.25546	0.277369	4.52632	6.00187e-06	0.000105143
MIR25	NR_029498	4.37127	1.25455	1.02901	1.21917	0.222778	0.417419
TBC1D3P1-DHX40P1	NR_002924	10.2372	1.254	0.980572	1.27884	0.200952	0.38875
MCTS1	NM_014060	12.043	1.25362	0.658022	1.90513	0.0567628	0.163029
NUP85	NM_024844	1.38151	1.25278	1.68126	0.745146	0.456184	NA
TMEM229B	NM_182526	1.38151	1.25278	1.68126	0.745146	0.456184	NA
IPO5P1	NR_103741	1.38151	1.25278	1.68126	0.745146	0.456184	NA
SNORD35B	NR_001285	30.0073	1.25252	0.623551	2.0087	0.0445694	0.136983
TOR4A	NM_017723	403.335	1.25169	0.259091	4.83108	1.35792e-06	2.84568e-05
POLA1	NM_016937	241.589	1.25095	0.27209	4.59757	4.27443e-06	7.75889e-05
ACAD9	NR_033426	6.45895	1.25087	0.852814	1.46675	0.142443	0.309356
YBX3P1	NR_027011	31.1531	1.24902	0.656631	1.90217	0.0571489	0.163735
THAP7-AS1	NR_027052	1.71613	1.24842	1.53689	0.812304	0.416617	NA
NPM3	NM_006993	320.046	1.24799	0.272155	4.5856	4.52684e-06	8.14345e-05
POMGNT1	NM_017739	9.7312	1.24745	0.685852	1.81883	0.068938	0.187614
LPAR3	NM_012152	42.4449	1.24637	0.432951	2.87878	0.00399214	0.0233526
LINC01204	NR_104645	1.36055	1.24634	1.67895	0.742333	0.457886	NA
SOCS4	NM_199421	5.04108	1.2463	0.967096	1.2887	0.197501	0.38488
SLC7A5P1	NR_002593	5.9896	1.24609	0.862554	1.44466	0.148554	0.31837
ERLIN2	NM_001003790	2.26245	1.24562	1.4119	0.882233	0.377651	NA
WDR75	NM_001303096	1.32989	1.24424	1.79683	0.692466	0.488645	NA
ERRFI1	NM_018948	793.337	1.24365	0.246826	5.03858	4.69007e-07	1.11823e-05
DNAJB1	NM_006145	46.9194	1.24212	0.439216	2.82804	0.00468342	0.0263226
PSME2	NM_002818	621.283	1.24119	0.257425	4.82155	1.42448e-06	2.96045e-05
C1orf21	NM_030806	557.736	1.2405	0.263602	4.70597	2.52666e-06	4.9505e-05
TIGD6	NM_001243253	3.43739	1.24024	1.18565	1.04604	0.295544	NA
ANKRD9	NM_152326	74.7365	1.23955	0.376645	3.29102	0.000998235	0.00789536
ZNF580	NM_207115	2.50101	1.23952	1.35395	0.915484	0.359938	NA
MIR5693	NR_049878	1.42287	1.23922	1.7402	0.712114	0.476394	NA
ZNF485	NM_145312	32.9389	1.23906	0.423396	2.92649	0.00342812	0.0207798
SMYD3	NM_001167740	7.57244	1.23847	0.787215	1.57323	0.115667	0.268764
TAOK2	NM_016151	37.7937	1.23812	0.479582	2.58166	0.00983275	0.0463119
CCNT2-AS1	NR_036549	11.0354	1.23783	0.658611	1.87946	0.0601824	0.169894
FLII	NM_001256264	2.10907	1.23781	1.69265	0.731286	0.464604	NA
RAMP2	NM_005854	3.41493	1.23773	1.18044	1.04854	0.294391	NA
SERF2	NM_001199878	2.22051	1.23711	1.46783	0.842819	0.39933	NA
FADD	NM_003824	371.17	1.23678	0.263092	4.70096	2.58944e-06	5.04715e-05
C4orf46	NM_001008393	10.5618	1.23676	0.673176	1.83721	0.0661794	0.182167
ZNF146	NM_007145	4.48964	1.23669	1.06136	1.16519	0.243943	0.442802
DPCD	NM_015448	260.21	1.23654	0.277716	4.45253	8.48653e-06	0.000142217
COPRS	NM_018405	496.963	1.23455	0.255521	4.83151	1.35503e-06	2.84557e-05
TRIOBP	NM_138632	28.6765	1.23343	0.453771	2.71817	0.00656434	0.0341116
NANS	NM_018946	584.226	1.23342	0.258161	4.77772	1.7729e-06	3.59522e-05
CMTM3	NR_037619	2.6868	1.23339	1.37237	0.898731	0.368796	NA
SFRP1	NM_003012	17381.4	1.23328	0.298482	4.13184	3.59877e-05	0.000502426
LINC01605	NR_121621	2.538	1.23297	1.30892	0.941976	0.346205	NA
SNORA53	NR_003015	2520.54	1.23215	0.358183	3.43999	0.000581728	0.005047
HIRIP3	NM_003609	8.18088	1.23199	0.764416	1.61168	0.107031	0.254834
GNPNAT1	NM_198066	828.619	1.23126	0.275595	4.46765	7.90846e-06	0.00013387
RAB13	NM_001272038	8.71818	1.23058	0.798665	1.54079	0.123367	0.281062
RRP9	NM_004704	145.008	1.23028	0.288431	4.26544	1.99508e-05	0.0003007
INHBE	NM_031479	40.4329	1.22935	0.48957	2.51108	0.0120361	0.0535224
MRPL30	NM_145212	432.35	1.22851	0.302878	4.05614	4.98907e-05	0.000660034
SSFA2	NR_109843	29.919	1.22757	0.454929	2.69838	0.00696786	0.0357219
PLCXD1	NM_018390	1.80686	1.22705	1.53004	0.801972	0.422569	NA
GNL2	NM_013285	1110.98	1.22595	0.220253	5.56609	2.60521e-08	7.99728e-07
MRPS7	NM_015971	395.358	1.22581	0.264066	4.64206	3.4495e-06	6.47216e-05
PLK3	NM_004073	157.975	1.22581	0.292385	4.19244	2.75966e-05	0.000404992
TRMT1L	NM_030934	30.8709	1.22511	0.499217	2.45406	0.0141255	0.060219
PI4K2B	NM_018323	385.296	1.22464	0.287176	4.2644	2.0044e-05	0.000301652
SQRDL	NM_021199	1.37125	1.22271	1.76677	0.692058	0.488901	NA
MSRA	NM_001199729	1.37451	1.22259	1.69112	0.722948	0.469712	NA
GCFC2	NM_001201334	2.20707	1.22038	1.43325	0.851478	0.394504	NA
RALB	NM_002881	735.714	1.21795	0.230745	5.27836	1.30345e-07	3.48907e-06
ARFGAP3	NM_014570	2.57284	1.21736	1.32284	0.920264	0.357435	NA
CAB39	NM_016289	41.3743	1.21684	0.520648	2.33716	0.0194307	0.0757752
THAP1	NM_018105	9.10916	1.21673	0.792364	1.53557	0.124644	0.282945
DBN1	NM_004395	13.88	1.21602	0.720407	1.68796	0.0914185	0.22833
WDR45	NM_001029896	7.15421	1.21601	0.828393	1.46792	0.142127	0.308938
DST	NM_001144770	7.97782	1.2155	0.781233	1.55587	0.119738	0.275672
PCSK1N	NM_013271	1.34384	1.21533	1.67223	0.726774	0.467365	NA
SET	NM_001122821	24.9594	1.21488	0.522887	2.32341	0.0201572	0.0777195
GAPDH	NM_001256799	35.0764	1.2144	0.441297	2.75188	0.00592533	0.0315536
INF2	NM_032714	55.256	1.21406	0.391697	3.09948	0.00193861	0.0133572
HIST1H4F	NM_003540	430.53	1.21314	0.378858	3.2021	0.0013643	0.0101744
PRDM15	NM_022115	2.59206	1.21286	1.39089	0.872005	0.383206	NA
B3GALT1	NM_020981	35.5773	1.21197	0.474639	2.55346	0.0106657	0.0492391
HNRNPF	NM_001098208	3.67695	1.21155	1.08359	1.11809	0.26353	NA
EIF2AK3	NM_004836	11.7109	1.21112	0.699474	1.73147	0.0833682	0.213646
SET	NM_003011	365.68	1.20994	0.774211	1.56281	0.118098	0.272968
FLJ32255	NR_104643	107.808	1.2096	0.309001	3.91456	9.05703e-05	0.0010901
SEMA6D	NM_153618	5.30272	1.20957	0.945331	1.27952	0.200715	0.388429
PA2G4	NM_006191	1361.43	1.20898	0.217565	5.55689	2.74622e-08	8.37888e-07
SEPT9	NM_006640	66.6374	1.20837	0.334632	3.61104	0.000304977	0.00301019
STK25	NM_001271978	18.2378	1.20782	0.721749	1.67347	0.0942354	0.233104
MESP1	NM_018670	1.79016	1.20765	1.55055	0.778853	0.436066	NA
EXOSC5	NM_020158	30.4209	1.20729	0.448426	2.69227	0.00709668	0.0362158
TM4SF1	NM_014220	3134.35	1.20726	0.341962	3.5304	0.00041493	0.00385654
HIST1H1E	NM_005321	938.231	1.20716	0.256333	4.70933	2.48536e-06	4.89178e-05
STBD1	NM_003943	13.792	1.20651	0.638364	1.89001	0.058757	0.166936
MIR4782	NR_039943	1.29221	1.20637	1.73228	0.696409	0.486173	NA
NXT1	NM_013248	130.081	1.20611	0.286351	4.21197	2.53148e-05	0.000373691
LINC01232	NR_110731	2.36008	1.20575	1.35594	0.889232	0.373878	NA
PARVB	NM_013327	3.33907	1.20537	1.27024	0.948928	0.342657	NA
PDCD5	NM_004708	520.036	1.20514	0.228343	5.27776	1.30771e-07	3.49117e-06
CDC37	NM_007065	1780.49	1.20367	0.242258	4.96852	6.74652e-07	1.54263e-05
PLP2	NM_002668	179.831	1.20335	0.303854	3.9603	7.48566e-05	0.000932271
MXD3	NM_031300	11.4538	1.20294	0.664621	1.80996	0.0703023	0.190112
SNORA71C	NR_003017	135.974	1.20266	0.89734	1.34025	0.180165	0.363291
GTF2H1	NM_001142307	2.80171	1.20086	1.2684	0.946747	0.343768	NA
LOC100289580	NR_103774	10.1669	1.19944	0.70858	1.69274	0.0905052	0.227009
ADGRL4	NM_022159	144.923	1.1984	0.306211	3.91363	9.09193e-05	0.00109168
PIN4P1	NR_003571	20.9599	1.19786	0.561607	2.13291	0.032932	0.110744
SCARNA12	NR_003010	629.548	1.19762	0.3442	3.47944	0.000502469	0.00450338
STXBP6	NM_001304476	2.44338	1.19657	1.35619	0.882306	0.377611	NA
C9orf40	NM_017998	43.2512	1.1962	0.379478	3.15223	0.00162026	0.0115842
LOC728554	NR_003615	89.8263	1.19619	0.433741	2.75784	0.00581842	0.0310997
SNORD50B	NR_003044	24.1742	1.19573	0.514325	2.32486	0.0200795	0.0774626
DBI	NM_001079863	1.76919	1.19526	1.5092	0.791978	0.428374	NA
MPHOSPH6	NM_005792	410.581	1.19497	0.300716	3.97375	7.07506e-05	0.000889515
PDE7A	NM_001242318	4.27811	1.19403	1.06067	1.12572	0.260283	0.459905
MARS2	NM_138395	80.5885	1.19199	0.314192	3.79382	0.000148347	0.00164542
ZNF682	NM_001077349	1.35454	1.19168	1.66862	0.714176	0.475119	NA
HHIPL2	NM_024746	1.35454	1.19168	1.66862	0.714176	0.475119	NA
CMC2	NM_020188	143.535	1.19128	0.288955	4.12272	3.74419e-05	0.000520773
ELP5	NM_203413	13.0445	1.19087	0.667472	1.78415	0.0743998	0.197625
HTATSF1	NM_001163280	3.71931	1.19062	1.10037	1.08202	0.279243	NA
RPUSD1	NM_058192	151.57	1.19042	0.288753	4.12263	3.74575e-05	0.000520773
POLE	NM_006231	215.308	1.19036	0.25872	4.60096	4.20542e-06	7.66135e-05
GGH	NM_003878	163.4	1.19008	0.292921	4.06281	4.84852e-05	0.000645483
GRAMD1C	NM_017577	13.5317	1.18987	0.604191	1.96936	0.0489116	0.14656
FKBP11	NM_001143781	1.71756	1.18891	1.5543	0.764919	0.44432	NA
CHCHD5	NM_032309	1.71756	1.18891	1.5543	0.764919	0.44432	NA
BCCIP	NM_078468	35.8097	1.18878	0.498543	2.38451	0.0171019	0.0687821
FAM166A	NM_001001710	4.9544	1.18715	0.932124	1.2736	0.202806	0.391493
FAM105A	NM_019018	5.78871	1.18639	0.874409	1.35679	0.174847	0.356456
COX17	NM_005694	108.68	1.18596	0.315875	3.75452	0.000173676	0.00188676
ARHGEF9	NM_015185	2.40845	1.18476	1.42526	0.831259	0.405827	NA
OXLD1	NM_001304999	16.1859	1.18214	0.562887	2.10014	0.0357169	0.117343
KATNBL1P6	NR_003954	30.7103	1.18163	0.438592	2.69414	0.00705711	0.0360474
KAT8	NM_182958	4.55763	1.18122	1.07063	1.1033	0.269898	0.469946
MIR3681HG	NR_110197	2.00808	1.18118	1.51613	0.779074	0.435936	NA
RPL15	NM_001253380	5.27607	1.18094	0.9173	1.28741	0.197953	0.385387
SCFD2	NM_152540	364.249	1.1805	0.248109	4.75799	1.95531e-06	3.91764e-05
MIR495	NR_030175	1.30617	1.1803	1.70016	0.694229	0.487539	NA
CCDC134	NM_024821	7.10801	1.18005	0.807336	1.46166	0.143835	0.311367
SLC4A7	NM_001258379	33.9516	1.18003	0.422047	2.79598	0.0051743	0.0284445
ETF1	NM_001256302	2.89176	1.1778	1.21879	0.966369	0.33386	NA
RAD51D	NM_001142571	2.08385	1.177	1.40442	0.838071	0.401991	NA
HIST4H4	NM_175054	145.194	1.17651	0.333363	3.5292	0.00041681	0.00386686
TTLL12	NM_015140	183.184	1.17564	0.262463	4.47925	7.49057e-06	0.000127658
SERTAD1	NM_013376	257.227	1.17554	0.277088	4.24248	2.21059e-05	0.000331687
ITGB5	NM_002213	1873.66	1.17488	0.221988	5.29255	1.2062e-07	3.2548e-06
FARSA	NM_004461	464.958	1.17485	0.267932	4.38487	1.16054e-05	0.000188906
SNORA70	NR_000011	808.562	1.17457	0.419543	2.79964	0.00511603	0.0282324
EVA1A	NM_001135032	24.7061	1.17324	0.491278	2.38814	0.0169338	0.068369
MAP1S	NM_001308363	1.36524	1.17323	1.75485	0.668566	0.503773	NA
SCYL2	NM_001317784	4.33117	1.17265	1.0452	1.12194	0.261889	0.461734
LINC01599	NR_131171	3.32637	1.17256	1.12311	1.04403	0.296473	NA
TMEM11	NR_024547	6.57766	1.17209	0.826718	1.41776	0.156261	0.329734
UBA1	NM_153280	2.35408	1.17145	1.34724	0.869516	0.384565	NA
SNORA79	NR_003021	4.27242	1.17121	1.16895	1.00193	0.316376	0.518241
MRPL51	NM_016497	1182.66	1.16929	0.248254	4.71004	2.47674e-06	4.88439e-05
KCNMA1	NM_001271519	4.11332	1.16917	1.02883	1.13641	0.255786	0.455164
PTRH1	NM_001002913	53.8684	1.16806	0.412394	2.83239	0.00462016	0.0260985
FAAP24	NM_152266	1.73152	1.16684	1.51465	0.770372	0.441079	NA
YBX1	NR_132737	3.3887	1.16674	1.11892	1.04274	0.29707	NA
C16orf91	NM_001272051	99.8005	1.1664	0.320588	3.63831	0.000274435	0.00275753
MRPS35	NM_021821	4.74908	1.16628	0.980347	1.18966	0.23418	0.431479
USMG5	NM_001206427	31.0202	1.16604	0.439653	2.65218	0.00799738	0.0398203
CAV2	NM_001206748	2.07684	1.16599	1.52351	0.765331	0.444075	NA
LIMK2	NM_001031801	12.5708	1.16587	0.621862	1.87481	0.060819	0.1712
POLR3B	NM_018082	7.35084	1.16567	0.794271	1.4676	0.142213	0.309016
PSMA7	NM_002792	2020.33	1.16519	0.226848	5.13642	2.80023e-07	7.00965e-06
RASGRF2	NM_006909	1178.74	1.16508	0.230921	5.04536	4.52672e-07	1.08447e-05
OXR1	NM_181354	11.6746	1.16489	0.691628	1.68428	0.0921285	0.229589
SPON2	NM_012445	4.84908	1.16458	1.00393	1.16002	0.246041	0.445461
GNL3L	NM_001184819	3.64749	1.1641	1.25209	0.929725	0.352513	NA
AUNIP	NM_024037	7.27181	1.16334	0.794913	1.46348	0.143335	0.310689
CDK16	NM_033018	6.46639	1.16183	0.845397	1.3743	0.169349	0.347846
ARPC1B	NM_005720	920.213	1.16153	0.229026	5.07162	3.94452e-07	9.63385e-06
LRFN4	NM_024036	133.522	1.1612	0.297304	3.90576	9.39303e-05	0.00112381
NUBP2	NM_001284501	2.50176	1.16112	1.27324	0.911943	0.361799	NA
MIS18A	NM_018944	60.9062	1.16111	0.341551	3.39953	0.000675014	0.00569395
RECQL4	NM_004260	50.5943	1.16111	0.361698	3.21016	0.00132659	0.00994895
ARPC2	NM_152862	2.33637	1.1609	1.36822	0.848479	0.396171	NA
VEGFA	NM_001287044	3.29196	1.16048	1.13638	1.0212	0.307158	NA
CKAP5	NM_001008938	17.2533	1.16046	0.555006	2.0909	0.036537	0.119105
TSR1	NM_018128	714	1.1598	0.247573	4.68468	2.80394e-06	5.38163e-05
IDH3B	NM_006899	64.8064	1.15979	0.422429	2.74551	0.00604166	0.0320371
RNF152	NM_173557	122.895	1.15905	0.299103	3.87509	0.000106584	0.00124551
HNRNPLL	NM_138394	13.6803	1.15887	0.643612	1.80058	0.0717698	0.192885
C1GALT1	NM_020156	338.33	1.15725	0.322719	3.58593	0.000335873	0.00324653
DUS3L	NM_020175	22.3003	1.15642	0.488924	2.36524	0.0180185	0.0716138
FADS2	NM_004265	48.4066	1.15628	0.392417	2.94656	0.00321329	0.0197641
LOC102467080	NR_104658	1.76318	1.15618	1.54025	0.750647	0.452865	NA
ZFP69B	NM_023070	97.5379	1.15422	0.32203	3.58419	0.000338124	0.00325728
C18orf32	NM_001035005	3.83645	1.15407	1.17971	0.97826	0.327946	NA
UBALD2	NM_182565	74.9412	1.15398	0.350072	3.2964	0.000979328	0.00776501
KLC3	NM_177417	25.231	1.15387	0.471255	2.44851	0.0143449	0.0609113
NOP10	NM_018648	680.781	1.15287	0.289806	3.97807	6.94762e-05	0.000875034
GTF3C6	NM_138408	483.078	1.15276	0.252065	4.57326	4.80204e-06	8.57702e-05
TUBB4B	NM_006088	1380.27	1.15267	0.223354	5.16076	2.45947e-07	6.23439e-06
ECE1	NM_001113347	3.37943	1.15224	1.15269	0.999606	0.317501	NA
SSR3	NM_001308204	6.59931	1.15204	0.842056	1.36813	0.171271	0.350856
EAF2	NM_018456	6.92317	1.15181	0.833821	1.38136	0.167169	0.344637
CHST6	NM_021615	7.64104	1.15145	0.815524	1.41191	0.157976	0.332098
LOC100129940	NM_001292024	88.785	1.15113	0.443136	2.5977	0.00938511	0.0446271
TCFL5	NM_001301726	41.8184	1.15099	0.397885	2.89276	0.00381868	0.0225084
RRP7A	NM_015703	382.841	1.14992	0.256969	4.47495	7.64283e-06	0.000129592
UBE2E4P	NR_110506	25.2109	1.14901	0.480732	2.39012	0.0168429	0.0680632
TNFSF18	NM_005092	4.66411	1.14825	1.06452	1.07866	0.280741	0.482107
ZNF239	NM_001099282	2.12947	1.14692	1.39121	0.8244	0.409712	NA
MIR2116	NR_031750	2.12947	1.14692	1.39121	0.8244	0.409712	NA
RPL13AP5	NR_026712	223.949	1.14519	0.390702	2.93112	0.00337745	0.0205605
LPIN1	NM_001261429	15.8369	1.1451	0.578736	1.97862	0.0478583	0.144285
DIS3	NM_014953	17.056	1.14496	0.542179	2.11177	0.0347061	0.115016
COQ3	NM_017421	54.9317	1.14437	0.384709	2.97464	0.00293334	0.0184607
CCDC109B	NM_017918	147.067	1.14418	0.282384	4.05184	5.08153e-05	0.000666777
CDK2AP2	NM_005851	6.99325	1.14335	0.80824	1.41462	0.157181	0.330863
KIFC3	NM_001130099	3.86741	1.14331	1.26056	0.906985	0.364415	NA
PGM1	NM_002633	53.816	1.1428	0.39659	2.88157	0.00395695	0.0231603
NBAS	NM_015909	4.59599	1.14181	1.02456	1.11444	0.265092	0.465294
AGL	NM_000642	2.05044	1.14162	1.43277	0.796789	0.425574	NA
PRRX1	NM_006902	2.05687	1.14103	1.44969	0.787083	0.431233	NA
ZNF639	NM_016331	23.5349	1.14038	0.528379	2.15827	0.030907	0.105552
SLC25A3	NM_213611	12.919	1.14002	0.642015	1.77569	0.0757848	0.200086
SNRNP25	NM_024571	219.273	1.1377	0.279923	4.06434	4.81682e-05	0.000642115
SNORA71A	NR_002911	531.604	1.13698	0.887544	1.28104	0.20018	0.387915
CUL2	NM_001198777	15.0403	1.13652	0.760086	1.49525	0.13485	0.2978
MIR3916	NR_037480	54.6829	1.1363	0.391501	2.90241	0.00370298	0.0219944
MOGS	NM_006302	19.5043	1.13582	0.673581	1.68624	0.0917501	0.228874
HTATSF1P2	NR_033884	89.391	1.13351	0.315383	3.59407	0.000325556	0.00317583
EEF1E1	NM_004280	52.3521	1.13263	0.391381	2.89393	0.00380448	0.0224578
SELT	NM_016275	974.804	1.13226	0.250552	4.51907	6.21112e-06	0.000108242
SNORD31	NR_002560	34.8762	1.13088	0.427417	2.64584	0.00814884	0.0403477
CASC4	NM_138423	26.0386	1.13015	0.5784	1.95393	0.0507096	0.150199
NUDC	NM_006600	491.051	1.12926	0.315558	3.57862	0.000345412	0.00331794
SNORD1B	NR_004396	4.05588	1.12905	1.04973	1.07556	0.282122	0.483338
NDUFS1	NM_001199984	6.67355	1.12844	0.849054	1.32906	0.183829	0.368466
EDF1	NM_153200	14.9727	1.12741	0.767328	1.46927	0.141759	0.308271
MRPS18B	NM_014046	8.4928	1.12588	0.725537	1.55179	0.120713	0.277282
HIST3H2A	NM_033445	41.376	1.12528	0.416741	2.70018	0.00693026	0.0355654
ANAPC7	NM_016238	175.891	1.12415	0.2715	4.1405	3.46552e-05	0.000489267
RNF103-CHMP3	NM_001198954	2.48874	1.12406	1.32706	0.847027	0.39698	NA
CEP164	NM_014956	9.96596	1.1235	0.780722	1.43906	0.150135	0.320649
FAM86B2	NM_001137610	1.84738	1.1235	1.56519	0.717803	0.472879	NA
MIR654	NR_030390	14.6802	1.12341	0.647107	1.73605	0.0825545	0.212402
SNORA21	NR_002576	882.237	1.12334	1.0215	1.0997	0.271464	0.471749
C9orf69	NM_152833	17.9703	1.12311	0.578533	1.94131	0.0522203	0.153467
NOP14	NM_001291978	45.8405	1.12263	0.544787	2.06068	0.0393339	0.125583
TIMM17A	NM_006335	728.79	1.1221	0.257593	4.3561	1.32398e-05	0.000212302
MTRNR2L8	NM_001190702	12.7649	1.12207	0.699472	1.60417	0.108677	0.257592
CLMN	NM_024734	8.04691	1.12193	0.757739	1.48063	0.138704	0.303337
GTPBP4	NM_012341	1060.93	1.12034	0.247116	4.53366	5.79714e-06	0.000101912
EMP1	NM_001423	1665.97	1.12002	0.235365	4.75866	1.94884e-06	3.9125e-05
HIST1H4E	NM_003545	1449.38	1.1197	0.288501	3.88108	0.000103992	0.0012209
CHEK1	NM_001114121	13.1662	1.11936	0.62401	1.79381	0.072843	0.194937
LOXL3	NM_032603	8.51845	1.11907	0.744667	1.50277	0.132898	0.2954
IMP3	NM_018285	395.278	1.11815	0.252696	4.4249	9.64884e-06	0.000159301
POC5	NM_001099271	4.07107	1.11692	1.05016	1.06357	0.287522	0.488681
FLJ38576	NR_046264	2.89044	1.11674	1.22609	0.910815	0.362393	NA
KLF7	NM_003709	5.27117	1.11661	1.05802	1.05538	0.291253	0.493268
SLC25A24	NM_013386	31.3711	1.1163	0.522237	2.13754	0.0325541	0.109731
CCDC167	NM_138493	95.1693	1.11429	0.347852	3.20336	0.00135833	0.010145
MIR4521	NR_039746	206.339	1.11394	1.02139	1.09062	0.275442	0.476212
BAZ1A	NM_013448	2.76204	1.11352	1.23667	0.900412	0.367901	NA
EIF4E2	NM_004846	69.7351	1.11278	0.389602	2.85619	0.00428764	0.0245378
UBAP2	NM_001282530	1.24853	1.11275	1.72414	0.645396	0.518671	NA
EDEM3	NM_025191	1580.72	1.11217	0.242205	4.59184	4.39346e-06	7.93193e-05
SNORD3A	NR_006880	473662	1.11189	0.386984	2.87321	0.00406322	0.0236581
PCNT	NM_001315529	3.17995	1.11139	1.1699	0.949989	0.342118	NA
NDUFB2	NM_004546	402.58	1.11113	0.287243	3.86827	0.000109611	0.00126906
PGP	NM_001042371	137.275	1.11105	0.283607	3.91758	8.94413e-05	0.00108301
NCLN	NM_020170	542.676	1.11071	0.24677	4.501	6.76346e-06	0.000116452
CST3	NM_000099	142.279	1.10949	0.366869	3.02422	0.00249275	0.0161847
ZMYND19	NM_138462	155.143	1.10894	0.273686	4.05187	5.08092e-05	0.000666777
CHAF1B	NM_005441	66.4672	1.10847	0.362822	3.05514	0.00224954	0.0149147
ATP6V1D	NM_015994	1220.22	1.1048	0.238812	4.62624	3.72362e-06	6.89626e-05
METRNL	NM_001004431	30.7504	1.10478	0.502893	2.19685	0.028031	0.0991107
STYX	NM_145251	14.8883	1.1047	0.634234	1.74178	0.0815465	0.21032
MIB2	NM_001170689	3.28063	1.10421	1.33323	0.828225	0.407543	NA
TNFRSF10D	NM_003840	3421.82	1.10175	0.235938	4.66965	3.01718e-06	5.74695e-05
SLC35G2	NM_025246	7.77609	1.10131	0.754969	1.45875	0.144634	0.312625
SRPRB	NM_021203	903.803	1.10089	0.234082	4.703	2.56365e-06	5.00659e-05
ADD3-AS1	NR_038943	10.2176	1.10068	0.690487	1.59407	0.110921	0.261367
LRRC45	NM_144999	111.108	1.10034	0.304789	3.61017	0.000305999	0.00301435
PCNT	NM_006031	4.76522	1.10024	0.947327	1.16141	0.245475	0.444779
TIMM13	NM_012458	345.631	1.09997	0.274192	4.01169	6.02868e-05	0.000774852
LOC102723729	NR_125824	3.06994	1.09925	1.1808	0.930941	0.351884	NA
INTS3	NM_023015	18.728	1.09857	0.520879	2.10907	0.0349383	0.115632
SNORD10	NR_002604	1925.51	1.09645	0.928614	1.18074	0.237706	0.435327
TMEM200A	NM_001258277	3.39235	1.09642	1.21932	0.899203	0.368544	NA
HIST2H2BE	NM_003528	440.037	1.09615	0.305659	3.58619	0.000335541	0.00324653
TNFSF4	NM_001297562	30.1384	1.09586	0.529432	2.06987	0.0384644	0.123673
ADAMTS3	NM_014243	39.0906	1.09501	0.393758	2.78092	0.00542054	0.0294275
FAM50A	NM_004699	527.305	1.09493	0.248893	4.39919	1.08654e-05	0.000178506
SSRP1	NM_003146	1036.07	1.0941	0.235978	4.63645	3.54441e-06	6.62547e-05
KRT34	NM_021013	4.35131	1.09405	1.00743	1.08598	0.277489	0.47857
NEDD8	NM_006156	457.719	1.09392	0.309457	3.53498	0.000407804	0.00381124
SDHAF3	NM_020186	36.2389	1.09363	0.428308	2.55336	0.0106688	0.0492391
TMA7	NM_015933	850.205	1.09306	0.302731	3.61065	0.000305431	0.0030117
AIM1	NM_001624	338.764	1.09303	0.253949	4.30411	1.6766e-05	0.000260926
LRRC59	NM_018509	2199.27	1.093	0.215776	5.06544	4.07458e-07	9.92733e-06
RPL23P8	NR_026673	20.2916	1.09295	0.597619	1.82885	0.0674226	0.18458
TEF	NM_003216	2.07326	1.09284	1.6512	0.661846	0.50807	NA
SNORA46	NR_002978	883.006	1.09213	1.094	0.998298	0.318135	0.519943
LIMD1-AS1	NR_033947	3.69277	1.09209	1.12192	0.973414	0.330347	NA
RPL31	NM_001099693	30.4193	1.09128	0.456988	2.38799	0.0169408	0.068369
SNHG4	NR_003141	17.8354	1.09083	0.559528	1.94956	0.0512286	0.151289
ENOSF1	NM_202758	1.83811	1.09073	1.50019	0.727066	0.467186	NA
SARNP	NM_033082	1.97183	1.09058	1.42539	0.765109	0.444207	NA
VRK1	NM_003384	173.816	1.09046	0.290921	3.7483	0.000178036	0.00192994
HN1L	NM_144570	805.201	1.09003	0.245964	4.43166	9.35084e-06	0.000155147
TGIF1	NM_003244	1.95807	1.08993	1.65585	0.65823	0.51039	NA
SNORA75	NR_002921	129.757	1.08923	0.823612	1.3225	0.186002	0.371263
SNORA80B	NR_028374	267.126	1.08912	1.10761	0.983306	0.325457	0.527599
HOXB8	NM_024016	2.82479	1.08904	1.29774	0.839185	0.401366	NA
MLLT11	NM_006818	314.764	1.08889	0.263286	4.13576	3.53782e-05	0.000495294
CDK14	NM_012395	1.25923	1.0886	1.72018	0.63284	0.526838	NA
RTN4R	NM_023004	3.24971	1.08844	1.13848	0.956047	0.339048	NA
CCDC47	NM_020198	1219.96	1.08839	0.236823	4.5958	4.31094e-06	7.81104e-05
SDCBP2	NM_080489	1.66462	1.08838	1.76411	0.616958	0.537262	NA
MIR31	NR_029505	3.55367	1.08833	1.08842	0.999919	0.31735	NA
SNORD94	NR_004378	736.082	1.08799	0.938235	1.15961	0.246206	0.445461
FAM222A	NM_032829	3.50204	1.08795	1.11776	0.973329	0.33039	NA
BMI1	NM_005180	8.0969	1.08783	0.808755	1.34507	0.178604	0.361166
DENND4C	NM_017925	8.91004	1.08764	0.730306	1.48929	0.13641	0.299952
POLR2J2	NM_032959	3.67932	1.08501	1.12731	0.962478	0.33581	NA
ACSL1	NM_001286710	1.22857	1.08467	1.84043	0.589356	0.555623	NA
H2AFX	NM_002105	135.549	1.08145	0.34255	3.15707	0.00159365	0.0114592
DPH2	NM_001384	28.4933	1.08122	0.480021	2.25244	0.0242942	0.0893934
APC	NM_001127511	13.4872	1.08089	0.617255	1.75113	0.0799244	0.207415
TERC	NR_001566	163.052	1.08067	0.351275	3.07642	0.00209502	0.0141261
SNORA37	NR_002970	283.72	1.08029	0.948443	1.13902	0.254696	0.454353
PTGES2-AS1	NR_024425	4.06231	1.08004	1.04199	1.03652	0.299961	0.501584
POLR2I	NM_006233	155.37	1.07998	0.30999	3.48391	0.000494137	0.00444458
DUSP23	NM_017823	59.5906	1.0799	0.363908	2.96752	0.00300212	0.0188346
GADD45GIP1	NM_052850	340.229	1.07988	0.282649	3.82056	0.000133151	0.00150345
ZNF271P	NR_024565	9.89691	1.07982	0.731356	1.47646	0.139821	0.304583
SH3PXD2A-AS1	NR_038940	5.0422	1.07978	0.9234	1.16935	0.242263	0.440546
C8orf48	NM_001007090	37.3942	1.07914	0.418466	2.5788	0.0099143	0.0465481
RNU5F-1	NR_002753	25.1692	1.07873	0.674792	1.59861	0.109907	0.25971
ORAI1	NM_032790	72.1145	1.07783	0.328965	3.27644	0.00105125	0.00819291
CIRBP	NM_001300815	108.251	1.07745	0.431388	2.49763	0.0125026	0.0549962
PLEKHJ1	NM_018049	172.422	1.07743	0.288793	3.73082	0.00019086	0.00204249
CD63	NM_001257401	3.09359	1.07742	1.22602	0.878795	0.379512	NA
ZNF426	NM_001300883	12.5753	1.07729	0.788946	1.36548	0.172101	0.351844
MRPL41	NM_032477	348.34	1.07642	0.268354	4.01117	6.04189e-05	0.000775556
SH2D5	NM_001103161	1.21086	1.07508	1.83346	0.586369	0.557627	NA
MURC	NM_001018116	30.4662	1.0749	0.432039	2.48798	0.0128473	0.0561412
C19orf24	NM_017914	115.162	1.0746	0.322109	3.33613	0.000849544	0.00689388
EIF3M	NM_006360	459.036	1.07438	0.280199	3.83435	0.000125897	0.00143283
MAST4	NM_001297651	8.18016	1.07406	0.797705	1.34643	0.178163	0.360743
TATDN1	NM_001317890	2.06582	1.07374	1.44118	0.745038	0.456248	NA
ICAM3	NM_002162	69.5818	1.07358	0.35351	3.03693	0.00239004	0.0156601
PDLIM3	NM_014476	1.59211	1.07351	1.7014	0.630954	0.52807	NA
METTL23	NM_001206987	2.35207	1.07255	1.32067	0.81212	0.416723	NA
C19orf81	NM_001195076	2.62831	1.07242	1.27252	0.842756	0.399365	NA
TFB1M	NM_016020	174.712	1.07241	0.275185	3.89706	9.73669e-05	0.00115917
PABPN1	NM_004643	85.8183	1.07224	0.38381	2.79366	0.00521152	0.0285709
POLR1C	NM_203290	227.609	1.07165	0.259041	4.137	3.51875e-05	0.000493313
KATNAL1	NM_001014380	4.27622	1.07147	0.986751	1.08586	0.277543	0.47857
LOC101929095	NR_125911	27.9912	1.07128	0.540786	1.98096	0.0475958	0.143776
CHCHD2	NM_016139	1913.06	1.07049	0.231276	4.6286	3.68144e-06	6.85609e-05
IKBIP	NM_153687	470.251	1.07033	0.25894	4.13349	3.57291e-05	0.000499511
BUD31	NM_003910	428.723	1.07025	0.304722	3.5122	0.00044441	0.00407025
MRPL4	NM_146388	8.07741	1.0699	0.772283	1.38537	0.165938	0.342945
OSBPL3	NM_015550	26.6871	1.06955	0.506005	2.11371	0.0345397	0.114653
IFFO2	NM_001136265	173.998	1.06929	0.265084	4.03379	5.48855e-05	0.000714193
TARBP2	NM_134323	5.52344	1.06811	0.88659	1.20474	0.228304	0.423718
MRPL27	NM_016504	379.129	1.06712	0.259676	4.10944	3.96623e-05	0.000546132
CACNB3	NM_001206916	1.53673	1.06633	2.01957	0.527999	0.5975	NA
TNFSF4	NM_003326	59.4456	1.06631	0.527368	2.02194	0.043183	0.134392
SNORD53	NR_002741	4.66422	1.0648	0.968643	1.09927	0.271651	0.471851
RBBP7	NM_001198719	3.23344	1.06479	1.20197	0.885876	0.375684	NA
GPX4	NM_001039848	6.20289	1.06476	0.930674	1.14407	0.252594	0.451968
PRADC1	NM_032319	135.387	1.06461	0.294538	3.61452	0.000300904	0.00297291
ACBD7	NM_001039844	7.67226	1.06387	0.763071	1.3942	0.163258	0.339082
TTC3	NM_001001894	6.21759	1.06328	0.865754	1.22816	0.219387	0.413453
NDUFAB1	NM_005003	538.116	1.06308	0.248322	4.28107	1.85999e-05	0.000282797
CRLS1	NM_019095	26.5235	1.06246	0.58948	1.80236	0.0714882	0.192363
PPAN	NM_020230	6.97856	1.06223	0.87684	1.21143	0.22573	0.420698
CARD10	NM_014550	140.942	1.06137	0.281018	3.77686	0.000158816	0.0017461
NOP58	NM_015934	810.331	1.06063	0.223696	4.7414	2.12245e-06	4.21885e-05
RABEP2	NM_024816	200.332	1.0606	0.298153	3.55722	0.000374793	0.00355257
COLGALT1	NM_024656	1349.73	1.06047	0.219763	4.82554	1.39626e-06	2.90781e-05
SPRED2	NM_001128210	4.54251	1.05978	0.965836	1.09726	0.272526	0.473006
RNASEH2C	NM_032193	153.462	1.05911	0.297218	3.56342	0.00036605	0.00348286
CENPQ	NM_018132	57.8803	1.05902	0.39877	2.65571	0.00791425	0.039524
RAC2	NM_002872	160.417	1.05853	0.307639	3.44081	0.000579984	0.00504059
UGP2	NM_006759	69.4271	1.05778	0.376458	2.80982	0.00495692	0.0275056
FAM160A1	NM_001109977	4.20789	1.05713	1.00083	1.05625	0.290856	0.492762
MYDGF	NM_019107	1434.12	1.05633	0.242333	4.35899	1.30662e-05	0.000209854
MMP14	NM_004995	5047.34	1.05618	0.227398	4.64463	3.40693e-06	6.41627e-05
TPGS1	NM_033513	67.1799	1.05605	0.399339	2.6445	0.00818105	0.040434
ABCB1	NM_000927	17.9803	1.05577	0.533696	1.97822	0.0479035	0.144328
LINC00888	NR_038301	1.58885	1.05569	1.58582	0.665706	0.505599	NA
SV2A	NM_014849	236.441	1.05541	0.299019	3.52957	0.000416243	0.00386517
TSPAN4	NM_001025234	3.80619	1.05524	1.07073	0.985541	0.324358	NA
NDUFB1	NM_004545	503.167	1.05456	0.308848	3.41449	0.000639007	0.00545438
FOXQ1	NM_033260	28.3759	1.05423	0.481102	2.19129	0.0284307	0.100101
GTPBP10	NM_033107	12.4538	1.05402	0.620072	1.69984	0.089161	0.224367
CLASP2	NM_015097	97.2442	1.05335	0.30593	3.44311	0.000575066	0.00500652
EXOSC7	NM_015004	30.3727	1.05323	0.474305	2.22058	0.0263794	0.0949771
EVC2	NM_147127	2.28048	1.0532	1.3533	0.778249	0.436422	NA
LOC642846	NR_024374	15.4732	1.05311	0.595489	1.76847	0.076982	0.202364
SMS	NM_004595	44.1432	1.0529	0.394871	2.66643	0.00766612	0.0385272
GLUD2	NM_012084	41.5571	1.05288	0.469493	2.24259	0.0249233	0.0909015
ESRRA	NM_001282450	3.47157	1.05222	1.11063	0.947407	0.343432	NA
NMNAT1	NM_001297778	5.94278	1.05167	0.885064	1.18824	0.234738	0.432032
FTSJ3	NM_017647	904.938	1.05145	0.251129	4.18691	2.82774e-05	0.000413329
MRPS17	NM_015969	147.686	1.05125	0.292052	3.59953	0.000318798	0.00311925
APBA3	NM_004886	68.1208	1.05117	0.328251	3.20235	0.00136311	0.0101732
ACAT2	NM_001303253	7.3852	1.05072	0.799617	1.31403	0.188836	0.375275
RNVU1-1	NR_104082	19.3797	1.05017	0.615518	1.70615	0.0879805	0.222064
HMGA2	NM_001300919	14.9992	1.0498	0.741088	1.41657	0.156608	0.33012
EFHD2	NM_024329	473.715	1.04977	0.244731	4.28949	1.79083e-05	0.000275289
PARTICL	NR_038942	12.0795	1.04914	0.640947	1.63686	0.101659	0.245735
AHNAK2	NM_138420	1674.35	1.04799	0.261365	4.00969	6.07993e-05	0.000777498
PELI1	NM_020651	80.4594	1.04787	0.334882	3.12907	0.00175358	0.0123353
SNORD1C	NR_004397	20.9086	1.04726	0.518445	2.01999	0.0433841	0.134785
ROMO1	NM_080748	505.096	1.04713	0.29645	3.53223	0.000412068	0.00383705
FBXO7	NM_012179	31.3232	1.04666	0.489361	2.13882	0.0324501	0.109527
NCK1	NM_001190796	5.11522	1.04654	0.948016	1.10392	0.269627	0.469649
HIST1H4C	NM_003542	933.738	1.04584	0.225277	4.64245	3.443e-06	6.47207e-05
TRAF2	NM_021138	70.583	1.04544	0.34372	3.04154	0.00235371	0.0154523
SNORD55	NR_000015	31.4461	1.04522	0.453985	2.30232	0.0213172	0.0810538
ATRIP	NM_001271023	1.91746	1.0451	1.45181	0.719859	0.471612	NA
HN1	NM_001288609	1.91746	1.0451	1.45181	0.719859	0.471612	NA
CDC26	NM_139286	84.4401	1.04427	0.413844	2.52335	0.0116243	0.052336
MRPS5	NM_031902	486.583	1.04394	0.247107	4.22466	2.39303e-05	0.000355343
POMP	NM_015932	1097.45	1.04394	0.253825	4.11282	3.90856e-05	0.000540586
NT5DC2	NM_022908	10.4807	1.04301	0.719183	1.45028	0.146982	0.316135
MZT2B	NM_025029	231.111	1.04271	0.309499	3.36904	0.000754307	0.00626281
NUDT7	NM_001243660	1.1909	1.04235	1.77343	0.587758	0.556695	NA
HPCAL1	NM_001258359	1.1909	1.04235	1.77343	0.587758	0.556695	NA
CHCHD1	NM_203298	178.172	1.04213	0.305497	3.41127	0.00064661	0.00550523
TMPO-AS1	NR_027157	9.35007	1.04156	0.757533	1.37493	0.169152	0.347727
C1orf74	NM_152485	68.4951	1.04125	0.346925	3.00137	0.0026877	0.017228
SNHG12	NR_024127	96.6258	1.04054	0.32016	3.25005	0.00115384	0.00880783
MRGBP	NM_018270	313.217	1.04048	0.25835	4.0274	5.63966e-05	0.000731406
WDR3	NM_006784	775.576	1.03927	0.224975	4.61949	3.84687e-06	7.06151e-05
FAM129A	NM_052966	1664.92	1.03864	0.299303	3.47018	0.000520105	0.00464898
CDKN2AIPNL	NM_080656	233.273	1.03709	0.269779	3.84423	0.00012093	0.00138257
C19orf43	NM_024038	956.333	1.03691	0.248788	4.16783	3.07513e-05	0.000441605
TACC2	NM_001291879	4.20188	1.03642	1.00721	1.029	0.303479	0.505181
SNX4	NM_003794	1.6028	1.0357	1.60488	0.645343	0.518705	NA
DICER1	NM_030621	6.4666	1.03561	0.853343	1.2136	0.224902	0.419856
SNORD17	NR_003045	6585.12	1.03508	0.85958	1.20417	0.228525	0.423783
FKBP2	NM_057092	2.42209	1.03485	1.71286	0.604164	0.545735	NA
SLC25A12	NM_003705	4.6482	1.03478	0.995335	1.03963	0.298513	0.499662
LUC7L	NM_018032	3.9884	1.03373	1.0737	0.962775	0.33566	NA
SNORD43	NR_002439	8.80815	1.03258	0.715963	1.44223	0.149238	0.319463
PAIP1	NM_006451	5.86919	1.03204	0.881609	1.17063	0.241747	0.44009
PSMC3	NM_002804	1399.78	1.03103	0.226946	4.54306	5.54429e-06	9.85018e-05
RUVBL1	NM_003707	744.46	1.031	0.240507	4.28677	1.8129e-05	0.000277771
RFFL	NR_037713	2.2378	1.03069	1.53358	0.672077	0.501534	NA
PTGIR	NM_000960	21.8853	1.03047	0.542626	1.89904	0.0575592	0.164609
NRIP3	NM_020645	385.824	1.02991	0.244279	4.2161	2.48564e-05	0.000368007
KEAP1	NM_012289	2.00819	1.02985	1.46308	0.703891	0.4815	NA
QTRTD1	NM_024638	2.59808	1.02965	1.2988	0.79277	0.427912	NA
ZNF714	NM_182515	93.2003	1.02937	0.350586	2.93614	0.00332323	0.0203034
FAM129B	NM_001035534	3.53982	1.02902	1.15025	0.894609	0.370996	NA
YWHAZ	NM_145690	23.1188	1.02859	0.52615	1.95495	0.0505896	0.150109
SVIL-AS1	NR_110927	7.05176	1.02825	0.825749	1.24523	0.213048	0.405829
ZNF687	NM_001304764	2.65797	1.02743	1.32983	0.772604	0.439757	NA
SNORA71E	NR_002972	58.825	1.02743	1.05305	0.975671	0.329227	0.531743
COX6C	NM_004374	946.646	1.02708	0.258596	3.97174	7.13481e-05	0.00089471
LOC102723604	NR_126331	7.93014	1.02675	0.79811	1.28648	0.198276	0.385866
SLC4A4	NM_003759	5.05584	1.02587	0.935374	1.09675	0.27275	0.473269
WDR43	NM_015131	1191.62	1.02574	0.242022	4.23821	2.25313e-05	0.000337062
BNIP3	NM_004052	775.038	1.0254	0.234508	4.37257	1.22793e-05	0.000197849
TP53I3	NM_004881	11.6591	1.02524	0.779454	1.31533	0.1884	0.374835
SLC3A2	NM_001013251	3.04439	1.02511	1.19078	0.860872	0.389309	NA
CALM1	NM_006888	3613.51	1.02496	0.221898	4.61908	3.85441e-06	7.06151e-05
MEPCE	NM_019606	42.2502	1.02469	0.40463	2.5324	0.0113285	0.0513387
FAU	NM_001997	2227.09	1.02442	0.270375	3.78888	0.000151326	0.00167292
ZNF106	NM_001284307	51.5374	1.02371	0.417328	2.453	0.014167	0.0603343
MRPL54	NM_172251	250.143	1.02364	0.264754	3.86638	0.000110461	0.00127743
SNORA67	NR_002912	1288.02	1.02361	0.827867	1.23644	0.216293	0.409961
PFN1	NM_005022	4211.28	1.02342	0.229166	4.46586	7.97492e-06	0.000134768
SNORA40	NR_002973	320.353	1.02304	0.975799	1.04841	0.294448	0.495577
EIF3I	NM_003757	2355.61	1.02295	0.251875	4.06133	4.87946e-05	0.000648741
RBP1	NM_002899	7.84951	1.02279	0.84722	1.20723	0.227345	0.422766
TSSC4	NM_001297658	1.96951	1.02106	1.47134	0.693967	0.487703	NA
CDR2L	NM_014603	282.476	1.02086	0.27911	3.65757	0.000254616	0.00258427
MIR668	NR_030408	4.64193	1.02019	0.959373	1.06339	0.287606	0.488698
SPATS2L	NM_001100423	3.96769	1.02008	1.19033	0.856972	0.391461	NA
TMX1	NM_030755	793.752	1.02	0.246429	4.13913	3.48632e-05	0.000490136
TRIM47	NM_033452	60.4438	1.01967	0.345117	2.95457	0.00313104	0.0193889
PDCD10	NM_007217	4.30331	1.0191	1.07421	0.948693	0.342777	0.545853
FBXL15	NM_024326	49.6452	1.01875	0.377792	2.69658	0.00700546	0.0358596
LOC100130872	NR_024569	92.8821	1.01811	0.334579	3.04297	0.00234259	0.0153893
UBE2E3	NM_006357	7.95864	1.01805	0.827121	1.23083	0.218385	0.412136
DLG3-AS1	NR_109801	1.2016	1.01773	1.76922	0.575243	0.565127	NA
RNU2-1	NR_002716	134081	1.01741	0.723705	1.40583	0.159775	0.334324
MIR758	NR_030406	5.59836	1.01721	0.880591	1.15515	0.248029	0.447432
CFAP45	NM_012337	11.5595	1.01659	0.659464	1.54154	0.123184	0.280837
CFAP54	NM_001306084	17.5954	1.01546	0.602015	1.68678	0.0916466	0.228672
PSMC6	NM_002806	1041.77	1.0145	0.235354	4.31055	1.62848e-05	0.000254622
RPL41	NM_001035267	5.73703	1.01434	1.00511	1.00918	0.312887	0.514541
SPATA2L	NM_152339	43.9525	1.01265	0.406847	2.48903	0.0128093	0.0560262
SCARNA28	NR_132754	251.655	1.01237	0.422923	2.39374	0.0166774	0.067503
ANP32A	NM_006305	578.255	1.01196	0.253248	3.99594	6.44379e-05	0.000816702
GFOD2	NM_001243650	149.916	1.01177	0.304954	3.31779	0.00090733	0.00726948
AMPD3	NM_001025389	8.43628	1.01152	0.757904	1.33463	0.181997	0.366036
LOC643339	NR_040096	1.58284	1.01033	1.61628	0.625099	0.531906	NA
HIST1H3I	NM_003533	106.814	1.00941	0.316079	3.19353	0.00140545	0.0104271
HNRNPA1P10	NR_002944	14.3427	1.00931	0.619138	1.63019	0.103061	0.248146
AXIN1	NM_003502	1.53447	1.00819	1.69385	0.595205	0.551706	NA
MIR193A	NR_029710	1.53121	1.0079	1.69711	0.593892	0.552584	NA
CCDC112	NM_001040440	6.60169	1.0078	0.910487	1.10688	0.268348	0.46855
MIR17HG	NR_027350	39.8565	1.00773	0.399402	2.52309	0.0116328	0.0523398
NUP205	NM_015135	1296.69	1.00763	0.219039	4.60025	4.21987e-06	7.67375e-05
DONSON	NM_017613	151.36	1.00741	0.279282	3.60714	0.000309589	0.00303779
ZNF788	NR_027049	146.53	1.00728	0.297299	3.38811	0.000703753	0.00589181
CAPN10	NM_023083	12.4339	1.00618	0.626384	1.60633	0.108202	0.25683
CDCP1	NM_178181	1.91145	1.00545	1.461	0.688192	0.491332	NA
PACSIN2	NM_001184970	5.47718	1.00478	1.0681	0.940712	0.346853	0.549859
EXOC1	NM_001024924	6.00901	1.00462	0.930792	1.07932	0.280446	0.481842
BICD2	NM_001003800	19.9528	1.00443	0.509214	1.97251	0.0485518	0.145873
C9orf64	NM_032307	16.4122	1.00441	0.571015	1.75898	0.0785802	0.204827
PIGQ	NM_004204	1.56513	1.00385	1.62024	0.619568	0.535543	NA
LOC100128885	NR_077227	1.56513	1.00385	1.62024	0.619568	0.535543	NA
ARSK	NM_198150	401.114	1.00337	0.271719	3.69269	0.000221893	0.00231294
TMPO	NM_001032283	10.1158	1.0029	0.673802	1.48843	0.136638	0.300204
RPA3	NM_002947	89.4266	1.00264	0.324006	3.09453	0.00197128	0.0135254
FKBP5	NM_001145777	4.58756	1.00255	0.971314	1.03216	0.301997	0.503981
CCSER2	NM_001284243	2.22905	1.00246	1.39719	0.717484	0.473076	NA
SLC11A1	NM_000578	6.16899	1.00178	0.894643	1.11976	0.262818	0.46274
MDFIC	NM_001166346	4.05895	1.00128	1.04804	0.955382	0.339384	0.541871
ARHGAP11B	NM_001039841	1.15323	1.0002	1.86858	0.535271	0.592462	NA
POGK	NM_017542	16.8653	1.00011	0.533565	1.8744	0.0608755	0.171264
PIK3C3	NM_002647	6.50687	0.999981	0.843114	1.18606	0.2356	0.433142
SLC4A2	NM_001199692	2.69281	0.998868	1.2488	0.799861	0.423792	NA
DHX29	NM_019030	1637.73	0.997778	0.254001	3.92824	8.55685e-05	0.0010424
NOL4L	NM_001256798	6.38073	0.996915	0.839414	1.18763	0.234978	0.432395
TPI1P3	NR_027338	1.97052	0.996212	1.43628	0.693606	0.48793	NA
ZMYND8	NM_001281769	3.03738	0.995678	1.26404	0.787697	0.430874	NA
TNPO2	NM_001136196	1.51024	0.995648	1.62112	0.614174	0.5391	NA
NDUFA13	NM_015965	1068.77	0.995102	0.321484	3.09534	0.00196587	0.0134976
TIMM50	NM_001001563	417.538	0.994989	0.254352	3.91186	9.15883e-05	0.00109709
SNORD96A	NR_002592	57.1371	0.994934	0.39755	2.50266	0.0123263	0.0544114
GAS2L3	NM_001303131	2.48838	0.994872	1.40752	0.706824	0.479676	NA
BORCS6	NM_017622	77.1997	0.994624	0.354968	2.80201	0.00507853	0.0280563
POLA2	NM_002689	178.98	0.994584	0.307483	3.2346	0.00121815	0.0091938
IBA57	NM_001010867	1.95281	0.994189	1.45279	0.684332	0.493765	NA
SNAI1	NM_005985	14.9838	0.993841	0.563057	1.76508	0.0775503	0.203197
LRPAP1	NM_002337	75.3987	0.99366	0.429817	2.31182	0.0207876	0.0795543
RBX1	NM_014248	392.442	0.993482	0.309491	3.21005	0.00132712	0.00994895
HOXB2	NM_002145	101.784	0.993314	0.313894	3.16449	0.00155355	0.0112433
RTCB	NM_014306	1209.61	0.993277	0.252303	3.93684	8.2561e-05	0.00101067
RNF216	NM_207111	9.51651	0.992587	0.803073	1.23599	0.216463	0.40999
CEP41	NM_001257160	3.40542	0.992584	1.10611	0.897364	0.369525	NA
PLPP7	NM_032728	12.121	0.992293	0.685408	1.44774	0.147689	0.317162
CBX3	NM_016587	3.09176	0.990514	1.19719	0.827367	0.408029	NA
C10orf55	NM_001001791	21.9758	0.990484	0.51711	1.91542	0.0554385	0.160299
PPP2R2A	NM_002717	4.54262	0.98838	0.975344	1.01337	0.310886	0.512594
CBLL1	NR_024199	3.03913	0.987886	1.16737	0.846249	0.397414	NA
UNC45A	NM_001039675	3.53576	0.987867	1.24305	0.79471	0.426782	NA
DPYSL3	NM_001197294	171.006	0.987791	0.365062	2.70582	0.00681364	0.0350565
CNPPD1	NM_015680	242.889	0.986931	0.266	3.71027	0.000207042	0.00218078
PWWP2B	NM_138499	9.23891	0.986867	0.769359	1.28271	0.199593	0.387227
BCAR3	NM_001261410	9.0454	0.985836	0.76015	1.2969	0.194667	0.381529
ASNA1	NM_004317	297.167	0.984619	0.287963	3.41925	0.000627943	0.00536907
SIRT7	NM_016538	103.595	0.984444	0.301169	3.26875	0.00108025	0.00836695
MAFK	NM_002360	188.452	0.984026	0.29182	3.37204	0.000746144	0.0062053
PIH1D1	NM_017916	345.016	0.983882	0.26776	3.67449	0.000238329	0.00245369
EMC4	NM_016454	12.7923	0.983087	0.615723	1.59664	0.110346	0.260564
FAM212A	NM_203370	27.9745	0.982017	0.503078	1.95202	0.0509361	0.150647
SRSF9	NM_003769	373.841	0.981435	0.261856	3.74799	0.000178256	0.00193024
DCLRE1B	NM_022836	91.6657	0.98088	0.300838	3.26049	0.00111219	0.00854838
NDUFA9	NM_005002	787.275	0.980699	0.253896	3.8626	0.000112188	0.00129145
SNORA16A	NR_003035	83.298	0.980374	0.496388	1.97502	0.0482664	0.145233
PPP1R16A	NM_032902	97.4772	0.980144	0.299069	3.27732	0.00104797	0.00818005
METTL7B	NM_152637	2.2475	0.980076	1.33249	0.735523	0.462021	NA
SNORD14A	NR_000022	22.5378	0.979732	0.51892	1.88802	0.0590229	0.167507
FGD5-AS1	NR_046251	9.29297	0.979646	0.696892	1.40573	0.159803	0.334324
MRPS23	NM_016070	388.157	0.979225	0.251771	3.88935	0.000100514	0.00118881
PDCD11	NM_014976	1268.56	0.977603	0.223044	4.38301	1.1705e-05	0.000190122
SVIL	NM_021738	332.399	0.977304	0.257849	3.79022	0.000150515	0.00166579
CTBP1	NM_001012614	39.3374	0.976874	0.434641	2.24754	0.0246054	0.0900762
NKAPL	NM_001007531	16.8249	0.976501	0.570313	1.71222	0.0868562	0.219779
SNORA30	NR_002966	12.1922	0.976054	0.716121	1.36297	0.172891	0.353315
ERH	NM_004450	479.487	0.975831	0.258635	3.773	0.000161295	0.00176755
FBL	NM_001436	482.936	0.975811	0.267829	3.64341	0.000269045	0.0027088
SIVA1	NM_006427	32.5898	0.975647	0.533753	1.8279	0.0675644	0.184748
CMAS	NM_018686	300.028	0.975501	0.269558	3.6189	0.000295863	0.00293176
LPIN2	NM_014646	1197.45	0.975233	0.235572	4.13985	3.47534e-05	0.000489964
MTAP	NM_002451	743.481	0.975048	0.238987	4.07992	4.50512e-05	0.000606875
RRP36	NM_033112	656.81	0.974466	0.232746	4.18683	2.82882e-05	0.000413329
RNF114	NM_018683	880.675	0.973825	0.263079	3.70165	0.000214205	0.00224916
LAMTOR4	NM_001008395	472.705	0.973484	0.305032	3.19141	0.00141579	0.0104652
CUL4B	NM_001079872	6.03284	0.973372	0.875711	1.11152	0.266344	0.466672
TUBB3	NM_001197181	8.13515	0.973081	0.786538	1.23717	0.216024	0.409606
CCDC90B	NM_001286117	36.8639	0.972492	0.433521	2.24324	0.0248812	0.0907878
AGFG2	NM_006076	54.8446	0.972365	0.346895	2.80306	0.00506208	0.0279962
SNORD14C	NR_001453	1476.41	0.971736	0.861747	1.12763	0.259474	0.459122
IGF2BP3	NM_006547	1464.54	0.971631	0.234734	4.13929	3.48389e-05	0.000490136
EIF2S1	NM_004094	1443.98	0.971612	0.226408	4.29143	1.77527e-05	0.000274156
VDAC1	NM_003374	2.59708	0.971106	1.25319	0.77491	0.438393	NA
HDGF	NM_004494	29.1721	0.969956	0.596516	1.62603	0.103942	0.249491
CASP2	NM_001224	5.14822	0.969825	0.906264	1.07014	0.284558	0.48558
CCNB1IP1	NM_182852	1.5242	0.969815	1.57948	0.61401	0.539208	NA
SPATA5	NM_145207	105.151	0.969743	0.302424	3.20656	0.00134331	0.0100478
KATNA1	NM_007044	17.1711	0.969438	0.565184	1.71526	0.0862976	0.218973
UBE2M	NM_003969	365.649	0.968827	0.237477	4.07966	4.51015e-05	0.000606875
RRM1	NM_001033	1233.07	0.967793	0.258963	3.73719	0.00018609	0.00200212
SNORA23	NR_002962	967.959	0.967514	0.396243	2.44172	0.0146176	0.0618494
SLC27A4	NM_005094	175.896	0.96586	0.278471	3.46844	0.000523485	0.00467088
LINC00938	NR_028408	33.1165	0.96531	0.42341	2.27985	0.0226168	0.08481
PNO1	NM_020143	280.819	0.965265	0.256346	3.76547	0.000166235	0.0018159
TSSC1	NM_003310	286.673	0.964826	0.261256	3.69302	0.000221602	0.00231231
EIF2B2	NM_014239	250.277	0.963763	0.256487	3.75756	0.000171579	0.00186599
FXR2	NM_004860	724.584	0.963747	0.230343	4.18396	2.86476e-05	0.00041676
FSD1	NM_024333	76.3658	0.96315	0.333408	2.8888	0.00386714	0.0226885
ITGB7	NM_000889	1.5252	0.962562	1.71425	0.561507	0.574452	NA
OGFRP1	NR_036498	2.5554	0.962237	1.27701	0.753507	0.451145	NA
MAP2K1	NM_002755	400.224	0.961426	0.257166	3.73854	0.000185093	0.00199567
DIS3L2	NR_046477	2.20983	0.961388	1.36133	0.706213	0.480055	NA
CXCL10	NM_001565	1.80544	0.961305	1.57494	0.610374	0.541614	NA
PFAS	NM_012393	213.181	0.961296	0.268141	3.58504	0.000337033	0.00325302
CLN8	NM_018941	6.93538	0.960665	0.83773	1.14675	0.251486	0.450788
LPXN	NM_001307951	2.72917	0.960226	1.29494	0.741519	0.458379	NA
WDR12	NM_018256	336.454	0.959878	0.248112	3.86873	0.000109403	0.00126812
TCIRG1	NM_006019	41.0558	0.958715	0.409766	2.33966	0.0193011	0.0753868
NADK2	NM_001085411	4.81285	0.958684	0.986225	0.972074	0.331014	0.533471
UBN1	NM_001079514	17.5833	0.95845	0.584848	1.6388	0.101254	0.245032
KCNK12	NM_022055	1.53164	0.957953	1.73239	0.552965	0.580287	NA
YWHAH	NM_003405	799.01	0.957793	0.234866	4.07804	4.54165e-05	0.000610296
TCF3	NM_003200	47.0635	0.95773	0.4893	1.95735	0.0503065	0.149608
ACOX1	NM_001185039	1.59722	0.957565	1.70731	0.560862	0.574892	NA
ZNF226	NM_001032372	1.94354	0.956619	1.45592	0.657056	0.511145	NA
FER1L6	NM_001039112	4.90876	0.95587	0.999486	0.956361	0.33889	0.541167
NPM1	NM_001037738	146.821	0.955527	0.279936	3.41338	0.000641619	0.00547202
SLC25A5	NM_001152	500.051	0.955377	0.247276	3.86361	0.000111723	0.00128757
OAT	NM_000274	84.5605	0.955332	0.365808	2.61157	0.00901287	0.0433216
AGPAT3	NM_020132	4.50846	0.954999	1.10347	0.865447	0.386794	0.588635
STK16	NR_026909	6.57562	0.954184	0.848738	1.12424	0.260912	0.460611
SPHK2	NM_001204159	1.75676	0.95374	1.55294	0.614152	0.539115	NA
THEM6	NM_016647	24.9565	0.952822	0.470159	2.0266	0.0427036	0.133235
UACA	NM_001008224	66.6941	0.952781	0.358372	2.65864	0.00784573	0.0392404
RN7SL1	NR_002715	601417	0.95188	0.317526	2.9978	0.00271938	0.0173973
GALK2	NM_001001556	18.9218	0.951354	0.526663	1.80638	0.0708585	0.191101
SNORA57	NR_004390	886.751	0.951207	0.861451	1.10419	0.26951	0.469649
MRM1	NM_024864	4.40395	0.950967	0.991983	0.958653	0.337734	0.540011
CCPG1	NM_004748	3.06404	0.950621	1.3057	0.728056	0.466579	NA
PAK1IP1	NM_017906	259.693	0.950402	0.276654	3.43535	0.000591799	0.00511669
SNX2	NM_001278199	2.95661	0.95	1.28041	0.741947	0.458119	NA
SDHB	NM_003000	654.784	0.94973	0.24265	3.91399	9.07851e-05	0.00109138
DIO2	NM_013989	2.13975	0.949349	1.47267	0.644647	0.519156	NA
NARS	NM_004539	2900.49	0.948515	0.236889	4.00405	6.22683e-05	0.000794218
NUDCD2	NM_145266	124.575	0.948311	0.297038	3.19255	0.00141021	0.010447
MED4-AS1	NR_046511	6.26597	0.948173	0.849045	1.11675	0.2641	0.464036
LOC440311	NR_077061	8.5159	0.948167	0.768992	1.233	0.217576	0.411211
SNORA73B	NR_004404	14144.6	0.947946	0.404664	2.34255	0.0191524	0.0749226
TNPO2	NM_001136195	18.6993	0.947813	0.512843	1.84816	0.0645797	0.178631
ANAPC5	NM_016237	58.2629	0.947779	0.395516	2.39631	0.0165611	0.0673855
ATRAID	NM_016085	2.99871	0.947086	1.18648	0.798231	0.424737	NA
UQCRFS1	NM_006003	697.453	0.947019	0.248261	3.81461	0.000136398	0.0015298
PRKAR2A	NM_004157	618.897	0.946964	0.236044	4.01182	6.02534e-05	0.000774852
COA4	NM_016565	432.756	0.946571	0.263977	3.58581	0.000336038	0.00324653
B3GNTL1	NM_001009905	26.9033	0.946534	0.458572	2.06409	0.0390091	0.124864
COA7	NM_023077	187.967	0.94628	0.280961	3.36802	0.000757106	0.00628085
SNPH	NM_014723	228.764	0.946121	0.261327	3.62046	0.000294084	0.00291701
GEMIN6	NM_024775	124.037	0.945924	0.297365	3.18102	0.00146756	0.0107843
RPS3A	NM_001267699	77.0656	0.945704	0.327568	2.88704	0.00388881	0.022788
PSMC5	NM_001199163	6.72776	0.945076	0.92782	1.0186	0.308394	0.509993
SMTN	NM_001207017	4.3708	0.944821	1.04041	0.90812	0.363815	0.568047
RNASEH1	NM_001286837	3.6896	0.944614	1.06565	0.886417	0.375393	NA
GNB1L	NM_053004	28.3272	0.944506	0.456743	2.06791	0.0386481	0.124065
TOP1P1	NR_002719	51.2326	0.944455	0.479652	1.96904	0.0489482	0.146626
ABRACL	NM_021243	212.725	0.944303	0.273837	3.44841	0.000563902	0.00494362
PANK4	NM_018216	2.14576	0.943859	1.49402	0.631756	0.527546	NA
ZNF652	NM_001145365	1.7535	0.943845	1.59016	0.593555	0.55281	NA
RGMB-AS1	NR_033932	292.807	0.942699	0.286269	3.29305	0.000991077	0.00785196
ABHD12	NM_001042472	111.845	0.940828	0.31403	2.99598	0.00273561	0.0174599
CDH20	NM_031891	13.6167	0.940669	0.61211	1.53676	0.124351	0.282343
C3orf58	NM_173552	16.3257	0.940428	0.553402	1.69936	0.0892516	0.224482
SLC25A51	NR_024872	3.60731	0.940406	1.06164	0.885805	0.375723	NA
ICMT	NM_012405	1772.46	0.939834	0.231	4.06855	4.73069e-05	0.000632312
PUSL1	NM_153339	134.138	0.939819	0.29026	3.23785	0.00120434	0.0091239
CYC1	NM_001916	573.095	0.939463	0.274461	3.42294	0.000619478	0.00531481
C1QTNF9B-AS1	NM_001014442	1.93427	0.939375	1.5829	0.593451	0.552879	NA
TUFM	NM_003321	964.965	0.938778	0.260186	3.6081	0.000308447	0.00303051
ZNF692	NM_001136036	2.5701	0.9387	1.25398	0.748575	0.454113	NA
ABHD6	NM_020676	112.773	0.938524	0.287198	3.26786	0.00108364	0.00837428
NDUFAF2	NM_174889	166.8	0.93712	0.284657	3.2921	0.000994427	0.00787228
LINC01578	NR_037602	2.94634	0.937048	1.19973	0.781049	0.434774	NA
RIPK2	NM_003821	275.062	0.936983	0.257629	3.63695	0.000275883	0.0027683
BCL10	NM_003921	627.844	0.936909	0.241854	3.87386	0.000107126	0.00124894
NOL12	NM_024313	113.429	0.936897	0.294936	3.17661	0.00149005	0.0108999
TMCO1	NM_001256165	3.22958	0.935849	1.23555	0.757436	0.448789	NA
MGME1	NM_001310338	1.79518	0.935444	1.56262	0.598638	0.549414	NA
DERL2	NR_130905	1.69443	0.935365	1.68183	0.556158	0.578103	NA
ANKRD39	NM_016466	31.4414	0.934954	0.428267	2.18311	0.0290279	0.101386
CDYL2	NM_152342	72.2696	0.934865	0.334343	2.79612	0.00517198	0.0284445
LINC01003	NR_027387	6.67479	0.934635	0.830114	1.12591	0.260203	0.459905
DDX23	NM_004818	1254.27	0.934531	0.236306	3.95474	7.66172e-05	0.000948315
RBM28	NM_018077	38.1445	0.934006	0.40291	2.31815	0.0204413	0.0784966
MTHFD1	NM_005956	508.277	0.933368	0.243034	3.84048	0.000122792	0.00140226
NUP107	NM_020401	527.173	0.932697	0.245767	3.79504	0.000147619	0.00163916
TMEM38B	NM_018112	110.115	0.932518	0.347109	2.68653	0.00721989	0.0367884
TXNDC9	NM_005783	555.325	0.93178	0.264642	3.5209	0.000430082	0.00396434
CCT2	NM_001198842	1.45587	0.931726	1.6259	0.573051	0.56661	NA
DDIT4L	NM_145244	75.8281	0.931419	0.388898	2.39502	0.0166196	0.0674309
USP18	NM_017414	110.243	0.931329	0.34737	2.68109	0.00733838	0.037241
TXNDC5	NM_030810	14.1761	0.931075	0.761827	1.22216	0.221647	0.416501
PRDX4	NM_006406	1718.37	0.929684	0.23512	3.95408	7.68298e-05	0.000948607
TSR3	NM_001001410	335.67	0.92941	0.305029	3.04696	0.0023117	0.0152353
PYCR2	NM_013328	6.68005	0.929202	0.81867	1.13501	0.25637	0.455768
USF2	NM_003367	2.84634	0.929134	1.19932	0.774717	0.438507	NA
RBM20	NM_001134363	4.11069	0.929103	1.02381	0.907495	0.364145	0.568297
PSMD3	NM_002809	852.444	0.929004	0.226539	4.10085	4.11633e-05	0.00056141
PRKCDBP	NM_145040	1930.67	0.928948	0.277382	3.34898	0.000811097	0.00661934
TIMELESS	NM_003920	104.859	0.928381	0.3303	2.81072	0.00494303	0.027474
QSOX2	NM_181701	284.469	0.928317	0.243343	3.81485	0.000136268	0.0015298
MIS12	NM_024039	5.25681	0.928302	1.01062	0.918548	0.358332	0.562549
GPR143	NM_000273	1.4075	0.928179	1.84673	0.502606	0.615241	NA
SNORA29	NR_002965	3.27344	0.927068	1.12806	0.821828	0.411175	NA
NAA60	NM_001317094	2.5808	0.926294	1.25295	0.739291	0.45973	NA
FBXL2	NM_012157	11.6186	0.926266	0.73485	1.26048	0.207495	0.39863
ZSCAN26	NM_001287421	1.76451	0.926169	1.52648	0.606737	0.544026	NA
TMEM208	NM_014187	140.451	0.925094	0.300105	3.08257	0.0020522	0.0139566
IGFBP6	NM_002178	1322.99	0.925055	0.253271	3.65243	0.000259773	0.00263128
ZNF593	NM_015871	99.8174	0.924181	0.315301	2.9311	0.00337759	0.0205605
C12orf60	NM_175874	5.50517	0.924138	0.90155	1.02505	0.305338	0.506525
SPC25	NM_020675	2.47111	0.923543	1.32736	0.695774	0.48657	NA
HINT1	NR_073488	4.88358	0.92347	1.00106	0.922491	0.356272	0.560191
RN7SL2	NR_027260	719080	0.923468	0.32626	2.83046	0.00464805	0.0261972
CACYBP	NM_001007214	4.75146	0.92261	0.992746	0.929351	0.352707	0.556766
TVP23A	NM_001079512	2.15219	0.921457	1.3795	0.667966	0.504155	NA
C19orf53	NM_014047	525.757	0.921275	0.26611	3.46201	0.000536159	0.00474182
MRPS21	NM_018997	65.093	0.92123	0.395156	2.33131	0.0197373	0.0766729
PRKAG1	NM_001206710	2.54939	0.919559	1.29912	0.707834	0.479048	NA
SNCG	NM_003087	15.4967	0.919548	0.57403	1.60192	0.109174	0.258281
SNORD124	NR_102369	4.13835	0.919095	1.14213	0.804722	0.42098	0.618168
FAM155A	NM_001080396	614.21	0.918222	0.241837	3.79687	0.000146534	0.00162891
MLF2	NR_026581	47.717	0.917639	0.512996	1.78878	0.07365	0.196386
CARD6	NM_032587	178.759	0.917057	0.309379	2.96419	0.00303483	0.0189923
DCUN1D5	NM_032299	541.058	0.9161	0.259045	3.53645	0.000405536	0.00380091
TLR5	NM_003268	2.85704	0.915759	1.19882	0.763885	0.444936	NA
SNHG4	NR_036536	31.65	0.915579	0.432405	2.11741	0.0342251	0.113948
LNPEP	NM_005575	4.04236	0.914846	1.03131	0.88707	0.375041	0.577845
POLRMT	NM_005035	164.045	0.914415	0.268767	3.40226	0.000668308	0.00564686
ADGRF3	NM_153835	6.82588	0.914176	0.825387	1.10757	0.268046	0.468437
HPDL	NM_032756	6.05296	0.914032	0.851915	1.07291	0.28331	0.484887
SNORA5C	NR_002991	71.8198	0.913973	0.453193	2.01674	0.0437225	0.135375
RBL1	NM_002895	44.6582	0.913883	0.375336	2.43484	0.0148985	0.062469
SNORA80E	NR_002974	197.128	0.912719	0.885217	1.03107	0.302509	0.504333
SQSTM1	NM_003900	66.6797	0.912709	0.528355	1.72746	0.0840857	0.214772
SHFM1	NM_006304	421.008	0.912704	0.28579	3.19362	0.00140502	0.0104271
SNORA68	NR_000012	522.657	0.912538	0.72652	1.25604	0.209102	0.400948
GPAT4	NM_178819	1251.24	0.911517	0.223042	4.08674	4.37469e-05	0.000591822
ATL3	NM_015459	2.89271	0.911515	1.20814	0.754476	0.450563	NA
CDK4	NM_000075	947.667	0.911136	0.256054	3.55838	0.000373154	0.00354372
CHD7	NM_017780	6.42768	0.910668	0.817367	1.11415	0.265215	0.465425
MAPKAPK2	NM_004759	4.06601	0.910164	1.04297	0.872668	0.382844	0.58493
KNOP1	NM_001012991	193.589	0.909985	0.266714	3.41183	0.000645274	0.00549852
METTL3	NM_019852	544.054	0.909569	0.241557	3.76545	0.00016625	0.0018159
MRPL50	NM_019051	242.747	0.909375	0.32272	2.81785	0.00483469	0.0270366
ATP5A1	NM_001257335	8.46564	0.908971	0.769859	1.1807	0.237723	0.435327
TRMT2B	NM_024917	3.66037	0.908678	1.08433	0.838009	0.402025	NA
NUDT15	NM_018283	133.039	0.907948	0.287634	3.15661	0.00159615	0.0114635
TRPM5	NM_014555	1.50149	0.907713	1.74109	0.521347	0.602125	NA
KLHDC8B	NM_173546	123.59	0.907348	0.358605	2.53022	0.0113992	0.0514966
ZNF697	NM_001080470	368.339	0.90692	0.236821	3.82955	0.000128375	0.00145773
LINC00632	NR_104228	22.0937	0.906176	0.517181	1.75215	0.0797485	0.207012
B3GNT4	NM_030765	1.47082	0.905781	1.78498	0.507448	0.611841	NA
C12orf45	NM_152318	101.602	0.905674	0.330877	2.7372	0.00619655	0.0325659
TMEM64	NM_001008495	8.32754	0.905511	0.723795	1.25106	0.210912	0.403418
PFN2	NM_053024	55.0284	0.905229	0.347743	2.60315	0.00923702	0.0441109
SNORA14A	NR_002955	23.1183	0.903824	0.588744	1.53517	0.124741	0.2831
SNORD133	NR_132753	131.073	0.901959	0.391638	2.30304	0.0212766	0.0810084
DYNC1LI1	NM_016141	657.213	0.901369	0.246019	3.66381	0.000248488	0.002533
PPA1	NM_021129	1458.78	0.901296	0.229214	3.93212	8.41993e-05	0.00102821
MRPL14	NM_032111	380.445	0.901235	0.263346	3.42225	0.000621061	0.00532384
CENPT	NM_025082	265.602	0.901172	0.256352	3.51536	0.000439152	0.00403682
WDR54	NM_032118	87.8274	0.900999	0.345259	2.60963	0.0090639	0.0434496
NFKBID	NM_139239	11.5883	0.900615	0.669255	1.3457	0.1784	0.360919
CREB3	NM_006368	779.475	0.900329	0.245148	3.67259	0.000240105	0.00246468
CSTF1	NM_001033522	3.71944	0.900252	1.19545	0.753065	0.451411	NA
SLC5A6	NM_021095	4.80627	0.89972	0.972497	0.925165	0.35488	0.558702
ARMC1	NM_018120	25.0335	0.89929	0.486875	1.84707	0.0647377	0.178842
SNORD82	NR_004398	4.25978	0.89924	1.11233	0.80843	0.418843	0.616563
IFI30	NM_006332	11.4282	0.899157	0.683552	1.31542	0.18837	0.374835
NCAPD2	NM_014865	562.283	0.896559	0.241612	3.71074	0.000206656	0.00217901
UQCC2	NM_032340	285.507	0.896377	0.275556	3.25298	0.00114203	0.00874425
PID1	NM_017933	1.8585	0.896306	1.47973	0.605723	0.544699	NA
SLC4A7	NM_003615	24.2147	0.895923	0.530029	1.69033	0.0909651	0.22757
IMPDH2	NM_000884	1877.59	0.895411	0.26916	3.32669	0.000878844	0.00709151
NR2F6	NM_005234	351.267	0.895165	0.252535	3.54472	0.000393035	0.00369408
SNORD60	NR_002736	242.04	0.894401	0.894964	0.999371	0.317615	0.519605
TBCB	NM_001281	22.0907	0.894345	0.620394	1.44158	0.149422	0.31974
C1orf216	NM_152374	241.743	0.894083	0.27361	3.26773	0.00108413	0.00837428
PSMD4	NM_002810	1383.99	0.893695	0.257969	3.46434	0.000531528	0.00472584
ANK3	NM_020987	2.06541	0.893416	1.41958	0.629352	0.529119	NA
SGPP2	NM_152386	2.06541	0.893416	1.41958	0.629352	0.529119	NA
APEH	NM_001640	740.883	0.892687	0.27308	3.26895	0.00107946	0.00836695
C4orf47	NM_001114357	3.25072	0.892515	1.14654	0.778443	0.436308	NA
MB21D1	NM_138441	66.889	0.892454	0.341809	2.61097	0.00902858	0.0433216
DFFA	NM_213566	45.4915	0.891768	0.418602	2.13035	0.0331427	0.111319
SPRYD3	NM_032840	170.048	0.891735	0.285897	3.11908	0.00181416	0.0126903
PIGA	NM_002641	5.61333	0.891421	0.919959	0.96898	0.332555	0.534196
GSTK1	NM_001143679	5.16755	0.891376	1.03725	0.859364	0.390139	0.591574
UQCRQ	NM_014402	745.986	0.89133	0.289214	3.0819	0.00205682	0.0139719
SLC16A1	NM_001166496	3.99442	0.891149	1.03052	0.864757	0.387172	NA
DTD1	NM_080820	620.492	0.890865	0.24247	3.67412	0.000238668	0.00245466
ALDH1A3	NM_000693	2.80641	0.890312	1.23911	0.718511	0.472443	NA
KDELR2	NM_006854	116.711	0.89008	0.337662	2.63601	0.00838881	0.0412173
ZNF140	NM_001300778	1.49823	0.889676	1.60477	0.554394	0.579309	NA
MAK16	NM_032509	355.396	0.889445	0.268086	3.31776	0.000907418	0.00726948
FAM136A	NM_032822	346.534	0.889415	0.239127	3.71943	0.000199676	0.00211876
COX8A	NM_004074	760.339	0.8894	0.280144	3.1748	0.0014994	0.0109382
AHSA1	NM_012111	782.415	0.889127	0.232456	3.82493	0.000130811	0.0014787
GMPR2	NM_001283021	2.4925	0.88898	1.27689	0.696209	0.486298	NA
MEA1	NM_014623	565.435	0.887703	0.24996	3.55139	0.000383208	0.00361867
SNORA2A	NR_002950	123.653	0.887407	0.850361	1.04357	0.296686	0.497683
GIT1	NM_001085454	1.7408	0.887363	1.61479	0.549521	0.582648	NA
DNAJC17	NM_018163	102.166	0.887348	0.327995	2.70537	0.00682289	0.0350682
MAN2A1	NM_002372	3073.53	0.886809	0.264039	3.35863	0.000783305	0.00645022
C7orf26	NM_024067	3.92165	0.886603	1.14897	0.771648	0.440323	NA
TMPO	NM_003276	242.209	0.886428	0.268557	3.30071	0.00096441	0.00767095
IL20RB	NM_144717	21.771	0.886223	0.493902	1.79433	0.0727607	0.19487
TIMM8A	NM_004085	41.8366	0.885211	0.41609	2.12745	0.0333828	0.111811
YTHDF3-AS1	NR_102684	4.38879	0.884799	1.10688	0.799361	0.424081	0.620815
NAGS	NM_153006	17.4188	0.884389	0.581632	1.52053	0.128377	0.288489
FIS1	NM_016068	829.689	0.884226	0.269738	3.2781	0.00104509	0.00816394
TRMT12	NM_017956	167.343	0.883827	0.276802	3.19299	0.00140807	0.0104389
EHBP1L1	NM_001099409	514.637	0.883502	0.302439	2.92126	0.00348623	0.0209609
GTF3A	NM_002097	704.307	0.883439	0.225655	3.915	9.04041e-05	0.00108941
KDM2A	NM_001256405	8.22414	0.882963	0.765853	1.15291	0.248945	0.448316
SNORD14B	NR_001452	444.747	0.882306	0.915287	0.963966	0.335063	0.536678
LOC100505921	NR_110018	1.43215	0.882292	1.75201	0.503587	0.614552	NA
FAM86DP	NR_024241	130.225	0.882091	0.295908	2.98097	0.00287337	0.0181745
ACTA2	NM_001141945	25.5957	0.881633	0.492304	1.79083	0.0733206	0.195795
TUBG1	NM_001070	212.839	0.881426	0.267145	3.29943	0.000968823	0.00769995
ZC3H15	NM_018471	1106.45	0.880425	0.234024	3.76211	0.000168486	0.00183833
EID1	NM_014335	2374.36	0.879601	0.24251	3.62706	0.000286663	0.00285752
PDGFC	NR_036641	1.84923	0.879443	1.58893	0.553482	0.579934	NA
KRBOX1	NM_001205272	38.0495	0.879072	0.429967	2.04451	0.0409029	0.129033
SKA2	NM_001100595	4.26322	0.878238	0.984191	0.892344	0.372208	0.575335
FBXO45	NM_001105573	193.256	0.878172	0.269268	3.26133	0.00110891	0.00854275
C9orf142	NM_183241	51.198	0.877984	0.38987	2.25199	0.0243229	0.0894661
CYCS	NM_018947	1092.14	0.877762	0.263674	3.32897	0.000871691	0.00705498
ORAOV1	NM_153451	171.373	0.877573	0.280056	3.13356	0.00172697	0.0121945
ANXA2P2	NR_003573	1262.26	0.876839	0.284323	3.08396	0.00204268	0.0139202
RPL13AP20	NR_003932	24.863	0.875854	0.483506	1.81147	0.0700688	0.189787
SNORD142	NR_132758	8.42192	0.875565	0.743771	1.1772	0.239116	0.437115
LGALS1	NM_002305	15047.3	0.874043	0.274478	3.18438	0.00145062	0.0106833
ST20-AS1	NR_028330	21.0719	0.874042	0.555659	1.57298	0.115723	0.268771
TPRA1	NM_001136053	2.50746	0.873755	1.33847	0.6528	0.513886	NA
CST3	NM_001288614	15.9496	0.873539	0.571961	1.52727	0.126694	0.286237
COL17A1	NM_000494	9.38282	0.873388	0.705786	1.23747	0.215913	0.409606
SNHG5	NR_003038	2413.57	0.873382	0.306854	2.84624	0.00442384	0.025188
SKIV2L2	NM_015360	1418.44	0.873242	0.24085	3.62566	0.000288226	0.00287025
HTRA2	NM_013247	7.20615	0.873174	0.806661	1.08245	0.279051	0.4803
DPY19L3	NM_001172774	2.20851	0.87278	1.35624	0.643531	0.51988	NA
LOC171391	NR_126342	6.7193	0.872741	0.831237	1.04993	0.29375	0.495232
SBNO2	NM_014963	5.96434	0.87241	0.88377	0.987146	0.323571	0.525482
ATAD5	NM_024857	97.9368	0.872003	0.357389	2.43993	0.0146902	0.0619176
CTNS	NM_004937	3.98841	0.871197	1.03063	0.845303	0.397942	NA
ENKD1	NM_032140	41.4393	0.87081	0.396071	2.19862	0.0279051	0.0988745
TUBA1A	NM_001270399	11.8851	0.870564	0.677336	1.28528	0.198696	0.386234
STARD7	NM_020151	2114.93	0.870418	0.229936	3.78548	0.000153411	0.00169224
NDUFAF3	NM_199069	19.5655	0.870281	0.571361	1.52317	0.127716	0.287639
LOC101928069	NR_120586	6.76584	0.869967	0.816084	1.06603	0.286412	0.487371
KCNMA1	NM_001271520	3.22901	0.869901	1.14637	0.758833	0.447952	NA
SERTAD3	NM_013368	4.62893	0.869745	0.973478	0.89344	0.371622	0.574782
SNORD8	NR_002916	488.757	0.869737	0.935232	0.929969	0.352387	0.556348
PSMD7	NM_002811	916.995	0.869529	0.234935	3.70115	0.000214627	0.00225123
HSPA9	NM_004134	3188.53	0.869326	0.216856	4.00878	6.10344e-05	0.00077947
KLF17	NM_173484	2.45483	0.868207	1.27917	0.678727	0.497311	NA
ATP1B3	NM_001679	763.992	0.867735	0.226739	3.82702	0.000129704	0.00146949
UGP2	NM_001001521	9.35267	0.867388	0.74279	1.16774	0.24291	0.441168
IFT57	NM_018010	808.047	0.866978	0.244984	3.53891	0.000401781	0.00376923
BCAP31	NM_001139457	21.682	0.866432	0.549325	1.57727	0.114734	0.26715
ABALON	NR_131907	16.0011	0.866296	0.557523	1.55383	0.120225	0.276413
DNASE1L1	NM_006730	7.79913	0.865734	0.773552	1.11917	0.263069	0.462953
IDH3A	NM_005530	270.187	0.865723	0.245543	3.52574	0.000422296	0.00390692
LAP3	NM_015907	652.554	0.865497	0.28407	3.04678	0.00231307	0.0152353
ZNF730	NM_001277403	31.8443	0.865214	0.448792	1.92788	0.0538706	0.156877
ZNHIT2	NM_014205	68.2462	0.865139	0.348394	2.48322	0.0130201	0.0566488
TMSB10	NM_021103	28574.5	0.863968	0.26209	3.29646	0.000979112	0.00776501
ADPRHL2	NM_017825	247.255	0.863566	0.256531	3.36632	0.000761792	0.00630409
APIP	NM_015957	259.984	0.863312	0.280685	3.07573	0.0020999	0.0141373
LDHA	NM_001165414	4.87725	0.863034	0.921773	0.936276	0.349131	0.55286
SCARNA22	NR_003004	176.893	0.862992	0.435398	1.98208	0.0474707	0.143528
LOC100131496	NR_024594	7.93819	0.862436	0.786029	1.09721	0.272551	0.473006
ARHGAP44	NM_014859	41.2016	0.86217	0.390743	2.20649	0.0273498	0.0974227
PDE5A	NM_001083	95.8106	0.862123	0.415599	2.07441	0.0380411	0.122744
CDK17	NM_001170464	69.9604	0.861624	0.384228	2.24248	0.0249305	0.0909015
TMEM141	NM_032928	192.388	0.86161	0.272462	3.16232	0.00156519	0.0113113
ERI1	NM_153332	325.11	0.861563	0.27872	3.09114	0.00199387	0.0136371
PDAP1	NM_014891	615.427	0.860713	0.274774	3.13244	0.00173359	0.0122204
RBM19	NM_016196	15.7371	0.860712	0.5713	1.50659	0.131917	0.294001
RPL14	NM_001034996	4.38504	0.860486	1.06121	0.810854	0.417449	0.615595
LOC101926889	NR_109994	2.22021	0.859904	1.43383	0.599726	0.548689	NA
CNDP2	NM_018235	19.0534	0.859468	0.586406	1.46565	0.142743	0.309756
TRHDE-AS1	NR_026837	155.476	0.858846	0.28651	2.99761	0.00272103	0.0173973
MMS22L	NM_198468	236.604	0.85815	0.270333	3.17442	0.00150139	0.0109448
NUP88	NM_002532	446.234	0.857802	0.24865	3.44983	0.000560932	0.00492188
ZBTB7A	NM_015898	3.1672	0.857592	1.29867	0.660363	0.509021	NA
PPP1R35	NM_145030	108.225	0.857562	0.334511	2.56363	0.0103585	0.0480493
HINT2	NM_032593	95.5784	0.85661	0.311141	2.75313	0.00590289	0.0314762
AP4M1	NM_004722	149.372	0.856439	0.328207	2.60945	0.0090689	0.0434528
SNORD102	NR_002574	15.6276	0.85619	0.659459	1.29832	0.194176	0.380827
MRPL3	NM_007208	1062.24	0.855766	0.23851	3.58797	0.000333264	0.00323531
GLE1	NM_001003722	130.916	0.855502	0.287116	2.97964	0.00288586	0.0182305
E2F3	NM_001949	6.28343	0.854987	0.817724	1.04557	0.29576	0.496716
TNPO1	NM_153188	5.36744	0.854494	0.934326	0.914557	0.360424	0.564421
CYB5B	NM_030579	1072.33	0.853708	0.261805	3.26085	0.00111077	0.00854838
CTAGE10P	NR_003268	3.4425	0.852696	1.30251	0.654655	0.51269	NA
FANCG	NM_004629	102.34	0.852267	0.313629	2.71744	0.006579	0.0341292
PGM2	NM_018290	312.417	0.852229	0.26056	3.27077	0.00107257	0.00832672
CHMP5	NM_016410	8.76384	0.852029	0.876918	0.971618	0.331241	0.533616
[truncated: 11,431 more rows]

## Sheet: D3vsD0
gene_name	gene	baseMean	log2FoldChange	lfcSE	stat	pvalue	padj
IL1B	NM_000576	177.023	8.6167	1.64687	5.23218	1.67525e-07	6.05994e-06
CST1	NM_001898	23.3122	8.17001	1.26406	6.46333	1.02421e-10	7.38258e-09
CXCL8	NM_000584	363.382	7.45397	0.948798	7.85622	3.95897e-15	4.67587e-13
TNFSF15	NM_005118	10.7427	7.04328	1.34295	5.24463	1.56593e-07	5.70663e-06
HAO1	NM_017545	7.73693	6.62281	1.39157	4.75924	1.94325e-06	5.7035e-05
IL1A	NM_000575	64.2694	6.44422	0.76635	8.40898	4.13596e-17	6.76988e-15
PECAM1	NM_000442	5.72366	6.12947	1.41041	4.34587	1.38727e-05	0.000314074
LINC00704	NR_024475	24.7218	6.1098	0.931518	6.55897	5.41796e-11	4.11723e-09
MIR548AO	NR_049801	5.20407	5.95823	1.45882	4.08429	4.42123e-05	0.000868564
CLEC4GP1	NR_002931	9.36912	5.89868	1.2711	4.64061	3.47376e-06	9.48558e-05
CST4	NM_001899	9.39688	5.89741	1.27508	4.62514	3.74339e-06	0.000101092
INSC	NM_001278314	4.71916	5.8014	1.52308	3.809	0.000139529	0.00229498
TFPT	NM_013342	4.36892	5.76269	3.91905	1.47043	0.141445	0.378229
AREG	NM_001657	332.878	5.61048	1.52458	3.68	0.000233231	0.00353088
RPE65	NM_000329	11.9367	5.51138	1.13428	4.85891	1.18034e-06	3.64919e-05
SLC14A1	NM_001146037	3.43211	5.45459	1.57558	3.46196	0.000536251	NA
C11orf96	NM_001145033	45.9111	5.42827	0.703366	7.71755	1.18584e-14	1.36763e-12
HES1	NM_005524	6.53189	5.3522	1.32231	4.04762	5.17421e-05	0.000998479
PRR16	NM_001308087	3.01738	5.2651	1.61137	3.26747	0.00108514	NA
PAQR5	NM_017705	6.40112	5.17632	1.38933	3.72576	0.000194724	0.00304933
CTSS	NM_004079	2.99556	5.16081	1.614	3.19753	0.0013861	NA
LINC00705	NR_015425	2.64506	5.10237	1.65997	3.07378	0.00211368	NA
THBD	NM_000361	33.4239	5.07154	0.663226	7.64678	2.06082e-14	2.34909e-12
TNFSF8	NM_001244	2.67366	5.05507	1.77326	2.85072	0.00436203	NA
CXCL3	NM_002090	2.64244	5.02893	1.66939	3.01245	0.00259151	NA
OSTN-AS1	NR_133663	57.5235	4.93924	0.565376	8.73619	2.41097e-18	4.63426e-16
NPPC	NM_024409	2.38009	4.88093	1.67862	2.90771	0.00364087	NA
VNN1	NM_004666	2.51065	4.86975	1.75181	2.77985	0.00543848	NA
LOC100505622	NR_038332	2.30134	4.86575	1.7009	2.8607	0.00422712	NA
OR1J2	NM_054107	2.4319	4.84132	1.69148	2.86218	0.0042074	NA
CXCL6	NM_002993	2.2936	4.83759	3.73109	1.29656	0.194782	NA
G0S2	NM_015714	41.7946	4.79779	0.69486	6.90469	5.03145e-12	4.25201e-10
IQCJ	NM_001042706	2.16098	4.72865	1.69456	2.79049	0.00526285	NA
CXCL10	NM_001565	15.3303	4.69859	0.895464	5.2471	1.54513e-07	5.65181e-06
LOC105375734	NR_131202	2.08306	4.64629	1.75028	2.6546	0.00794027	NA
STC1	NM_003155	1745.12	4.63453	0.445776	10.3965	2.5708e-25	9.69291e-23
MT1L	NR_001447	176.757	4.63425	0.948439	4.88618	1.02809e-06	3.20967e-05
RNF128	NM_194463	9.32748	4.63146	1.03427	4.47801	7.53417e-06	0.000182815
WTAPP1	NR_038390	6.54617	4.62738	1.17301	3.94487	7.98447e-05	0.00143618
C3	NM_000064	103.084	4.62403	0.552723	8.36589	5.96606e-17	9.28337e-15
SLC6A15	NM_018057	30.6494	4.6143	0.670398	6.88292	5.86362e-12	4.91291e-10
LINC00326	NR_026969	1.91782	4.59763	1.93944	2.3706	0.0177592	NA
FGF14-AS1	NR_125912	1.84336	4.548	1.92677	2.36043	0.0182538	NA
MMP1	NM_002421	3.84704	4.53556	1.44564	3.1374	0.00170451	0.0169472
TSPAN19	NM_001100917	1.84765	4.52239	1.83566	2.46363	0.0137538	NA
C2CD4C	NM_001136263	1.81214	4.51833	1.79145	2.52217	0.0116634	NA
UCHL3	NM_006002	3.77342	4.49895	1.49375	3.01185	0.00259664	NA
LOC100507412	NR_038958	115.432	4.47476	1.61604	2.76896	NA	NA
CSF3	NR_033662	1.69872	4.41729	1.8261	2.41897	0.0155644	NA
KRT15	NM_002275	26.2399	4.40951	0.63127	6.98515	2.84557e-12	2.4686e-10
RGS16	NM_002928	1.63199	4.36686	1.98942	2.19504	0.0281606	NA
ABCA6	NM_080284	28.2614	4.33531	0.69655	6.22398	4.84701e-10	3.126e-08
CCL7	NM_006273	3.18059	4.33501	1.50985	2.87116	0.00408974	NA
CCDC68	NM_025214	3.30687	4.33067	1.49568	2.89545	0.0037862	NA
BMP2	NM_001200	554.196	4.31754	0.340823	12.668	8.90028e-37	8.72494e-34
LINC01239	NR_038977	4.99416	4.30826	1.31435	3.27787	0.00104595	0.0117991
RP1	NM_006269	5.08407	4.29281	1.31136	3.27357	0.00106199	0.0119252
PARM1	NM_015393	7.11553	4.24608	1.07295	3.95738	7.5775e-05	0.00137305
CSF2	NM_000758	5.07428	4.22553	1.24142	3.40379	0.00066457	0.00824655
SPATA31E1	NM_178828	3.3927	4.20364	1.51115	2.78176	0.00540652	NA
RAB11FIP3	NM_014700	2.83482	4.14106	3.90971	1.05917	0.289521	NA
ITGA10	NM_003637	8.27095	4.11679	1.00338	4.10293	4.07946e-05	0.000817811
PLXNB1	NM_002673	3.28439	4.06412	1.62688	2.4981	0.012486	NA
TNFRSF9	NM_001561	4.41641	4.04452	1.2572	3.21708	0.00129501	0.0139047
FAM65C	NM_080829	21.01	4.00426	0.658432	6.08151	1.19054e-09	6.98851e-08
ZBTB7A	NM_001317990	3.17871	4.00108	1.63322	2.4498	0.0142934	NA
LOC101927701	NR_110271	7.61818	3.97432	0.988818	4.01926	5.83811e-05	0.00110294
OR1N1	NM_012363	3.01347	3.96561	1.56706	2.5306	0.0113867	NA
CNIH3	NM_152495	134.362	3.94827	0.3682	10.7231	7.92638e-27	3.70011e-24
LOC100507065	NR_120434	2.56305	3.90398	1.59246	2.45153	0.0142248	NA
ABCA9	NM_080283	2.42559	3.90039	1.64245	2.37473	0.0175616	NA
ID1	NM_181353	8.52961	3.88494	1.02932	3.77427	0.00016048	0.00258323
MIR941-1	NR_030637	2.48515	3.88051	1.73348	2.23857	0.0251839	NA
MT1X	NM_005952	91.0939	3.87699	0.405102	9.5704	1.06495e-21	2.87942e-19
TRIB1	NM_001282985	2.39437	3.86676	1.59398	2.42585	0.0152725	NA
COL18A1	NM_130445	4.14425	3.85531	1.40831	2.73754	0.00619014	0.0450832
WFDC13	NM_172005	2.40984	3.85237	1.62731	2.36732	0.0179174	NA
CHST1	NM_003654	27.2907	3.83625	0.597067	6.42516	1.31734e-10	9.42622e-09
HK1	NM_000188	7.94883	3.82491	0.982543	3.89286	9.90679e-05	0.00173732
C7orf49	NM_001243749	2.37172	3.80015	1.75986	2.15935	0.030823	NA
FAM214B	NR_134455	2.67237	3.79659	1.59614	2.3786	0.0173785	NA
HPCAL1	NM_002149	6.13097	3.75146	1.14744	3.26943	0.00107765	0.0120596
IL1RL2	NM_003854	2.0447	3.73648	1.74639	2.13955	0.032391	NA
PRKAR1A	NM_212471	16.4996	3.7216	0.77211	4.82004	1.43531e-06	4.31604e-05
CYP2S1	NM_030622	99.5104	3.69353	0.463425	7.97007	1.58579e-15	2.07273e-13
CD69	NM_001781	6.11108	3.68301	1.14621	3.2132	0.00131264	0.0139969
MIR27A	NR_029501	2.18299	3.68173	1.66347	2.21328	0.0268785	NA
BRINP2	NM_021165	2.01003	3.67221	1.66889	2.20038	0.0277796	NA
FAM160A1	NM_001109977	15.0308	3.67202	0.738044	4.97534	6.51337e-07	2.14977e-05
FGF14	NM_175929	2.01347	3.66452	1.74886	2.09538	0.0361373	NA
ITPKA	NM_002220	47.5411	3.64568	0.534859	6.81615	9.35157e-12	7.57632e-10
MT2A	NM_005953	1172.15	3.6397	0.284561	12.7906	1.85092e-37	2.01606e-34
CELF1	NM_006560	2.14403	3.63421	1.65054	2.20183	0.0276772	NA
GNAS	NR_132272	2.14403	3.63421	1.65054	2.20183	0.0276772	NA
LOC101927822	NR_125424	2.10079	3.62209	1.64663	2.1997	0.0278282	NA
DMRTA1	NM_022160	6.78546	3.61451	1.0251	3.52599	0.000421904	0.00567331
CTSL	NM_001912	1.98653	3.60989	1.66527	2.16775	0.0301777	NA
LINC00960	NR_040005	2.14832	3.60486	1.70209	2.11791	0.034183	NA
ACTBL2	NM_001017992	3.36354	3.59618	1.38598	2.59469	0.0094676	NA
IL13RA2	NM_000640	86.1922	3.58675	0.549098	6.53208	6.48646e-11	4.74528e-09
MIR4449	NR_039651	3.33661	3.55247	1.3898	2.55611	0.010585	NA
GEM	NM_005261	1.94414	3.55198	1.67764	2.11725	0.0342388	NA
FGF14-IT1	NR_036486	5.83809	3.55092	1.07153	3.31387	0.000920135	0.0107127
PTGS2	NM_000963	73.8138	3.54942	0.589082	6.02534	1.68758e-09	9.39963e-08
TMC1	NM_138691	1.86882	3.54706	1.6962	2.09118	0.036512	NA
HMGA2	NM_001300919	52.6055	3.54277	1.15116	3.07756	0.00208703	0.0196912
NTSR1	NM_002531	2.03061	3.53704	1.68179	2.10314	0.0354535	NA
LOC728084	NR_038385	3.03821	3.52559	1.42582	2.47267	0.0134109	NA
CST2	NM_001322	1.95186	3.52405	1.67146	2.10837	0.0349994	NA
LOC79160	NR_125359	1.87311	3.51188	1.68596	2.08302	0.0372497	NA
DYRK1A	NM_101395	15.3277	3.51091	0.8265	4.24792	2.15767e-05	0.000461826
RAPGEF4	NM_007023	33.8738	3.51024	0.537352	6.53248	6.46896e-11	4.74528e-09
PLAT	NM_000930	36.849	3.50333	0.588208	5.95594	2.58586e-09	1.37023e-07
SLC20A1	NM_005415	5759.85	3.48589	0.265746	13.1174	2.61899e-39	3.6677e-36
LOC285628	NR_132748	3.00697	3.47467	1.42418	2.43977	0.0146965	NA
PRKACA	NM_002730	3.14099	3.47211	1.38593	2.50526	0.0122362	NA
CDKN2B	NM_078487	2.89272	3.46344	1.40794	2.45994	0.0138962	NA
PLEKHG4	NM_001129728	3.91759	3.46333	1.45487	2.3805	0.0172892	0.0938978
TMEM132B	NM_052907	26.7431	3.4291	0.556446	6.1625	7.16066e-10	4.44278e-08
LINC00890	NR_033974	2.85032	3.42769	1.44084	2.37896	0.0173618	NA
SOCS5	NM_144949	14.3425	3.41554	0.8386	4.07291	4.64289e-05	0.000904856
GAL	NM_015973	1.71644	3.39211	1.72694	1.96424	0.0495028	NA
PLEC	NM_201383	3.56792	3.38031	1.3617	2.48241	0.0130495	NA
S100A13	NM_001024212	12.0413	3.3473	0.735656	4.55008	5.36246e-06	0.000137254
CST3	NM_000099	398.952	3.34004	0.356748	9.36248	7.78838e-21	1.81785e-18
MTRNR2L9	NM_001190706	2.61145	3.3312	3.87329	0.860043	0.389765	NA
MFSD5	NM_032889	3.5367	3.32716	1.48779	2.23632	0.025331	NA
SNORD3D	NR_006882	878.855	3.32174	0.96954	3.4261	0.000612323	0.00768579
LINC00161	NR_026552	6.11732	3.31366	1.05281	3.14744	0.00164706	0.0165093
KLHL4	NM_019117	1.55979	3.3071	1.78524	1.85247	0.0639581	NA
RFX8	NM_001145664	69.2751	3.30344	0.44506	7.42246	1.14966e-13	1.19895e-11
TEX10	NM_017746	5.47328	3.2893	1.18047	2.78643	0.00532923	0.0402794
UACA	NM_018003	24.3708	3.28773	0.556067	5.91247	3.37021e-09	1.73885e-07
TREX1	NM_016381	1.60302	3.27695	1.76035	1.86153	0.0626692	NA
SPHK1	NM_182965	1.60302	3.27695	1.76035	1.86153	0.0626692	NA
MIR4653	NR_039797	2.60344	3.27378	1.43144	2.28705	0.0221926	NA
ZNF503-AS2	NR_024421	4.43517	3.26764	1.19658	2.73081	0.00631792	0.0458775
PANK4	NM_018216	6.71023	3.2603	1.02474	3.1816	0.00146465	0.0152439
RCAN1	NM_004414	7.10891	3.24668	1.14563	2.83396	0.00459745	0.0362873
FNDC3B	NM_001135095	3.77076	3.23954	1.44667	2.23931	0.0251356	NA
TPBG	NM_001166392	2.7297	3.23727	1.46457	2.21039	0.0270782	NA
LINC01614	NR_132383	2.63549	3.23721	1.46091	2.21589	0.0266991	NA
NPEPL1	NM_024663	2.65095	3.22523	1.45118	2.22249	0.0262499	NA
DHRS3	NM_004753	357.249	3.20786	0.298368	10.7514	5.83912e-27	2.86204e-24
DUSP4	NM_001394	27.0797	3.19729	0.576743	5.54369	2.96164e-08	1.32097e-06
IGFBP2	NM_000597	30.8809	3.19592	0.702561	4.54896	5.39115e-06	0.000137629
RPS6KA1	NM_002953	3.26317	3.19431	1.46147	2.18569	0.0288382	NA
CDKN1A	NM_001291549	3.14118	3.18268	1.39758	2.27727	0.0227699	NA
XDH	NM_000379	26.9279	3.18081	0.5234	6.07721	1.22291e-09	7.09866e-08
MYH15	NM_014981	33.8324	3.17016	0.62957	5.03544	4.76751e-07	1.60604e-05
C8orf4	NM_020130	129.362	3.16651	0.468772	6.75489	1.42939e-11	1.13921e-09
MIR130B	NR_029845	1.45409	3.1515	1.80929	1.74185	0.0815347	NA
SCG2	NM_003469	39.0877	3.12677	0.591023	5.29044	1.22022e-07	4.60069e-06
RPS15	NM_001308226	5.45312	3.12295	1.08206	2.88612	0.00390023	0.031995
IRAK2	NM_001570	269.421	3.12064	0.3037	10.2754	9.09683e-25	3.18487e-22
SLC4A2	NM_003040	8.82639	3.11425	1.03018	3.02302	0.00250265	0.0227505
AKR1B1	NM_001628	2435.41	3.10627	0.325583	9.54065	1.41943e-21	3.66177e-19
LOC149684	NR_104170	3.20832	3.09292	1.27992	2.4165	0.0156705	NA
CHI3L1	NM_001276	11.5814	3.09176	0.797027	3.87911	0.000104838	0.00181577
LINC-PINT	NR_024153	7.40807	3.05886	0.929355	3.29138	0.000996989	0.0113604
MIR6835	NR_106893	2.8313	3.04966	1.40791	2.1661	0.0303039	NA
CCL26	NM_006072	2.30211	3.04281	1.50188	2.02601	0.042764	NA
SYNJ2	NM_003898	13.5245	3.03437	0.794056	3.82136	0.000132719	0.00221201
HPCAL1	NM_134421	4.79535	3.02975	1.20558	2.51311	0.0119672	0.0720608
KIAA1755	NM_001029864	134.019	3.02584	0.39686	7.62444	2.45104e-14	2.76179e-12
SPON2	NM_012445	10.1791	3.02245	0.835699	3.61667	0.000298422	0.00428321
RAPGEF4	NM_001100397	5.09654	3.01997	1.05052	2.87473	0.00404373	0.0328423
NPTX1	NM_002522	3684.49	3.01302	0.35682	8.44408	3.06445e-17	5.27032e-15
COMMD5	NM_001081003	2.3462	3.00906	1.52037	1.97916	0.0477983	NA
TMEM158	NM_015444	1268.67	3.00547	0.357421	8.40876	4.14355e-17	6.76988e-15
OSGIN2	NM_001126111	3.23662	2.99594	1.33381	2.24615	0.0246942	NA
SNHG10	NR_003138	3.13897	2.98496	1.32141	2.25892	0.0238881	NA
RC3H2	NM_018835	3.23403	2.97874	1.40911	2.11392	0.0345225	NA
TRNP1	NM_001013642	1927.24	2.97204	0.250039	11.8863	1.39422e-32	1.2425e-29
PCSK1N	NM_013271	3.15099	2.96908	1.32859	2.23476	0.0254329	NA
ICAM1	NM_000201	707.248	2.96278	0.351115	8.43822	3.22212e-17	5.44594e-15
KCNA3	NM_002232	2.86378	2.95482	1.37722	2.14549	0.0319136	NA
KCTD8	NM_198353	4.78665	2.94555	1.11238	2.64796	0.00809781	0.0546338
HSPD1	NM_002156	2.14631	2.93251	1.5862	1.84876	0.064492	NA
SLC16A1	NM_003051	5.88309	2.92272	1.17588	2.48555	0.012935	0.0764326
TCP11L1	NM_018393	4.7705	2.92133	1.1261	2.59421	0.00948098	0.0611864
BVES	NM_001199563	4.05855	2.9199	1.31838	2.21477	0.0267758	0.127481
LINC00460	NR_034119	2.64341	2.91863	1.43676	2.03139	0.0422151	NA
CORO2B	NM_001190457	2.18954	2.89948	1.52415	1.90236	0.0571245	NA
KLHL38	NM_001081675	5.72297	2.89244	1.13224	2.55462	0.0106303	0.0662597
VWA5A	NM_198315	26.6955	2.89129	0.583184	4.95777	7.13081e-07	2.33011e-05
HIC1	NM_006497	4.5899	2.88829	1.18495	2.43748	0.0147901	0.084197
SRPK2	NM_182692	8.45963	2.88509	0.85133	3.38892	0.000701688	0.00861986
NDUFAF3	NM_199073	2.03204	2.88181	1.50328	1.91701	0.0552368	NA
MIR1281	NR_031694	3.7821	2.85745	1.35144	2.11438	0.0344827	NA
MTRNR2L2	NM_001190470	4.5268	2.85664	1.45433	1.96423	0.049503	0.193956
ITPRIP	NM_001272013	2.11507	2.84913	1.52836	1.86418	0.0622962	NA
DIO2	NM_000793	2.66815	2.84487	1.4304	1.98886	0.0467166	NA
LOC101927078	NR_130785	2.87662	2.84403	1.32933	2.13945	0.0323994	NA
SORCS2	NM_020777	15.3638	2.84169	0.665396	4.27068	1.94878e-05	0.000422652
EREG	NM_001432	19.638	2.83859	0.71551	3.96722	7.27151e-05	0.00132742
BST2	NM_004335	2.77009	2.82288	1.32869	2.12457	0.0336227	NA
PAK3	NM_002578	11.3171	2.81557	0.723723	3.8904	0.00010008	0.00175193
CILP2	NM_153221	4.50939	2.81403	1.11778	2.51751	0.0118187	0.0715176
LOC100129940	NM_001292024	174.638	2.79224	0.503246	5.54845	2.88207e-08	1.29601e-06
ACVRL1	NM_001077401	4.42594	2.78754	1.14159	2.44181	0.0146138	0.0835068
MIR6754	NR_106812	1.91862	2.77949	1.52716	1.82004	0.0687527	NA
RENBP	NM_002910	2.73886	2.77174	1.38195	2.00567	0.0448912	NA
HSPA6	NM_002155	3.55137	2.7709	1.25743	2.20362	0.0275509	NA
SH3BP5	NM_004844	2.8193	2.76685	1.59823	1.7312	0.0834165	NA
SNORA91	NR_132773	5.20076	2.76074	1.03808	2.65948	0.00782623	0.0532782
EXOC6	NM_019053	2.49877	2.75559	1.58606	1.73738	0.0823198	NA
MTRNR2L8	NM_001190702	24.4663	2.75523	0.802989	3.43122	0.000600877	0.00760052
KCNG1	NM_002237	173.22	2.75042	0.324966	8.46372	2.58988e-17	4.53368e-15
UNC13A	NM_001080421	3.46918	2.74928	1.2116	2.26914	0.0232597	NA
PXN	NM_001080855	2.00165	2.74575	1.56786	1.75126	0.0799004	NA
HDGF	NM_004494	58.8496	2.74347	0.558338	4.91364	8.93997e-07	2.85468e-05
ZNF32	NM_001005368	2.42001	2.73832	1.46938	1.86359	0.0623794	NA
EIF2B3	NM_001166588	2.53856	2.73369	1.5319	1.78451	0.0743407	NA
C19orf70	NM_001308240	5.87678	2.72632	1.02487	2.66015	0.00781053	0.0532082
MIR31HG	NR_027054	308.708	2.7248	0.27852	9.78313	1.33034e-22	3.83567e-20
RARRES1	NM_206963	20.5142	2.72125	0.58295	4.66807	3.04043e-06	8.34883e-05
SLC26A4	NM_000441	5.81681	2.71654	0.961421	2.82554	0.00472003	0.037046
SOCS2	NM_001270470	4.36556	2.714	1.19742	2.26654	0.0234183	0.116592
ZBTB25	NM_006977	2.74399	2.70826	1.42069	1.9063	0.0566111	NA
RPL23AP82	NR_026981	19.4898	2.70286	0.59392	4.55088	5.34217e-06	0.000137092
IL1R1	NM_000877	12.6556	2.69381	0.850695	3.1666	0.00154232	0.0158318
MYO1C	NM_001080950	1.92719	2.69296	1.59103	1.69258	0.0905351	NA
LOC100652758	NR_132345	1.92719	2.69296	1.59103	1.69258	0.0905351	NA
MVB12A	NM_138401	2.38879	2.68667	1.51375	1.77485	0.0759229	NA
PPP1R12A	NM_002480	9.11575	2.68427	0.888171	3.02224	0.00250911	0.0227748
RNF24	NM_007219	10.0176	2.67726	0.821062	3.26073	0.00111127	0.0123513
TAB2	NM_001292034	1.88394	2.67689	1.57068	1.70429	0.0883269	NA
SIAH1	NM_003031	7.9551	2.66782	1.05936	2.51832	0.0117915	0.0713972
SNORD18C	NR_002443	2.26679	2.66595	1.51431	1.7605	0.0783225	NA
RFFL	NR_037713	4.25007	2.65939	1.22974	2.16255	0.0305756	0.139125
PRMT1	NR_033397	1.80175	2.65123	1.63647	1.62009	0.105212	NA
IFNA1	NM_024013	5.39517	2.64591	1.05556	2.50665	0.0121882	0.0729879
REST	NM_001193508	2.47182	2.63922	1.61302	1.6362	0.101798	NA
ARHGEF2	NM_004723	3.31984	2.63311	1.34512	1.95752	0.050286	NA
CTXN1	NM_206833	50.3146	2.63004	0.581157	4.52552	6.02463e-06	0.000151824
KCNN4	NM_002250	4.41921	2.62639	1.12114	2.34261	0.0191493	0.100871
LACC1	NM_153218	5.46673	2.61749	0.97172	2.69367	0.00706701	0.0495031
AQP7P3	NR_026558	5.50224	2.61585	0.974782	2.68352	0.00728513	0.0505562
LOC100129940	NM_001292023	516.667	2.61533	0.336646	7.76878	7.92438e-15	9.24794e-13
GFPT2	NM_005110	308.176	2.61423	0.311308	8.39758	4.55786e-17	7.32471e-15
KLF7	NM_001270942	2.98718	2.60792	1.29394	2.01549	0.0438533	NA
HMGA1	NM_145905	7.16706	2.6076	0.890804	2.92724	0.00341985	0.0289506
PPARG	NM_015869	3.1169	2.60098	1.22834	2.11747	0.03422	NA
IL4R	NM_001257407	4.77276	2.59561	1.08092	2.40129	0.0163373	0.0905298
RPL36	NM_015414	3.1756	2.59195	1.31531	1.9706	0.0487694	NA
TTLL3	NM_001025930	2.46533	2.5856	1.39173	1.85783	0.0631931	NA
TCF7	NM_003202	3.24194	2.58434	1.37274	1.88261	0.0597538	NA
CDK14	NM_012395	2.38658	2.57842	1.38481	1.86193	0.0626132	NA
JADE2	NM_001289984	3.16319	2.57725	1.3457	1.91517	0.0554712	NA
GDPD4	NM_182833	1.6597	2.5751	1.67479	1.53756	0.124156	NA
KRT17	NM_000422	8.12056	2.56848	0.815416	3.14991	0.00163322	0.0164689
P2RY11	NM_002566	4.7527	2.56694	1.12095	2.28996	0.0220238	0.111518
CLCF1	NM_013246	3.72828	2.55831	1.16004	2.20537	0.0274284	NA
PQLC2	NM_001040125	5.36532	2.54574	1.00436	2.53469	0.0112548	0.0691296
BAALC	NM_024812	6.50961	2.53473	0.891067	2.8446	0.00444674	0.0353068
SPRY4-IT1	NR_131221	70.2295	2.52485	0.377507	6.68824	2.25873e-11	1.78567e-09
ITGA6	NM_001316306	1.53427	2.52327	1.72175	1.46552	0.142778	NA
MRPL39	NM_080794	2.15766	2.5204	1.52446	1.65332	0.0982667	NA
SACS	NM_001278055	2.30867	2.51542	1.39871	1.79839	0.0721153	NA
SQSTM1	NM_003900	122.425	2.51142	0.555735	4.5191	6.21028e-06	0.000154909
SLC10A3	NM_019848	6.1085	2.50818	0.995811	2.51873	0.0117778	0.071366
WLS	NM_001002292	2.79156	2.50754	1.4271	1.75708	0.0789041	NA
TIMP1	NM_003254	8051.69	2.49593	0.293999	8.48958	2.07377e-17	3.69622e-15
ENOSF1	NM_202758	3.08527	2.49147	1.38813	1.79484	0.0726793	NA
MIR15A	NR_029485	2.11097	2.48968	1.52917	1.62813	0.103498	NA
NKPD1	NM_198478	1.61731	2.48837	1.60984	1.54572	0.122171	NA
LOC100129940	NR_120478	142.825	2.47306	0.337223	7.33361	2.24038e-13	2.24106e-11
PSMG2	NM_020232	3.01978	2.4696	1.28774	1.91777	0.0551396	NA
POLR2B	NM_001303269	3.71199	2.46708	1.24492	1.98171	0.0475113	NA
S100A13	NM_001024213	9.9091	2.4637	0.768444	3.20608	0.00134556	0.01426
DNAJC5B	NM_033105	7.64503	2.45542	0.841249	2.91878	0.00351401	0.0296453
FAM173A	NM_023933	3.74886	2.45394	1.22809	1.99817	0.045698	NA
SMAD3	NM_005902	218.723	2.45141	0.521508	4.70061	2.59381e-06	7.28461e-05
PDIA5	NM_006810	3.63668	2.44796	1.18258	2.07002	0.0384502	NA
EMP3	NM_001425	15.0966	2.43404	0.667788	3.64493	0.000267468	0.0038902
ACOT7	NM_181866	2.11526	2.43364	1.55028	1.56981	0.11646	NA
ADCY8	NM_001115	1.54284	2.42596	1.65346	1.46721	0.14232	NA
JUP	NM_002230	5.10724	2.4199	1.08159	2.23736	0.025263	0.122772
HEXIM2	NM_001303439	7.2164	2.41828	1.09575	2.20698	0.0273158	0.128987
APCDD1L-AS1	NR_034147	33.8097	2.41807	0.444913	5.43492	5.48196e-08	2.2675e-06
SLC4A11	NM_001174090	2.80663	2.41137	1.36515	1.76637	0.0773332	NA
FZR1	NM_016263	5.08541	2.40343	1.09878	2.18737	0.0287153	0.133651
MIR3189	NR_036156	4.65908	2.39814	1.03418	2.31889	0.0204011	0.105704
PSD4	NM_012455	27.5262	2.3953	0.493029	4.85834	1.18376e-06	3.64919e-05
HSD3BP4	NR_033781	3.44795	2.39498	1.19432	2.00531	0.0449299	NA
PXN	NM_001243756	4.5126	2.39359	1.21036	1.97758	0.0479757	0.190484
GDF15	NM_004864	380.68	2.38962	0.303906	7.86303	3.74941e-15	4.48238e-13
MIR423	NR_029945	1.50732	2.3858	1.71217	1.39344	0.163487	NA
MIR31	NR_029505	5.80848	2.38421	0.966568	2.46668	0.0136373	0.0795282
TSPAN13	NM_014399	40.9636	2.38393	0.413638	5.76332	8.24764e-09	4.0629e-07
SEPW1	NM_003009	683.905	2.38229	0.262391	9.07917	1.09409e-19	2.33161e-17
VOPP1	NM_030796	3.54552	2.37787	1.3244	1.79543	0.072585	NA
HMGA2	NM_001300918	14.6895	2.37608	0.632785	3.75496	0.000173372	0.00275011
CTAGE10P	NR_003268	5.46081	2.37082	1.19731	1.98011	0.0476907	0.189506
SNX25	NM_031953	4.15561	2.36825	1.15384	2.0525	0.0401209	0.16889
GREM2	NM_022469	24.0881	2.36738	0.586199	4.03852	5.37887e-05	0.00103188
MAGED2	NM_201222	4.81796	2.3664	1.12107	2.11084	0.0347857	0.152574
C2CD2	NM_015500	49.3736	2.36516	0.51453	4.59675	4.29136e-06	0.000112482
POPDC3	NM_022361	11.9299	2.36393	0.723935	3.26539	0.00109314	0.0121912
FUT8	NR_038170	6.2345	2.36208	0.983842	2.40087	0.016356	0.0905298
CDCP1	NM_022842	575.869	2.36151	0.271675	8.69241	3.54826e-18	6.68915e-16
TNFSF18	NM_005092	7.6142	2.35405	0.910123	2.58652	0.009695	0.0621584
IFNE	NM_176891	78.355	2.35322	0.388775	6.05292	1.42245e-09	8.20254e-08
DCC	NM_005215	2.70217	2.3531	1.28435	1.83214	0.0669306	NA
SERPINB6	NM_001271822	2.8439	2.35003	1.45589	1.61416	0.106494	NA
MMP16	NM_005941	259.253	2.34777	0.38061	6.16845	6.89642e-10	4.33369e-08
UIMC1	NM_016290	3.37862	2.34433	1.35024	1.73624	0.0825223	NA
PRDM1	NM_001198	10.7129	2.34199	0.719325	3.25581	0.0011307	0.0125387
NR4A2	NM_006186	129.813	2.33771	0.520583	4.49056	7.1037e-06	0.00017366
TTC3	NM_001001894	9.65973	2.33529	0.796242	2.93289	0.00335819	0.0285272
UBA5	NM_024818	71.0579	2.33504	0.394365	5.92101	3.19967e-09	1.66842e-07
TAGLN2	NM_001277223	2.01424	2.32211	1.54093	1.50696	0.131821	NA
COMMD10	NM_016144	2.1683	2.32182	1.50854	1.53911	0.123776	NA
RGS17	NM_012419	162.693	2.31946	0.291858	7.94723	1.90723e-15	2.46008e-13
CD1D	NM_001766	3.33879	2.31432	1.32304	1.74925	0.0802482	NA
MIR574	NR_030300	3.81827	2.31327	1.1088	2.08628	0.0369533	0.158883
RHBDL1	NM_001278720	2.14052	2.31305	1.56001	1.48271	0.138151	NA
IL18R1	NM_003855	5.89592	2.28678	0.939262	2.43465	0.014906	0.0845135
S100A3	NM_002960	14.926	2.28275	0.612537	3.72671	0.000193992	0.00304272
POM121L9P	NR_003714	16.2338	2.28039	0.662912	3.43996	0.00058179	0.00740686
RIN2	NM_001242581	13.5869	2.2755	0.654729	3.47548	0.000509941	0.0066239
SNCG	NM_003087	25.7749	2.26974	0.504245	4.50126	6.75507e-06	0.000166382
SOCS2-AS1	NR_038263	9.52974	2.26785	0.726739	3.12059	0.00180491	0.0176055
ASTN2	NM_014010	2.72275	2.26762	1.40914	1.60922	0.107568	NA
CARD19	NR_134467	1.93081	2.26688	1.57436	1.43987	0.149904	NA
FDFT1	NM_001287750	5.16256	2.25753	1.03215	2.18723	0.0287261	0.133651
LOC101929897	NR_125823	3.02036	2.25358	1.2725	1.77099	0.0765617	NA
ARHGAP24	NM_001042669	21.6677	2.24927	0.633697	3.54944	0.000386049	0.00528553
COL9A3	NM_001853	17.6814	2.24383	0.611936	3.66677	0.00024563	0.00368183
GRIP2	NM_001080423	5.10523	2.23159	0.975613	2.28737	0.0221742	0.112164
BCAR3	NM_003567	5.62281	2.22385	0.964747	2.30511	0.0211603	0.108473
BTF3	NM_001037637	16.1269	2.22369	0.693551	3.20624	0.00134482	0.01426
SMIM3	NM_032947	512.502	2.21514	0.265715	8.33651	7.65139e-17	1.15395e-14
OR1J1	NM_001004451	6.69863	2.21318	0.976287	2.26694	0.0233941	0.116531
GPRIN1	NM_052899	204.885	2.21129	0.300125	7.36791	1.73327e-13	1.78855e-11
SNORA71E	NR_002972	86.7239	2.20786	1.16816	1.89002	0.058755	0.216858
CUL4A	NM_001008895	3.02121	2.20415	1.21462	1.81469	0.0695723	NA
SOX9	NM_000346	456.058	2.20091	0.263937	8.33876	7.50751e-17	1.14994e-14
MGAT4B	NM_014275	8.58552	2.19613	0.851689	2.57856	0.00992118	0.0632362
NFIX	NM_002501	2.65989	2.19484	1.58646	1.38348	0.166517	NA
DCBLD2	NM_080927	9144.87	2.19444	0.241654	9.08092	1.07664e-19	2.33161e-17
OR1L8	NM_001004454	1.97613	2.19442	1.49758	1.46531	0.142837	NA
CCL2	NM_002982	370.242	2.1934	0.273606	8.01663	1.08683e-15	1.43976e-13
TOPORS-AS1	NR_033992	1.93719	2.19195	1.61629	1.35616	0.175049	NA
EPB41L1	NM_012156	4.09358	2.18445	1.24647	1.75251	0.0796866	0.264147
LOC100507564	NR_038953	2.38676	2.17997	1.38702	1.57169	0.116022	NA
LINC00673	NR_036488	35.6099	2.17361	0.451113	4.81834	1.44759e-06	4.32645e-05
KCCAT211	NR_110826	8.43384	2.17157	0.831094	2.6129	0.00897774	0.0588294
MYL12B	NM_001144944	4.54443	2.16927	1.14436	1.89561	0.0580114	0.215232
C17orf62	NM_001193655	3.03322	2.1684	1.25105	1.73326	0.0830499	NA
LINC01134	NR_024455	4.3792	2.16572	1.08911	1.98853	0.0467534	0.187607
E2F7	NM_203394	253.63	2.14994	0.262427	8.19254	2.55763e-16	3.68712e-14
C11orf44	NM_001271983	2.48734	2.14246	1.37032	1.56348	0.117941	NA
SH2B3	NM_005475	62.0837	2.14179	0.383252	5.58847	2.29077e-08	1.05429e-06
AP2S1	NM_001301076	20.6365	2.14094	0.600391	3.56592	0.000362588	0.00502041
CITED4	NM_133467	11.5301	2.13887	0.709161	3.01606	0.00256082	0.0231987
CSRNP1	NM_033027	211.421	2.13692	0.335673	6.36607	1.93931e-10	1.3483e-08
SPATS2L	NM_001100423	5.60924	2.1296	1.10904	1.92021	0.0548309	0.207052
C6orf120	NM_001029863	9.53086	2.12726	0.810396	2.62497	0.00866573	0.0572826
NIPA1	NM_144599	2.27679	2.1256	1.41999	1.49691	0.134416	NA
BTBD11	NM_001018072	14.7978	2.12429	0.671339	3.16427	0.00155475	0.0158928
ZBTB26	NM_001304364	1.89823	2.11547	1.56357	1.35298	0.176063	NA
XKRX	NM_212559	3.50118	2.11462	1.17387	1.80141	0.0716376	NA
FAM222B	NM_001288634	2.27543	2.11187	1.37256	1.53864	0.123892	NA
CYP51A1	NM_000786	274.482	2.11061	0.416513	5.06732	4.03454e-07	1.36381e-05
ATG101	NM_021934	11.2124	2.10837	0.78415	2.68874	0.0071723	0.0500784
TTC27	NM_017735	9.75471	2.10675	0.772516	2.72713	0.00638871	0.0461863
AGPAT3	NM_020132	6.43369	2.10453	1.0635	1.97888	0.04783	0.189983
TFDP1	NM_007111	4.94136	2.10439	1.10685	1.90125	0.057269	0.212977
ZC3H12A	NM_025079	121.139	2.10347	0.374771	5.61269	1.99203e-08	9.25493e-07
FZD1	NM_003505	723.812	2.10287	0.260192	8.08199	6.37175e-16	8.92318e-14
C10orf55	NM_001001791	31.2503	2.10278	0.474339	4.43306	9.2903e-06	0.000218925
FKBP5	NM_001145777	6.85888	2.10203	0.872122	2.41024	0.0159419	0.088744
CD63	NM_001257401	4.06504	2.09918	1.06164	1.97729	0.048009	0.190539
CHST6	NM_021615	9.83	2.09868	0.774543	2.70957	0.00673708	0.0477539
ATG16L2	NM_033388	68.4137	2.09307	0.433777	4.82521	1.39857e-06	4.24464e-05
ATP5E	NM_006886	35.3338	2.09277	0.66704	3.13739	0.00170457	0.0169472
EFTUD1	NM_024580	4.07224	2.09255	1.11071	1.88398	0.0595683	0.218953
MOB3C	NM_201403	2.84104	2.08989	1.27075	1.64461	0.10005	NA
ERCC1	NM_202001	45.3551	2.08915	0.517631	4.03599	5.43721e-05	0.00103901
TRPM4	NM_017636	8.48649	2.08913	0.990191	2.10982	0.0348738	0.152824
LOC101926975	NR_110558	3.8672	2.08488	1.13367	1.83906	0.0659064	0.234427
ITPRIPL2	NM_001034841	60.4555	2.08399	0.401126	5.19534	2.04345e-07	7.36469e-06
ITFG1	NM_030790	11.1702	2.07652	0.681216	3.04825	0.00230179	0.0212872
TNK2	NM_005781	9.28681	2.07519	0.748446	2.77267	0.00555985	0.0416373
RANBP1	NM_001278641	2.89453	2.06847	1.25115	1.65325	0.0982794	NA
TXNDC5	NM_030810	19.4352	2.06748	0.736746	2.80624	0.0050124	0.038599
ARHGAP22	NM_001256026	3.42327	2.0659	1.17155	1.76339	0.0778351	NA
FLJ42351	NR_033871	6.91288	2.06493	0.838336	2.46313	0.0137731	0.0800342
PGAM1	NM_002629	13.447	2.06435	0.658245	3.13614	0.00171186	0.0170024
HBEGF	NM_001945	148.161	2.06355	0.379636	5.43559	5.4614e-08	2.2675e-06
ADNP-AS1	NR_110007	2.82727	2.06317	1.48917	1.38546	0.165913	NA
PSME3	NM_001267045	3.82826	2.06256	1.08992	1.89239	0.0584389	0.21618
COLEC10	NM_006438	162.334	2.06183	0.477011	4.3224	1.54342e-05	0.000345437
RBM20	NM_001134363	6.1675	2.06162	0.930995	2.21443	0.0267995	0.127532
ECT2	NM_001258316	3.29356	2.06108	1.15187	1.78934	0.0735601	NA
DLL4	NM_019074	82.8975	2.05834	0.383904	5.36159	8.24934e-08	3.28733e-06
ARL6IP4	NM_001278380	3.47247	2.05773	1.16334	1.76881	0.0769254	NA
RPS6KA2	NM_021135	38.1652	2.05719	0.60749	3.38638	0.000708215	0.00868456
CCDC184	NM_001013635	6.35331	2.05669	0.874635	2.35148	0.0186988	0.0991906
SLC52A2	NR_045600	12.8801	2.05561	0.754061	2.72605	0.00640968	0.0462355
TGIF1	NM_001278682	1.62646	2.05224	1.64631	1.24657	0.212557	NA
ARHGAP20	NM_020809	3.93961	2.05017	1.29129	1.5877	0.112355	0.329825
KCNK12	NM_022055	2.35042	2.05001	1.62747	1.25963	0.207803	NA
MIR3619	NR_037413	1.71293	2.04566	1.62091	1.26204	0.206933	NA
SMAD2	NM_005901	9.81581	2.04429	0.892456	2.29063	0.0219847	0.111378
DCAF4L1	NM_001029955	3.21137	2.04428	1.17273	1.74318	0.0813028	NA
FDXR	NM_001258016	1.66627	2.04189	1.66989	1.22277	0.221416	NA
FAM105A	NM_019018	7.22967	2.03892	0.90769	2.24628	0.0246861	0.12112
SALRNA2	NR_126482	97.7706	2.03763	0.370595	5.49827	3.83533e-08	1.65629e-06
ENDOG	NM_004435	20.7765	2.03442	0.605705	3.35876	0.000782944	0.00940588
PSAPL1	NM_001085382	1.78052	2.03404	1.55007	1.31223	0.189443	NA
MIR7845	NR_106999	1.78052	2.03404	1.55007	1.31223	0.189443	NA
CCBL1	NM_001287390	1.70177	2.02821	1.53641	1.3201	0.186802	NA
RAPGEF1	NM_001304275	4.41346	2.02769	1.1813	1.71649	0.0860728	0.278933
MIR1256	NR_031657	1.62302	2.02581	1.56886	1.29126	0.196613	NA
LINC01340	NR_105028	2.20525	2.02532	1.40073	1.4459	0.148205	NA
MIR938	NR_030634	3.25543	2.02453	1.36538	1.48276	0.138138	NA
CORO2B	NM_001190456	1.66417	2.02313	1.67612	1.20703	0.22742	NA
LYL1	NM_005583	3.38088	2.02236	1.20168	1.68294	0.0923869	NA
NFKBIA	NM_020529	713.945	2.02174	0.285273	7.08705	1.36998e-12	1.25513e-10
AGAP2-AS1	NR_027032	5.86109	2.01719	0.910569	2.21531	0.0267387	0.127465
NCS1	NM_014286	11.7943	2.01601	0.839764	2.40069	0.0163642	0.0905298
IL1RAPL1	NM_014271	75.5545	2.01368	0.411546	4.89296	9.93311e-07	3.14111e-05
MSANTD3	NM_001198806	3.25116	2.01352	1.18089	1.70509	0.0881768	NA
MIR1262	NR_031664	25.3419	2.01324	0.502172	4.00906	6.09599e-05	0.0011361
RHOC	NM_001042679	5.31649	2.01065	1.05161	1.91197	0.0558806	0.209671
CAPN2	NM_001748	176.976	2.01015	0.457631	4.39251	1.12049e-05	0.000260289
AAR2	NM_015511	2.66549	2.00941	1.2942	1.55263	0.120512	NA
CRIP1	NM_001311	1.70949	2.00855	1.53462	1.30883	0.190593	NA
FOXD1	NM_004472	209.623	2.00803	0.375762	5.34389	9.09728e-08	3.55342e-06
MAFB	NM_005461	9.49845	2.00746	0.785733	2.55489	0.0106223	0.0662597
FOCAD-AS1	NR_121601	6.68175	2.00726	0.846193	2.37211	0.0176868	0.0952655
CLDN4	NM_001305	12.5349	2.0043	0.771001	2.59961	0.00933286	0.0605566
ZNF652	NM_001145365	2.32859	2.0008	1.44155	1.38795	0.165154	NA
PART1	NR_028509	2.3054	1.99964	1.60476	1.24607	0.21274	NA
SLC1A2	NM_001252652	1.66625	1.99877	1.56158	1.27996	0.200559	NA
SNORD77	NR_003943	1.66625	1.99877	1.56158	1.27996	0.200559	NA
MIB2	NM_001170689	4.16865	1.99838	1.27051	1.5729	0.115741	0.334923
ENSA	NM_207168	16.9123	1.99829	0.561401	3.55948	0.000371593	0.0051306
SMYD3	NM_001167740	9.12293	1.99733	0.77505	2.57703	0.00996527	0.0633553
RNF208	NM_031297	3.54486	1.99651	1.25241	1.59414	0.110904	NA
LAMB3	NM_001017402	3.95246	1.99328	1.11045	1.79502	0.072651	0.24907
KCTD12	NM_138444	555.567	1.99327	0.318559	6.25716	3.9206e-10	2.57944e-08
C1orf226	NM_001085375	11.3756	1.99263	0.73623	2.70654	0.00679893	0.0481227
KIAA0513	NM_001297766	2.67321	1.98979	1.26762	1.5697	0.116485	NA
ZNF295-AS1	NR_119384	6.64279	1.98637	0.854427	2.3248	0.0200828	0.104645
NUDT3	NM_006703	28.3341	1.98614	0.509914	3.89504	9.81809e-05	0.00172729
RAB27B	NM_004163	62.1411	1.98542	0.463593	4.28267	1.84661e-05	0.000402275
ZSWIM5	NM_020883	23.0757	1.97696	0.59703	3.31133	0.000928528	0.010772
RRM2B	NM_001172477	19.4904	1.97382	0.639459	3.0867	0.0020239	0.0192437
NTN1	NM_004822	24.6482	1.97007	0.501478	3.92854	8.54645e-05	0.00152329
RPP25L	NM_148179	3.20928	1.96856	1.16762	1.68595	0.0918046	NA
GSTCD	NM_024751	3.17209	1.9652	1.32185	1.48671	0.137091	NA
ZG16B	NM_145252	1.54856	1.96311	1.62162	1.21058	0.226056	NA
RNF6	NM_183044	2.61764	1.9627	1.38438	1.41774	0.156267	NA
PIGV	NM_017837	2.74048	1.96086	1.46646	1.33714	0.181177	NA
OGFOD2	NM_001304833	2.00105	1.95913	1.56324	1.25325	0.210115	NA
RAPGEF4	NM_001282901	1.58406	1.95598	1.57383	1.24282	0.213936	NA
DUSP6	NM_001946	127.011	1.95224	0.367043	5.31885	1.04425e-07	3.98319e-06
AKAP12	NM_005100	26.7159	1.94915	0.546223	3.56842	0.00035914	0.0049797
CUL2	NM_003591	2.09527	1.94809	1.39121	1.40029	0.161427	NA
TSPAN14	NM_030927	22.2299	1.94706	0.548934	3.54698	0.000389672	0.0053277
HDGF	NM_001126051	1.7215	1.94689	1.65973	1.17302	0.240788	NA
NADK2	NM_001085411	6.04908	1.94437	0.899154	2.16244	0.030584	0.139125
LOC102724163	NR_120308	1.55628	1.94227	1.61969	1.19916	0.230466	NA
CDK14	NM_001287135	56.7212	1.94177	0.419196	4.63212	3.61936e-06	9.82842e-05
SCYL2	NM_017988	73.0819	1.94012	0.394558	4.91719	8.77966e-07	2.82187e-05
RAPGEFL1	NM_016339	1.67054	1.93835	1.56394	1.2394	0.215197	NA
TNS2	NM_170754	7.25089	1.93813	0.888573	2.18117	0.0291707	0.134823
SNORA52	NR_002585	1550.79	1.93774	0.932645	2.07768	0.0377385	0.161692
DHRS13	NM_144683	25.0658	1.93672	0.507221	3.81829	0.000134379	0.00222897
ID3	NM_002167	283.389	1.93515	0.836684	2.31289	0.0207289	0.106864
NDP	NM_000266	5.55891	1.93461	0.919347	2.10433	0.0353495	0.154014
BHLHE41	NM_030762	12.0128	1.93389	0.67716	2.85588	0.00429173	0.0343444
SIPA1	NM_153253	2.94129	1.93366	1.26506	1.52851	0.126386	NA
SNORD10	NR_002604	2348.73	1.93329	0.967429	1.99838	0.0456757	0.185077
UOX	NR_003927	1.64276	1.93307	1.66508	1.16095	0.245663	NA
NT5DC2	NM_001134231	13.0528	1.93288	0.854406	2.26225	0.023682	0.11725
RPN2	NM_002951	1.981	1.92189	1.5317	1.25474	0.209572	NA
CAB39	NM_016289	48.0034	1.91937	0.589815	3.25419	0.00113716	0.0125536
LRRC49	NM_001284357	4.37802	1.91925	1.06136	1.80829	0.0705606	0.24416
LRFN5	NM_152447	12.1046	1.91652	0.670659	2.85767	0.00426761	0.0342119
DICER1	NM_177438	3.18578	1.91652	1.20643	1.58859	0.112154	NA
THAP7-AS1	NR_027052	1.93433	1.91502	1.47517	1.29817	0.19423	NA
EIF2AK3	NM_004836	13.3179	1.91356	0.707694	2.70395	0.00685216	0.0484009
RPS10	NM_001203245	9.01814	1.91326	0.785134	2.43686	0.0148153	0.0842139
MAST4	NM_001297651	9.69423	1.90742	0.771839	2.47126	0.0134637	0.0787499
TMEM5	NM_014254	10.6794	1.89917	0.708636	2.68004	0.00736135	0.0509268
SH3PXD2A-AS1	NR_038940	6.09154	1.89761	0.858718	2.20982	0.0271179	0.1283
SEL1L3	NM_015187	4.48157	1.89611	1.26597	1.49775	0.134197	0.366376
MAGOHB	NM_018048	7.85519	1.89491	0.875818	2.16359	0.0304957	0.138917
NEIL2	NM_145043	3.071	1.89486	1.19451	1.58631	0.11267	NA
SPATA13-AS1	NR_046531	6.4314	1.89309	0.873173	2.16806	0.0301539	0.138001
LOC392232	NR_033867	229.824	1.89195	0.42939	4.40613	1.05236e-05	0.000245625
CDCP1	NM_178181	2.36335	1.89101	1.39999	1.35073	0.176782	NA
PHC2	NM_004427	21.668	1.89095	1.50805	1.25391	0.209876	0.473514
TMEM184B	NM_001195071	5.47735	1.88602	1.15538	1.63238	0.102599	0.312499
APOPT1	NR_126431	2.02853	1.88566	1.43321	1.31569	0.188278	NA
VWA5A	NM_001130142	2.92122	1.88086	1.2149	1.54816	0.121584	NA
DUSP4	NM_057158	6.50939	1.87585	0.830245	2.25939	0.0238589	0.117828
ACVRL1	NM_000020	6.658	1.87408	0.847047	2.21248	0.0269334	0.127983
GPR157	NM_024980	8.76353	1.87205	0.82271	2.27547	0.0228777	0.114483
B3GNT7	NM_145236	1.59607	1.87166	1.57375	1.18929	0.234324	NA
HBQ1	NM_005331	1.51732	1.87086	1.59908	1.16996	0.242018	NA
TRIM47	NM_033452	73.9587	1.87019	0.342887	5.45425	4.91803e-08	2.08707e-06
NT5E	NM_002526	32.2979	1.86925	0.545185	3.42865	0.00060659	0.00764319
NOL4L	NM_001256798	7.81182	1.86513	0.799381	2.33322	0.0196366	0.102885
BAIAP2	NM_017450	8.49606	1.85973	0.771293	2.41119	0.0159007	0.0886802
VPS9D1-AS1	NR_036480	7.20801	1.85884	0.883719	2.10343	0.0354285	0.154084
VAMP1	NM_199245	4.53444	1.85603	1.08141	1.71632	0.0861044	0.278943
FBXL19	NM_001099784	5.79822	1.85261	0.949415	1.95132	0.051019	0.198075
SNRPB	NM_003091	5.31631	1.85246	0.988585	1.87385	0.0609508	0.222616
SLCO2A1	NM_005630	1.52505	1.84992	1.6891	1.09521	0.273425	NA
GRAMD1C	NM_017577	15.1873	1.8478	0.586443	3.15086	0.00162791	0.016435
WFDC3	NM_080614	2.91434	1.84297	1.23712	1.48973	0.136296	NA
LOC102724450	NR_125997	3.03632	1.84134	1.25929	1.46221	0.143684	NA
NSMAF	NM_003580	1.46291	1.84116	1.7115	1.07576	0.282035	NA
SDCBP2	NM_080489	2.07604	1.83615	1.54112	1.19144	0.233482	NA
DBI	NM_001079863	2.06832	1.83317	1.45493	1.25997	0.20768	NA
PAIP1	NM_006451	7.12604	1.83263	0.817684	2.24125	0.02501	0.122128
FKBP11	NM_001143781	2.02507	1.83171	1.50277	1.21889	0.222885	NA
MIR6124	NR_106739	4.59825	1.83091	1.03471	1.7695	0.0768109	0.257674
RNVU1-14	NR_104075	35.3799	1.82873	0.477573	3.82922	0.000128549	0.00215253
LINC01173	NR_132376	3.01023	1.82807	1.26557	1.44446	0.14861	NA
SLITRK5	NM_015567	13.0923	1.82716	0.765217	2.38776	0.0169513	0.0927494
RUFY1	NM_025158	15.0346	1.82613	0.582706	3.13389	0.00172508	0.0170458
TNFSF9	NM_003811	3.9766	1.8261	1.19755	1.52487	0.127292	0.355556
SNORA78	NR_003020	20.3014	1.82599	0.621415	2.93844	0.00329873	0.0282176
CLEC2B	NM_005127	87.1818	1.82569	0.364375	5.01048	5.42956e-07	1.80427e-05
HTATSF1	NM_001163280	4.13028	1.82246	1.07032	1.70273	0.0886186	0.284332
SMAGP	NM_001031628	3.2825	1.82071	1.25036	1.45615	0.145352	NA
ZNF92	NM_001287533	1.97925	1.82005	1.78662	1.01871	0.308338	NA
KLF7	NM_003709	5.71914	1.8186	1.00734	1.80535	0.0710195	0.245402
PTP4A2	NM_080391	56.2058	1.81855	0.538241	3.3787	0.000728305	0.00888007
GNA13	NM_006572	50.1221	1.81751	0.463855	3.91826	8.91901e-05	0.00158681
TVP23A	NM_001079512	2.72133	1.8167	1.25823	1.44386	0.148778	NA
SVIL	NM_003174	116.22	1.81606	0.344015	5.27902	1.29879e-07	4.85954e-06
FRMD5	NM_001286490	1.47064	1.81319	1.61622	1.12187	0.261916	NA
ZNF580	NM_207115	2.64419	1.81316	1.33463	1.35855	0.174289	NA
ZNF839	NM_018335	2.21946	1.81272	1.5297	1.18501	0.236012	NA
SNORD17	NR_003045	7735.18	1.80885	0.905201	1.99829	0.0456853	0.185077
SFRP1	NM_003012	18521.5	1.80737	0.318577	5.67326	1.40103e-08	6.57144e-07
DLG3-AS1	NR_109801	1.52161	1.80558	1.614	1.1187	0.263268	NA
LINC00622	NR_036540	3.63834	1.80492	1.16769	1.54572	0.122173	NA
EIF5	NM_001969	41.0849	1.80477	0.490853	3.6768	0.000236174	0.00356187
DOCK10	NM_014689	2.04993	1.8043	1.59899	1.1284	0.259151	NA
CEBPG	NM_001806	4.39484	1.80406	1.15872	1.55695	0.119483	0.342769
CFAP43	NM_025145	1.42739	1.80404	1.74779	1.03218	0.301988	NA
CAB39	NM_001130849	9.68029	1.80361	0.703704	2.56303	0.0103764	0.0649137
CBX3	NM_016587	3.81905	1.80226	1.08329	1.66369	0.0961737	0.299109
PNP	NM_000270	192.319	1.8013	0.29226	6.16335	7.12199e-10	4.44278e-08
BDKRB1	NM_000710	322.091	1.80092	0.353884	5.089	3.59958e-07	1.2295e-05
S100A2	NM_005978	16.2108	1.79856	0.623859	2.88296	0.00393956	0.0322367
RASA1	NM_002890	46.0668	1.79854	0.411004	4.37598	1.20891e-05	0.000277539
MIR6087	NR_106735	2.07771	1.79854	1.71106	1.05113	0.293199	NA
MGAT1	NM_002406	21.5124	1.79554	0.655597	2.73879	0.0061666	0.0449786
PSMC5	NM_001199163	8.36147	1.79408	0.908951	1.97379	0.0484052	0.191414
AUP1	NR_126511	1.47836	1.79256	1.61419	1.1105	0.266783	NA
TRPS1	NM_001282902	2.38307	1.79087	1.34245	1.33403	0.182194	NA
SLC25A21	NM_030631	4.63298	1.79059	0.986311	1.81544	0.0694562	0.241532
RIF1	NM_001177665	25.2363	1.78996	0.583991	3.06504	0.00217638	0.0203773
LINC01204	NR_104644	3.91493	1.78951	1.05172	1.70151	0.0888471	0.284444
BIRC3	NM_001165	32.8978	1.78906	0.564971	3.16664	0.00154211	0.0158318
SNORA80A	NR_002996	149.878	1.78825	0.54362	3.28952	0.00100357	0.011413
PHF3	NM_001290259	11.8589	1.78795	0.668301	2.67536	0.00746487	0.0513171
UACA	NM_001008224	80.7461	1.78792	0.331068	5.40047	6.64663e-08	2.71487e-06
SNORD15A	NR_000005	1518.87	1.78083	1.09976	1.61929	0.105386	0.317096
LOC101926941	NR_120664	25.749	1.77979	0.468314	3.80041	0.000144456	0.00236411
EIF5	NM_183004	5.7072	1.77871	0.933473	1.90547	0.0567187	0.211983
LIMS1	NM_001193483	11.5984	1.77821	0.691724	2.57069	0.0101496	0.0642191
LINC00910	NR_027412	1.99385	1.77604	1.46036	1.21616	0.223923	NA
HIC1	NM_001098202	8.07779	1.77465	0.791046	2.24343	0.0248694	0.121714
CLDN1	NM_021101	246.805	1.77325	0.491127	3.61058	0.000305518	0.00434384
LUCAT1	NR_103549	2.09402	1.77017	1.46517	1.20817	0.226982	NA
GFAP	NM_002055	1.96431	1.76979	1.52258	1.16237	0.245086	NA
PCNT	NM_001315529	3.69018	1.76824	1.11963	1.57931	0.114265	NA
TNK2	NM_001010938	2.35185	1.76198	1.3924	1.26543	0.205718	NA
TCHP	NM_001143852	2.52648	1.76092	1.31581	1.33828	0.180806	NA
SNORD94	NR_004378	820.742	1.76058	0.937751	1.87745	0.0604561	0.221304
WNT16	NM_057168	2.78429	1.76003	1.35475	1.29916	0.193891	NA
PAFAH1B2	NM_001184748	3.91922	1.75977	1.06761	1.64833	0.0992859	0.306165
LOC101928417	NR_110937	17.702	1.75909	0.561255	3.13421	0.00172318	0.0170458
ALDOA	NM_000034	3.65809	1.75848	1.07754	1.63193	0.102693	NA
ITGB1	NM_133376	23.6511	1.75789	0.524908	3.34895	0.000811194	0.00969772
GATA2-AS1	NR_125398	4.05236	1.75729	1.09957	1.59816	0.110008	0.326074
NRG1	NM_013959	55.3434	1.75659	0.459483	3.82298	0.000131847	0.00220187
B4GALT2	NM_003780	3.76172	1.7559	1.0783	1.6284	0.10344	NA
GNG12-AS1	NR_040077	156.478	1.7558	0.345419	5.08309	3.71337e-07	1.26396e-05
HMGA2	NM_003483	861.68	1.75576	0.367703	4.77495	1.79756e-06	5.30768e-05
PHLDB1	NM_015157	4.43815	1.75564	1.01304	1.73304	0.0830883	0.272504
LOC102723604	NR_126331	9.34615	1.75545	0.734353	2.39047	0.0168267	0.09241
CT62	NM_001102658	11.3407	1.75405	0.734291	2.38877	0.016905	0.0927154
C15orf52	NM_207380	733.541	1.75182	0.288266	6.0771	1.22378e-09	7.09866e-08
RALGDS	NM_001042368	4.00569	1.75125	1.07143	1.6345	0.102155	0.311775
IL6	NM_000600	36.0285	1.74955	0.558231	3.13409	0.00172386	0.0170458
SHF	NM_138356	82.3265	1.74949	0.560444	3.12162	0.0017986	0.0175615
CDK2AP1	NM_004642	12.3723	1.74882	0.675778	2.58786	0.00965743	0.0621206
APC	NM_001127511	15.2606	1.74861	0.620231	2.81929	0.00481294	0.0375647
C19orf71	NM_001135580	46.749	1.74779	0.441816	3.95593	7.62378e-05	0.00137889
LINC00920	NR_046242	5.40881	1.74514	0.913817	1.90973	0.0561686	0.210562
RASSF8	NM_007211	4.6587	1.74399	0.969017	1.79975	0.0718999	0.24757
TSC22D1	NM_006022	83.1911	1.74214	0.347493	5.01345	5.34617e-07	1.7826e-05
MIR6809	NR_106867	2.023	1.74098	1.49691	1.16305	0.244809	NA
SLC22A4	NM_003059	92.8354	1.74056	0.345793	5.03353	4.81539e-07	1.61662e-05
LINC01204	NR_104645	1.44714	1.74049	1.73796	1.00146	0.316606	NA
MIR320A	NR_029714	3.53266	1.73766	1.10666	1.57019	0.116371	NA
SERF2	NM_001199878	2.23758	1.73521	1.48638	1.16741	0.243045	NA
CSK	NM_004383	6.02869	1.73363	0.901999	1.92199	0.054607	0.206366
ZNF343	NM_001282499	5.38686	1.73294	1.16214	1.49116	0.135918	0.369201
MECOM	NM_001164000	18.3284	1.73237	0.588418	2.94411	0.00323888	0.0278838
CDYL	NM_004824	1.75417	1.73079	1.53012	1.13114	0.257994	NA
KCTD17	NM_001282684	2.8335	1.7245	1.21711	1.41688	0.156517	NA
TGIF1	NM_003244	2.06624	1.72431	1.60548	1.07402	0.282815	NA
THUMPD3	NM_015453	15.0045	1.72215	0.648688	2.65483	0.00793495	0.0536457
ARHGEF9	NM_015185	2.45546	1.72172	1.38439	1.24367	0.213621	NA
TMEM8B	NM_001042590	1.4039	1.7209	1.63775	1.05077	0.293363	NA
SNORD18A	NR_002441	1.84064	1.71923	1.50499	1.14236	0.253306	NA
ADRA1D	NM_000678	2.4798	1.71701	1.32823	1.29271	0.196113	NA
PIEZO2	NM_022068	479.684	1.71694	0.333107	5.15432	2.54554e-07	9.00862e-06
TRPV2	NM_016113	369.692	1.71658	0.289897	5.92134	3.19325e-09	1.66842e-07
ABTB2	NM_145804	70.4959	1.71553	0.384716	4.45922	8.22601e-06	0.000197163
MAP4K4	NM_145686	14.4569	1.71219	0.577201	2.96636	0.00301349	0.0264469
GSTO1	NM_001191003	1.32515	1.70974	1.75962	0.971652	0.331224	NA
C7orf43	NM_018275	16.2801	1.70942	0.6359	2.68819	0.00718414	0.0500897
RNF5P1	NR_003129	1.94081	1.7069	1.48526	1.14922	0.250465	NA
PANK2	NM_153638	44.8376	1.70667	0.530813	3.21519	0.00130357	0.0139356
GAMT	NM_138924	20.8166	1.70526	0.523956	3.25458	0.00113559	0.0125503
PLEKHA4	NM_020904	3.13884	1.70413	1.21434	1.40334	0.160516	NA
C21orf2	NM_001271441	1.75073	1.70327	1.62652	1.04719	0.295012	NA
STIP1	NM_001282652	12.1752	1.70202	0.648896	2.62294	0.00871741	0.0574693
KLF10	NM_005655	1.41162	1.7014	1.73211	0.98227	0.325967	NA
SMTN	NM_001207017	4.88084	1.69994	0.975707	1.74227	0.0814617	0.268934
C7orf49	NM_001243752	1.92368	1.69571	1.61143	1.0523	0.292661	NA
CRLS1	NM_019095	28.8373	1.69497	0.596115	2.84336	0.004464	0.0353764
NME4	NM_001286440	6.88831	1.69478	0.925338	1.83152	0.0670226	0.236339
CNNM3	NM_017623	3.14129	1.69027	1.29498	1.30525	0.191809	NA
PABPN1	NM_004643	94.4493	1.68929	0.485468	3.4797	0.00050197	0.00653494
INTS3	NM_023015	19.8336	1.6868	0.668734	2.52238	0.0116564	0.0709527
MRPL36	NM_032479	274.003	1.68613	0.362375	4.653	3.27141e-06	8.95801e-05
LINC01578	NR_037602	3.42001	1.68411	1.17553	1.43264	0.151961	NA
SPATA2L	NM_152339	49.0773	1.68377	0.456113	3.69156	0.000222882	0.00341926
TRIOBP	NM_001039141	8.13901	1.68297	0.863071	1.94998	0.0511786	0.19838
ATG4A	NM_052936	4.82098	1.68284	1.00246	1.67871	0.0932083	0.292859
AKAP12	NM_144497	6.20139	1.68137	0.917945	1.83167	0.0670003	0.236339
PANK1	NM_148977	7.68762	1.68069	0.791699	2.12289	0.0337627	0.149695
MIR5579	NR_049841	2.34495	1.67991	1.41446	1.18767	0.234962	NA
CDK7	NM_001799	19.0999	1.67868	0.781027	2.14932	0.031609	0.142597
MCFD2	NM_001171506	6.40413	1.67865	0.936513	1.79244	0.0730621	0.249992
LOC389641	NR_033928	6.02155	1.67537	0.859102	1.95015	0.0511588	0.19838
UBTD1	NM_024954	192.027	1.67521	0.289741	5.78175	7.39267e-09	3.69746e-07
SYPL2	NM_001040709	7.18768	1.67516	0.852327	1.9654	0.0493685	0.193598
PKD2L2	NM_001300921	2.76247	1.67355	1.61572	1.03579	0.300301	NA
UBE2E3	NM_001278554	13.2689	1.67146	0.628071	2.66125	0.00778506	0.0530716
PTGIR	NM_000960	24.0129	1.67071	0.554423	3.01342	0.00258323	0.0233181
ACOT7	NM_181864	3.69069	1.66978	1.19189	1.40095	0.161228	NA
MOGS	NM_006302	20.149	1.66875	0.663245	2.51604	0.0118682	0.0717284
C11orf31	NM_170746	551.082	1.66572	0.298662	5.57728	2.44304e-08	1.11391e-06
TRAFD1	NM_001143906	13.6066	1.66513	0.67156	2.4795	0.0131567	0.0774158
DRAXIN	NM_198545	1.71521	1.66474	1.5033	1.10739	0.268127	NA
NAMPT	NM_005746	651.994	1.6636	0.370453	4.49071	7.09861e-06	0.00017366
GGN	NM_152657	5.33227	1.66187	0.893057	1.86088	0.0627609	0.226944
RPA4	NM_013347	9.85097	1.66099	0.761384	2.18154	0.0291432	0.134806
C18orf32	NM_001035005	4.09191	1.65906	1.16293	1.42661	0.153691	0.396274
PIP5KL1	NM_001135219	2.73845	1.65747	1.29521	1.27969	0.200654	NA
TRIB1	NM_025195	39.0506	1.65696	0.410847	4.03302	5.50647e-05	0.00104815
CA11	NM_001217	31.6841	1.65363	0.495424	3.3378	0.000844457	0.00999784
ATP1A1	NM_000701	32.3218	1.6535	0.692966	2.38613	0.0170269	0.0930166
ARHGAP22	NR_045675	8.2634	1.65304	0.822007	2.01099	0.044327	0.181663
NAA60	NM_001317094	3.16747	1.65258	1.19219	1.38617	0.165695	NA
WDR45	NM_001029896	7.06025	1.65254	0.831642	1.98708	0.0469135	0.187865
UCHL3	NM_001270952	1.80168	1.64882	1.48987	1.10669	0.268428	NA
FAM84A	NM_145175	13.3304	1.64792	0.68474	2.40663	0.0161004	0.0894743
YAF2	NM_001190979	10.8382	1.64789	0.774214	2.12848	0.0332977	0.14817
QPCT	NM_012413	14.0414	1.64779	0.634477	2.59708	0.00940193	0.0609168
BORCS8	NM_001145783	16.4923	1.64379	0.584628	2.81169	0.00492824	0.0380706
C19orf81	NM_001195076	2.79111	1.64203	1.2388	1.3255	0.185005	NA
SLC43A1	NM_003627	5.48366	1.64054	1.0236	1.60272	0.108997	0.324182
B3GNT4	NM_030765	1.6608	1.63963	1.62938	1.00629	0.314278	NA
STXBP6	NM_001304476	2.4563	1.63955	1.43651	1.14134	0.25373	NA
SNORD15B	NR_000025	4674.75	1.63942	0.793603	2.0658	0.0388477	0.165002
TACC2	NM_001291879	4.58935	1.63899	0.98198	1.66906	0.0951046	0.296536
CPT1C	NR_108072	2.96749	1.63841	1.32731	1.23438	0.217061	NA
MOB1A	NM_001317111	3.56097	1.63727	1.12118	1.46031	0.144205	NA
CHCHD5	NM_032309	1.67969	1.63708	1.60951	1.01713	0.309093	NA
LYSMD2	NM_153374	3.78228	1.63489	1.08647	1.50477	0.132383	NA
LOC100506100	NR_046240	24.8128	1.63457	0.482902	3.38489	0.000712074	0.00870381
NFKBID	NM_139239	13.624	1.6339	0.657952	2.48331	0.0130168	0.0767927
DSE	NM_013352	18.2593	1.6328	0.576832	2.83063	0.00464564	0.0365206
SNORD30	NR_002561	7.57307	1.63275	0.885269	1.84435	0.0651316	0.232287
TEX10	NM_001161584	3.19577	1.63258	1.16463	1.40181	0.160972	NA
SGK1	NM_001143678	1.83375	1.63089	1.62868	1.00136	0.316653	NA
ANKHD1-EIF4EBP3	NM_020690	3.08528	1.6292	1.20719	1.34958	0.17715	NA
CA13	NM_198584	18.8391	1.62911	0.557723	2.92099	0.0034892	0.0294613
LPAR3	NM_012152	40.6378	1.62904	0.462259	3.52409	0.000424941	0.00568308
FGFR1	NM_001174067	1.79052	1.62838	1.53399	1.06153	0.288447	NA
CCND1	NM_053056	19105	1.62509	0.232128	7.00083	2.54449e-12	2.26543e-10
GDNF-AS1	NR_103441	2.56979	1.62489	1.27027	1.27916	0.20084	NA
SEPT9	NM_001293698	4.82021	1.62473	1.00409	1.61811	0.10564	0.317373
SPRED2	NM_001128210	4.73113	1.62293	0.961379	1.68812	0.0913877	0.289637
RDX	NM_001260493	3.1846	1.62271	1.1411	1.42206	0.15501	NA
TPBG	NM_006670	7.5195	1.62207	0.867885	1.86899	0.0616242	0.224407
SLC25A37	NM_001317812	42.8837	1.62108	0.464204	3.49217	0.000479117	0.00629037
TRPA1	NM_007332	4098.96	1.6159	0.368959	4.37963	1.18881e-05	0.000273566
TCTEX1D2	NM_152773	13.5746	1.61462	0.659223	2.44927	0.0143145	0.0823506
ZNF398	NM_170686	3.77884	1.61377	1.10764	1.45695	0.145131	NA
TAF12	NM_001135218	6.126	1.61303	0.886602	1.81934	0.068859	0.240308
C19orf44	NM_032207	2.76254	1.6112	1.30448	1.23513	0.216781	NA
EMP3	NM_001313905	2.49877	1.61114	1.26929	1.26933	0.204324	NA
VEGFA	NM_001287044	3.34906	1.61063	1.11599	1.44323	0.148957	NA
ZNF692	NM_001136036	2.88454	1.61051	1.18935	1.35411	0.175701	NA
PLK3	NM_004073	151.99	1.607	0.303705	5.29132	1.21435e-07	4.59624e-06
CNTNAP3P2	NR_111893	14.2544	1.60499	0.599415	2.6776	0.00741524	0.0511552
ZNF890P	NR_034163	1.64075	1.6048	1.55585	1.03146	0.302323	NA
LNX1	NM_001126328	13.3652	1.60426	0.689249	2.32755	0.0199359	0.104008
ITGB5	NM_002213	1847	1.6038	0.241204	6.64913	2.94833e-11	2.29385e-09
PFKFB3	NM_001282630	1.7948	1.60251	1.66285	0.963711	0.335191	NA
SNORA37	NR_002970	291.926	1.59909	0.98163	1.62902	0.10331	0.313701
MRPS35	NM_021821	4.78717	1.59797	1.05568	1.51368	0.130106	0.359752
HNRNPF	NM_001098208	3.66458	1.59578	1.08631	1.469	0.141833	NA
ITGB1	NM_002211	10.742	1.59363	0.7484	2.12938	0.0332226	0.147969
GPATCH11	NM_174931	10.8389	1.59304	0.691611	2.30338	0.0212578	0.108593
CCNB1IP1	NM_182852	1.755	1.59208	1.50158	1.06027	0.289021	NA
BCAR3	NM_001308251	1.5975	1.59169	1.61204	0.987374	0.323459	NA
PKN1	NM_002741	4.34262	1.59145	1.21257	1.31247	0.189363	0.447506
LAMA5	NM_005560	474.536	1.59129	0.43205	3.68312	0.000230396	0.00351803
TNPO1	NM_002270	6.32169	1.59119	0.894365	1.77913	0.0752184	0.254264
STRADA	NM_153335	3.0858	1.59118	1.20715	1.31813	0.187461	NA
LRRC56	NM_198075	5.51468	1.59044	1.02383	1.55343	0.120321	0.344081
SNORA30	NR_002966	13.0365	1.59006	0.677503	2.34694	0.0189281	0.100028
SNORA71C	NR_003017	131.067	1.58853	0.915269	1.73559	0.0826367	0.271386
STBD1	NM_003943	13.0096	1.58766	0.62401	2.54428	0.0109502	0.0677255
LXN	NM_020169	429.565	1.58455	0.417701	3.79351	0.00014853	0.00241868
SNORA71D	NR_003018	412.98	1.58325	0.965043	1.6406	0.10088	0.309329
AKR7A3	NM_012067	3.68698	1.58267	1.10734	1.42925	0.152931	NA
PFKP	NM_002627	7.94786	1.58251	1.04367	1.51629	0.129445	0.358663
RSPRY1	NM_001305163	3.25102	1.5825	1.24875	1.26726	0.205061	NA
MIR23A	NR_029495	6.65804	1.58216	0.979169	1.61582	0.106133	0.317976
DNAJA1	NM_001539	35.3773	1.57921	0.536196	2.94521	0.00322738	0.0278503
RPL13AP5	NR_026712	220.445	1.57792	0.445298	3.54352	0.000394819	0.00536812
RIN1	NM_004292	146.83	1.57784	0.290722	5.42731	5.72096e-08	2.35641e-06
MDFIC	NM_001166346	4.46825	1.5775	1.10517	1.42739	0.153468	0.396274
C16orf52	NM_001164579	258.303	1.57637	0.289186	5.45103	5.0078e-08	2.1031e-06
CHD7	NM_017780	7.0783	1.57618	0.790132	1.99483	0.0460611	0.185971
NFKBIE	NM_004556	125.485	1.57518	0.341666	4.61028	4.0212e-06	0.00010654
HMBOX1	NM_001135726	9.09163	1.57429	0.757055	2.07949	0.0375723	0.16105
TLR5	NM_003268	3.16111	1.57368	1.19559	1.31623	0.188096	NA
CTNS	NM_004937	4.63234	1.57171	1.03778	1.5145	0.129899	0.359312
TNFRSF10A	NM_003844	62.516	1.56998	0.34554	4.54357	5.53106e-06	0.000140106
HOMER3	NM_004838	2.51667	1.5685	1.44203	1.08771	0.276725	NA
MAP3K15	NM_001001671	1.204	1.568	1.80964	0.866473	0.386231	NA
MESP2	NM_001039958	1.204	1.568	1.80964	0.866473	0.386231	NA
KCNN2	NM_021614	1.204	1.568	1.80964	0.866473	0.386231	NA
ADGRF3	NM_153835	7.70813	1.56681	0.793458	1.97467	0.0483061	0.191349
DGKZ	NM_001105540	4.50606	1.56677	0.986589	1.58807	0.11227	0.329713
MIR100	NR_029515	27.1804	1.5647	0.486531	3.21604	0.00129973	0.0139096
NCAPH2	NM_014551	2.02736	1.56267	1.54712	1.01005	0.312472	NA
ARHGAP20	NM_001258415	1.25497	1.56257	1.8328	0.852563	0.393902	NA
GABRB1	NM_000812	146.152	1.56167	0.342391	4.56109	5.08885e-06	0.000130934
PYM1	NM_032345	2.06631	1.56012	1.38076	1.1299	0.258519	NA
MKRN2	NM_014160	2.77455	1.55988	1.22661	1.27169	0.203482	NA
SALRNA3	NR_126481	27.6092	1.55908	0.471496	3.30665	0.000944176	0.0109023
LUC7L	NM_018032	4.29408	1.55882	1.13953	1.36795	0.171326	0.423371
RPL13	NM_033251	6.90948	1.5572	0.920232	1.69218	0.0906112	0.288023
SAC3D1	NM_013299	53.3126	1.5555	0.416855	3.73151	0.000190335	0.00299977
DYRK2	NM_006482	3.05573	1.55407	1.24733	1.24592	0.212793	NA
ATXN2L	NM_007245	2.89731	1.55249	1.36689	1.13578	0.256047	NA
MACC1	NM_182762	2.15278	1.55149	1.39951	1.1086	0.267604	NA
MIR1267	NR_031671	32.2975	1.5513	0.432981	3.58283	0.000339893	0.00475317
EIF5A	NM_001143761	5.49644	1.55129	1.139	1.36197	0.173206	0.426297
TLCD1	NM_138463	5.22365	1.55085	0.972475	1.59474	0.11077	0.327577
FRMD4A	NM_018027	485.954	1.55035	0.256585	6.04224	1.51986e-09	8.66752e-08
KAT8	NM_182958	4.63232	1.55011	1.01705	1.52412	0.127478	0.355671
RECQL	NM_002907	7.17678	1.55006	0.809621	1.91455	0.0555496	0.208721
RARRES3	NM_004585	44.5695	1.54791	0.425819	3.63514	0.000277827	0.00401111
FBXO7	NM_012179	32.2691	1.54691	0.535288	2.88986	0.0038541	0.0317227
CORO2B	NM_006091	2.05398	1.5463	1.54995	0.997645	0.318452	NA
PRKACA	NM_001304349	2.07403	1.54616	1.38002	1.12039	0.262548	NA
LINC-PINT	NR_109852	6.83963	1.5456	0.97885	1.579	0.114337	0.332793
FGF14-AS2	NR_036487	7.29456	1.54551	0.796374	1.94068	0.0522975	0.200812
CDK2AP1	NM_001270433	1.21173	1.5454	1.80698	0.855235	0.392421	NA
CST6	NM_001323	4.4316	1.54485	1.00149	1.54255	0.12294	0.34862
RASGRF2	NM_006909	1131.25	1.54455	0.259204	5.95884	2.54032e-09	1.36081e-07
UNC119	NM_054035	4.26285	1.54216	1.19222	1.29353	0.195829	0.456147
USF2	NM_003367	3.19317	1.54076	1.18923	1.2956	0.195113	NA
DKK2	NM_014421	5.06808	1.54042	1.01206	1.52207	0.127992	0.356252
BCAR3	NM_001261410	9.66606	1.53946	0.766423	2.00863	0.0445766	0.182305
FAM195A	NM_138418	76.62	1.53901	0.356153	4.32119	1.5519e-05	0.000345757
PTGES2-AS1	NR_024425	4.10911	1.53754	1.03263	1.48895	0.1365	0.370089
SNORA71A	NR_002911	515.191	1.53702	0.89335	1.72051	0.0853399	0.276924
POLR3C	NM_006468	6.52813	1.53684	0.824002	1.8651	0.0621676	0.225464
LIG3	NM_002311	3.07118	1.5364	1.15841	1.32629	0.184742	NA
ADGRA3	NM_145290	1059.68	1.53632	0.316523	4.85374	1.21152e-06	3.72305e-05
GRB10	NM_001001555	6.49684	1.53493	0.872095	1.76005	0.0783995	0.261768
RBM47	NM_001098634	4.63823	1.53487	1.01832	1.50726	0.131745	0.362273
FBXO5	NM_001142522	6.50185	1.53315	0.932728	1.64372	0.100233	0.308311
CMTM3	NR_037619	2.32548	1.53297	1.56359	0.980417	0.326881	NA
PPP1R16A	NM_032902	101.691	1.53207	0.313433	4.88803	1.01848e-06	3.18981e-05
CFI	NM_000204	2.90083	1.53162	1.21382	1.26182	0.207015	NA
HIST1H1T	NM_005323	5.07619	1.53013	1.11343	1.37426	0.169362	0.421056
STK25	NM_001271978	17.5431	1.53009	0.818253	1.86995	0.0614906	0.224039
ETF1	NM_001256302	2.84986	1.5298	1.19753	1.27746	0.201439	NA
SNORA46	NR_002978	870.13	1.52933	1.08685	1.40713	0.15939	0.406478
PLEKHG4	NM_001129727	8.19821	1.52871	0.855829	1.78624	0.0740609	0.25209
RAPGEF4-AS1	NR_026995	10.605	1.52849	0.713565	2.14205	0.0321897	0.144551
WBP1L	NM_017787	2.5394	1.52827	1.39486	1.09565	0.273234	NA
COL18A1-AS1	NR_028082	3.5944	1.52705	1.11054	1.37505	0.169115	NA
FAM129B	NM_022833	5.96506	1.52672	0.920897	1.65786	0.0973457	0.301591
FBXO9	NM_033480	19.5031	1.52592	0.6028	2.53139	0.0113611	0.0696081
SKIV2L	NM_006929	4.49226	1.52525	1.11253	1.37097	0.170384	0.422144
PREX1	NM_020820	75.1666	1.5245	0.3878	3.93115	8.45411e-05	0.00150957
SH2B1	NM_001308293	6.12231	1.52356	0.85071	1.79093	0.073304	0.25047
MYH16	NR_002147	2.43631	1.52316	1.33412	1.1417	0.253579	NA
LINC00957	NR_015401	2.81521	1.52258	1.36844	1.11264	0.265864	NA
SLC5A3	NM_006933	2456.3	1.52103	0.28262	5.3819	7.37035e-08	2.9856e-06
C7orf61	NM_001004323	1.63729	1.52068	1.54763	0.982583	0.325812	NA
ELK3	NM_005230	265.154	1.51984	0.275239	5.5219	3.35351e-08	1.48083e-06
AQP7P1	NR_002817	6.75557	1.51931	0.809846	1.87605	0.0606485	0.221842
LRRC8C	NM_032270	599.906	1.519	0.277621	5.47149	4.46275e-08	1.91041e-06
SOX5	NM_001261414	2.27881	1.51719	1.40185	1.08227	0.279132	NA
SH2B2	NM_020979	15.5034	1.51694	0.578824	2.62073	0.0087741	0.0576878
F2RL1	NM_005242	140.419	1.51456	0.326427	4.63982	3.48713e-06	9.49566e-05
CAPN1	NM_001198868	2.26765	1.51329	1.46701	1.03155	0.302285	NA
FZD8	NM_031866	71.9401	1.51313	0.37187	4.06898	4.72192e-05	0.000916613
OXR1	NM_181354	11.4612	1.51171	0.775007	1.95058	0.0511068	0.198259
GPX4	NM_001039848	6.02887	1.5117	0.911423	1.65861	0.0971942	0.301472
TRMT1L	NM_030934	28.4403	1.51118	0.514429	2.93758	0.00330788	0.0282466
ZNF718	NM_001289930	12.3387	1.5105	0.72025	2.09719	0.0359766	0.156053
MON1A	NM_032355	20.5629	1.50841	0.536111	2.81361	0.00489885	0.0379332
LOC100130872	NR_024569	94.1187	1.50598	0.357125	4.21694	2.47641e-05	0.000519834
SPSB1	NM_025106	144.475	1.50489	0.320185	4.70006	2.60085e-06	7.28461e-05
PYCR2	NM_013328	7.10237	1.50423	0.822938	1.82788	0.0675675	0.237621
AP3M1	NM_207012	1.79187	1.50392	1.56481	0.961084	0.33651	NA
ZNF697	NM_001080470	390.646	1.50306	0.250153	6.00857	1.87163e-09	1.03659e-07
OR1K1	NM_080859	2.02735	1.50281	1.41982	1.05845	0.28985	NA
SNORA50C	NR_002995	19.8611	1.50227	0.570518	2.63317	0.00845925	0.0563356
HIST3H2BB	NM_175055	7.10994	1.50138	0.840903	1.78543	0.0741909	0.252357
SNORD8	NR_002916	526.44	1.50101	0.95107	1.57824	0.114511	0.333004
SNORA15	NR_002957	3.66946	1.49927	1.07555	1.39396	0.163331	NA
FLJ32255	NR_104643	98.6175	1.49686	0.310438	4.82178	1.42285e-06	4.305e-05
LINC01356	NR_103746	11.8211	1.49684	0.650615	2.30066	0.0214109	0.109204
GPR55	NM_005683	3.88135	1.49547	1.14593	1.30503	0.191882	0.45022
STK17A	NM_004760	1124.34	1.49469	0.252518	5.91915	3.23617e-09	1.67853e-07
RPSAP52	NR_026825	47.4605	1.49464	0.388554	3.84669	0.000119726	0.00202358
ENO2	NM_001975	224.206	1.494	0.279475	5.34574	9.00506e-08	3.54524e-06
PPARD	NM_177435	6.02121	1.49317	0.867549	1.72113	0.0852272	0.276833
ARHGAP32	NM_014715	1.87758	1.49007	1.5132	0.984718	0.324762	NA
C19orf24	NM_017914	112.216	1.48945	0.329494	4.52043	6.17154e-06	0.000154336
ZNF687	NM_001304764	2.60674	1.4882	1.30524	1.14017	0.254214	NA
ZBTB7A	NM_015898	3.46546	1.48805	1.321	1.12646	0.259971	NA
DST	NM_001144770	7.11407	1.48754	0.819237	1.81577	0.069406	0.241529
LOC101927661	NR_110568	1.6771	1.48741	1.58178	0.940335	0.347046	NA
SNORA74B	NR_002988	1904.99	1.48735	0.938081	1.58552	0.112848	0.330609
C3orf58	NM_173552	17.2029	1.48716	0.542228	2.74269	0.00609374	0.0446464
SH3YL1	NR_104225	2.18116	1.48592	1.43214	1.03755	0.299479	NA
SGK3	NM_001033578	2.86187	1.48501	1.21804	1.21918	0.222776	NA
WBP1L	NM_001083913	1.92854	1.48487	1.46534	1.01332	0.310905	NA
CDC42BPG	NM_017525	8.18328	1.48256	0.861194	1.72152	0.0851567	0.276833
TNFAIP2	NM_006291	406.715	1.48243	0.267686	5.53793	3.06061e-08	1.35761e-06
LTBP4	NM_001042544	3.42994	1.48219	1.27525	1.16227	0.245124	NA
SURF4	NM_001280790	9.23771	1.48051	0.720615	2.05451	0.0399267	0.168345
CPD	NM_001304	185.533	1.48032	0.325663	4.54556	5.47903e-06	0.000139509
PPP2R2A	NM_002717	4.53949	1.4799	0.968329	1.52831	0.126436	0.354211
SEMA6D	NM_024966	5.62149	1.47943	0.933544	1.58475	0.113023	0.330638
RBBP7	NM_001198719	3.2396	1.47907	1.26437	1.16981	0.242076	NA
RCN3	NM_020650	597.339	1.47641	0.274773	5.3732	7.73521e-08	3.10772e-06
SERPINF1	NM_002615	975.875	1.47593	0.286817	5.1459	2.6624e-07	9.35465e-06
ARHGAP24	NM_031305	1.63385	1.47564	1.58975	0.928225	0.353291	NA
THBS2	NM_003247	491.108	1.47546	0.281956	5.23293	1.66842e-07	6.05761e-06
FKBP2	NM_057092	2.27185	1.47532	1.53828	0.959069	0.337524	NA
LOC100287036	NM_001242885	2.79085	1.4741	1.22328	1.20505	0.228186	NA
LGALS8-AS1	NR_034040	2.79085	1.4741	1.22328	1.20505	0.228186	NA
BAZ1A	NM_013448	2.77196	1.47384	1.25011	1.17896	0.238413	NA
FIBIN	NM_203371	293.865	1.47353	0.322178	4.57366	4.7928e-06	0.000124755
SLC25A22	NM_024698	2.45688	1.473	1.37765	1.06922	0.284973	NA
TERC	NR_001566	156.744	1.4724	0.380169	3.87302	0.000107497	0.00185201
SNORA40	NR_002973	317.82	1.47186	1.1189	1.31545	0.18836	0.4461
EIF5A	NM_001970	2.4761	1.47039	1.32915	1.10627	0.26861	NA
CABP7	NM_182527	2.07488	1.46995	1.46561	1.00296	0.31588	NA
ZMYND8	NM_001281769	2.97236	1.46947	1.28858	1.14038	0.254128	NA
RPLP0P2	NR_002775	19.0766	1.46945	0.565901	2.59665	0.00941365	0.0609524
PRDM1	NM_182907	2.48383	1.46907	1.36157	1.07895	0.280608	NA
SMAD7	NM_001190822	2.64223	1.46871	1.33416	1.10085	0.270964	NA
ACVR1	NM_001105	3.51732	1.46557	1.1811	1.24085	0.214659	NA
DBN1	NM_004395	12.5958	1.46453	0.755224	1.9392	0.0524775	0.201031
LOC100506444	NR_125918	16.4786	1.4645	0.613129	2.38857	0.0169141	0.0927154
SNX5	NM_014426	5.05315	1.4636	0.996678	1.46848	0.141973	0.379195
HNRNPK	NM_031263	2.05222	1.46345	1.50934	0.969593	0.332249	NA
C4orf47	NM_001114357	3.42578	1.46334	1.16873	1.25208	0.21054	NA
APOD	NM_001647	2.14642	1.46228	1.40118	1.0436	0.296669	NA
GALNT6	NM_007210	370.553	1.46019	0.275771	5.29495	1.19047e-07	4.52334e-06
SNORA80E	NR_002974	201.557	1.45942	0.521179	2.80023	0.0051066	0.0389269
ZC3H12C	NM_033390	501.9	1.45888	0.308824	4.72399	2.31267e-06	6.62897e-05
FLCN	NM_144606	4.84306	1.45828	0.927048	1.57304	0.11571	0.334923
CHPF	NM_001195731	3.47325	1.45797	1.12261	1.29873	0.194036	NA
DPY19L3	NM_207325	5.38276	1.45566	1.1131	1.30776	0.190955	0.449507
KNSTRN	NM_001142761	1.13726	1.45506	1.87603	0.775607	0.437981	NA
LOC102724467	NR_120309	1.13726	1.45506	1.87603	0.775607	0.437981	NA
FAM167B	NM_032648	3.9151	1.45489	1.08732	1.33805	0.18088	0.436096
DVL1	NM_004421	417.572	1.45222	0.272072	5.33763	9.41696e-08	3.63443e-06
PLXNA2	NM_025179	39.1803	1.4514	0.466287	3.11267	0.00185403	0.0179241
MKLN1	NM_001145354	4.69866	1.4506	0.980858	1.47891	0.139164	0.374376
CHPF	NM_024536	119.072	1.4506	0.517893	2.80096	0.00509511	0.0388998
SET	NM_003011	327.691	1.45012	0.817131	1.77465	0.0759558	0.255787
ARPC1B	NM_005720	842.124	1.44934	0.242953	5.96549	2.43895e-09	1.31368e-07
PRKACA	NM_207518	1.51958	1.44823	1.67738	0.863387	0.387924	NA
NOP14	NM_001291978	43.31	1.44811	0.58771	2.46399	0.01374	0.0799839
SNAI1	NM_005985	15.1494	1.44633	0.595306	2.42956	0.015117	0.085315
SERTAD1	NM_013376	233.735	1.44591	0.28355	5.09932	3.4087e-07	1.17247e-05
RNPS1	NM_006711	4.75231	1.44387	0.993959	1.45265	0.146321	0.386331
CACNA2D4	NM_172364	4.22481	1.44365	0.998856	1.4453	0.148374	0.388698
MMD	NM_012329	396.049	1.44359	0.412264	3.50163	0.000462424	0.00610113
SNORA2A	NR_002950	127.012	1.44324	0.540627	2.66956	0.00759509	0.0520298
CTHRC1	NM_138455	58.9049	1.44317	0.448741	3.21604	0.00129971	0.0139096
MIR3162	NR_036120	3.12298	1.44283	1.32829	1.08623	0.277376	NA
RNF145	NM_001199383	27.437	1.44242	0.480759	3.0003	0.00269717	0.0241906
FOXP4-AS1	NR_126415	2.73184	1.44126	1.37743	1.04634	0.295403	NA
LOC344967	NR_027277	6.77432	1.44115	0.893102	1.61365	0.106604	0.318979
XXYLT1	NM_152531	16.5918	1.44063	0.713245	2.01982	0.0434016	0.178891
CLCA2	NM_006536	17.9042	1.44051	0.576414	2.49909	0.0124514	0.0742464
ING1	NM_198217	2.68625	1.43879	1.35287	1.06351	0.28755	NA
METTL23	NM_001206987	2.1067	1.4378	1.45734	0.986598	0.32384	NA
FER1L6	NM_001039112	5.04698	1.43694	0.998129	1.43963	0.149972	0.391107
CRIP2	NR_073084	2.01158	1.43681	1.46569	0.980297	0.32694	NA
PPP3CA	NM_000944	1.55166	1.43663	1.68485	0.852676	0.393839	NA
SLC9B2	NM_178833	5.05345	1.43611	1.1128	1.29053	0.196866	0.45786
PLCXD1	NM_018390	1.57055	1.43591	1.56737	0.916128	0.3596	NA
C9orf69	NM_152833	17.4136	1.43581	0.702895	2.04272	0.0410806	0.171806
CTU1	NM_145232	43.7681	1.43571	0.445438	3.22315	0.00126789	0.0136434
SDF2	NM_006923	15.9087	1.43205	0.657692	2.17738	0.029452	0.135676
SRD5A1P1	NR_028597	1.66643	1.43004	1.61281	0.886678	0.375252	NA
RNF152	NM_173557	111.777	1.42887	0.331607	4.30892	1.64051e-05	0.000363023
ISG15	NM_005101	256.123	1.42868	0.328873	4.34416	1.39809e-05	0.000315795
ZNF668	NM_001172668	9.00273	1.42771	0.716159	1.99356	0.0462001	0.186302
ARHGAP24	NM_001025616	1.57828	1.42759	1.66906	0.855327	0.39237	NA
KRBA1	NM_032534	1.57828	1.42759	1.66906	0.855327	0.39237	NA
PTGS1	NM_001271165	1.7174	1.42757	1.58375	0.901386	0.367383	NA
SVIL-AS1	NR_110927	6.99728	1.42746	0.861885	1.65621	0.09768	0.302259
LTBR	NM_002342	11.4321	1.42623	0.706576	2.01851	0.0435377	0.179177
SNORA53	NR_003015	2206.7	1.42502	0.370178	3.84955	0.000118337	0.00200356
ITPRIP	NM_033397	4.02062	1.42354	1.03309	1.37794	0.168221	0.419769
GJC2	NM_020435	41.5396	1.42183	0.429241	3.31242	0.000924939	0.0107558
NDUFAF3	NM_199069	20.2177	1.42163	0.554318	2.56464	0.0103284	0.0646546
KIAA1671	NM_001145206	2.37126	1.42134	1.36595	1.04055	0.298084	NA
F11R	NM_016946	76.5259	1.42108	0.425208	3.34208	0.000831535	0.00987428
GPR39	NM_001508	16.2402	1.41957	0.612015	2.3195	0.0203677	0.105587
FLJ31104	NR_102755	4.35269	1.41941	1.02954	1.37869	0.167992	0.419465
KCTD13	NR_110933	8.68129	1.41914	0.830113	1.70958	0.0873443	0.281228
SNORD35B	NR_001285	25.9217	1.41867	0.636679	2.22823	0.0258653	0.124676
ARL6IP1	NM_015161	6.62798	1.41844	1.01743	1.39414	0.163276	0.412596
EXOSC4	NM_019037	103.52	1.41801	0.336321	4.21626	2.48388e-05	0.000520287
RPL13AP20	NR_003932	25.4571	1.41798	0.489144	2.8989	0.00374474	0.0310835
TBC1D1	NM_001253913	2.57199	1.41707	1.27301	1.11316	0.265639	NA
INF2	NM_032714	48.1001	1.41656	0.427002	3.31744	0.000908451	0.0106271
CD9	NM_001769	681.311	1.41632	0.311663	4.5444	5.50908e-06	0.000139911
ALMS1P1	NR_003683	3.09871	1.41628	1.18565	1.19452	0.232275	NA
AMN	NM_030943	2.01587	1.41291	1.58234	0.892925	0.371897	NA
TNFRSF10C	NM_003841	19.8196	1.41277	0.517921	2.72778	0.00637622	0.0461629
NES	NM_006617	3594.89	1.41174	0.345072	4.09114	4.29262e-05	0.000851833
PMEPA1	NM_020182	4.84039	1.40989	1.00857	1.39791	0.162139	0.411187
ATAD3B	NM_031921	7.35494	1.40955	0.834673	1.68874	0.0912693	0.289551
ANXA6	NM_001155	24.0767	1.40885	0.773705	1.82091	0.0686208	0.239917
RNVU1-19	NR_104086	9.47046	1.40883	0.740326	1.90298	0.0570426	0.212619
MIRLET7A2	NR_029477	75.059	1.40847	0.420123	3.35253	0.000800762	0.00959023
SAMD1	NM_138352	109.018	1.40817	0.333837	4.21814	2.46321e-05	0.000519288
SNORA79	NR_003021	3.74988	1.40772	1.18848	1.18447	0.236227	NA
MSMO1	NM_006745	238.652	1.40765	0.448289	3.14006	0.00168912	0.0168448
ELF4	NM_001421	3.84494	1.40183	1.11302	1.25949	0.207854	0.471337
ARL10	NM_001317948	35.7068	1.40162	0.601062	2.3319	0.0197057	0.103109
DOCK10	NM_001290263	8.04699	1.40073	0.787563	1.77856	0.0753119	0.254405
ARFGAP3	NM_014570	2.28737	1.40034	1.35367	1.03448	0.300913	NA
DDX56	NM_019082	2.21751	1.39894	1.38082	1.01312	0.311002	NA
TRIOBP	NM_138632	24.8226	1.39886	0.489794	2.85602	0.0042899	0.0343444
RPL34	NM_033625	9.70152	1.39823	0.703354	1.98794	0.0468181	0.187636
PSMD2	NM_002808	181.006	1.39813	0.339565	4.1174	3.83173e-05	0.000772889
CDK16	NM_033018	5.91097	1.39722	0.849641	1.64448	0.100078	0.308123
NR1D1	NM_021724	25.4438	1.39685	0.530935	2.63091	0.00851556	0.0565186
PDF	NM_022341	11.4137	1.39552	0.686338	2.03328	0.0420243	0.174858
MCM3	NM_002388	2.10746	1.39475	1.38797	1.00489	0.314951	NA
DCP1A	NM_001290205	1.51614	1.39457	1.63984	0.850431	0.395086	NA
C1orf111	NM_182581	2.75618	1.39455	1.26265	1.10446	0.269394	NA
ABCA13	NM_152701	7.35427	1.39277	0.78023	1.78508	0.0742482	0.252377
PARD6G-AS1	NR_028340	3.75332	1.39271	1.07509	1.29544	0.195169	NA
CES2	NR_036684	4.02913	1.39101	1.03581	1.34292	0.179299	0.433777
VTRNA1-3	NR_026705	270.923	1.38916	0.420661	3.30234	0.000958829	0.0110192
RHOU	NM_021205	2.37813	1.38812	1.49719	0.927151	0.353848	NA
CAPN10	NM_023083	12.0997	1.38686	0.661079	2.09788	0.035916	0.155859
LINC00562	NR_047492	3.3521	1.38639	1.15584	1.19946	0.230347	NA
FBXL15	NM_024326	47.4015	1.38578	0.408537	3.39206	0.000693691	0.00853231
FYTTD1	NM_032288	21.298	1.38512	0.674252	2.0543	0.0399467	0.168357
FAM155A	NM_001080396	609.576	1.38416	0.267115	5.1819	2.19638e-07	7.88687e-06
DEAF1	NM_021008	7.85359	1.38338	0.955779	1.44738	0.147789	0.388181
MFSD10	NM_001120	3.15136	1.38314	1.12991	1.22412	0.220907	NA
IGFBP6	NM_002178	1307.08	1.38268	0.263413	5.2491	1.52842e-07	5.61164e-06
ORAI1	NM_032790	66.5288	1.38203	0.338363	4.08447	4.41783e-05	0.000868564
IFRD2	NM_006764	195.512	1.38168	0.283607	4.87181	1.10578e-06	3.44125e-05
BIK	NM_001197	1.48836	1.38138	1.57099	0.879309	0.379234	NA
CLDN18	NM_016369	1.48836	1.38138	1.57099	0.879309	0.379234	NA
OMP	NM_006189	1.63865	1.38098	1.69188	0.816239	0.414364	NA
MLLT4	NM_001291964	2.35495	1.3801	1.36137	1.01376	0.310697	NA
OSTC	NM_001267818	1.83518	1.37994	1.4583	0.946268	0.344012	NA
SCARNA12	NR_003010	544.932	1.3769	0.357308	3.85355	0.000116419	0.00198479
LINC00857	NR_038464	20.5949	1.37343	0.504755	2.72099	0.00650859	0.0465994
SIGLEC15	NM_213602	5.92461	1.37193	0.887937	1.54508	0.122327	0.347485
H6PD	NM_004285	22.0611	1.37172	0.568918	2.41111	0.0159042	0.0886802
TOMM34	NM_006809	238.429	1.37134	0.276389	4.96164	6.99006e-07	2.29176e-05
UBE2L3	NR_046082	3.31666	1.37081	1.15091	1.19107	0.233627	NA
SEPT9	NM_006640	57.3735	1.37075	0.353181	3.88115	0.000103962	0.00180988
SNORA14A	NR_002955	22.4234	1.37037	0.574499	2.38534	0.0170636	0.093137
MIR5194	NR_049826	1.76415	1.36963	1.54485	0.886581	0.375305	NA
LOC101927780	NR_110416	3.21005	1.36833	1.12641	1.21477	0.224455	NA
CLTB	NR_045724	2.34002	1.36706	1.31764	1.0375	0.299502	NA
LINC01021	NR_038848	98.1083	1.36693	0.34031	4.01672	5.90134e-05	0.00110613
ADAR	NM_001193495	2.97842	1.36615	1.36904	0.997888	0.318334	NA
CHST2	NM_004267	74.8477	1.36429	0.37423	3.64558	0.000266787	0.00388835
LPIN2	NM_014646	1145.72	1.36404	0.254497	5.35974	8.33406e-08	3.30764e-06
ITGB1BP1	NM_004763	14.2728	1.36325	0.682557	1.99726	0.0457967	0.185204
GLIS3	NM_152629	2.96983	1.36228	1.2244	1.11261	0.265876	NA
LINC01271	NR_109950	1.89387	1.36216	1.45936	0.933393	0.350617	NA
PARP12	NM_022750	1.66651	1.36066	1.73226	0.785479	0.432173	NA
C11orf91	NM_001166692	6.7912	1.35859	0.845298	1.60724	0.108002	0.322074
LRFN4	NM_024036	117.062	1.3584	0.360032	3.773	0.000161299	0.00259215
WNT10B	NM_003394	2.45428	1.35825	1.28667	1.05562	0.29114	NA
CIRBP	NM_001300815	99.6852	1.35731	0.531874	2.55193	0.0107127	0.0666349
LAMC2	NM_005562	3.43137	1.35605	1.15322	1.17588	0.239642	NA
TYMSOS	NM_001012716	7.39835	1.35446	0.792079	1.71001	0.0872642	0.281213
PNKP	NM_007254	195.428	1.35392	0.350214	3.86597	0.000110649	0.00190297
RHOF	NM_019034	4.04626	1.353	1.04504	1.29468	0.19543	0.455492
FOXL1	NM_005250	577.671	1.35293	0.30309	4.4638	8.05193e-06	0.000194416
ABCA7	NM_019112	38.3628	1.35098	0.43392	3.11342	0.00184934	0.0179141
MIR545	NR_030258	1.96146	1.35097	1.52813	0.884065	0.376661	NA
EMC9	NM_016049	25.2674	1.35089	0.506432	2.66747	0.00764256	0.0522611
DRAP1	NM_006442	961.067	1.34971	0.247615	5.45087	5.01253e-08	2.1031e-06
PGP	NM_001042371	122.001	1.34965	0.292423	4.61541	3.92321e-06	0.000104509
C16orf59	NM_025108	13.6245	1.34696	0.594998	2.26381	0.0235858	0.116982
MURC	NM_001018116	27.8107	1.34383	0.457324	2.93847	0.00329836	0.0282176
KLHL2	NM_007246	3.63211	1.34373	1.21894	1.10238	0.270298	NA
MIR34AHG	NR_132742	337.065	1.34341	0.367876	3.6518	0.000260407	0.00383299
SNORD16	NR_002440	560.891	1.34339	1.00021	1.34311	0.179236	0.433732
MLF2	NR_026581	46.7831	1.34247	0.563403	2.38279	0.017182	0.0935232
GAMT	NM_000156	35.7087	1.34001	0.470299	2.84928	0.00438182	0.0348661
HN1	NM_001288609	1.67424	1.33975	1.60286	0.835852	0.403238	NA
TNFAIP6	NM_007115	46.225	1.33974	0.581424	2.30424	0.0212092	0.108514
DNAJB1	NM_006145	39.0447	1.33961	0.466425	2.87208	0.00407776	0.0330639
CARD8-AS1	NR_040599	7.8791	1.33891	0.836308	1.60098	0.109382	0.324932
BOP1	NM_015201	231.894	1.33866	0.290245	4.61218	3.98473e-06	0.00010586
BTBD19	NM_001136537	62.4073	1.33748	0.454842	2.94053	0.00327652	0.0281258
SNORD136	NR_132757	3.71069	1.33732	1.2434	1.07554	0.282133	NA
IDH3B	NM_006899	56.3354	1.33601	0.446609	2.99146	0.0027765	0.0247437
DNMBP-AS1	NR_024130	4.73139	1.3356	1.01414	1.31698	0.187846	0.445226
STXBP5-AS1	NR_034115	17.0103	1.33558	0.534424	2.4991	0.0124508	0.0742464
TOR4A	NM_017723	335.093	1.33483	0.294424	4.53371	5.79578e-06	0.000146433
TMX4	NM_021156	775.272	1.3346	0.308444	4.32689	1.5123e-05	0.000339247
TBC1D16	NM_019020	65.551	1.3345	0.364879	3.65738	0.000254809	0.00377661
BMP6	NM_001718	21.5472	1.33425	0.642918	2.07531	0.037958	0.162206
MICALL2	NM_182924	160.737	1.33339	0.332495	4.01025	6.06533e-05	0.00113254
SPRED2	NM_181784	18.6272	1.33336	0.620795	2.14782	0.0317278	0.143067
MTRNR2L1	NM_001190452	19.515	1.33256	2.93834	0.453509	NA	NA
RNASEH2C	NM_032193	138.929	1.33216	0.301515	4.41823	9.95119e-06	0.000233377
NRG1	NM_001160008	21.818	1.33167	0.588322	2.26351	0.0236041	0.116982
BIRC2	NM_001256163	40.9815	1.33138	0.464956	2.86346	0.00419039	0.0337261
TEX264	NM_001129884	2.28049	1.33137	1.38287	0.962763	0.335666	NA
CEBPZOS	NR_037879	1.87927	1.33095	1.63335	0.814858	0.415154	NA
SLC25A24	NM_013386	27.8387	1.33028	0.546122	2.43586	0.0148563	0.0842956
LRPAP1	NM_002337	70.5743	1.32995	0.457782	2.90521	0.00367002	0.0306313
CTSO	NM_001334	4.68807	1.32987	1.13569	1.17098	0.241605	0.513185
ZFYVE19	NM_032850	2.9575	1.3287	1.19519	1.11171	0.266264	NA
SLC35E4	NM_001001479	68.4044	1.32706	0.33146	4.00369	6.23631e-05	0.00115765
ABHD1	NM_032604	6.55828	1.32701	0.847927	1.56501	0.11758	0.338713
CNTNAP3B	NM_001201380	4.08161	1.32611	1.18578	1.11835	0.26342	0.536755
DACT3	NM_145056	5.77055	1.32586	0.964266	1.37499	0.169135	0.421033
RECQL4	NM_004260	44.1338	1.3257	0.405658	3.26801	0.00108306	0.0121063
NFKBIZ	NM_031419	18.6015	1.32488	0.59343	2.23257	0.0255772	0.123819
GDPD1	NM_182569	9.45476	1.32471	0.773686	1.7122	0.0868597	0.280708
SLC7A5P1	NR_002593	4.68783	1.32457	0.965756	1.37154	0.170206	0.422144
POM121L10P	NR_024593	1.48492	1.32441	1.6138	0.820675	0.411831	NA
DLG4	NM_001128827	5.4489	1.32403	0.92941	1.42459	0.154274	0.397151
KRT19	NM_002276	73.7026	1.32342	0.39199	3.37615	0.000735083	0.00891834
DYNLL1	NM_001037494	7.14203	1.32296	0.81647	1.62034	0.10516	0.316932
GPR52	NM_005684	8.93381	1.32227	0.75348	1.75489	0.079279	0.263537
TCEB2	NM_007108	24.6104	1.32188	0.557246	2.37217	0.0176841	0.0952655
NIF3L1	NM_021824	11.3915	1.3215	0.659927	2.00249	0.0452316	0.183909
OSBPL3	NM_015550	24.1535	1.32036	0.538596	2.45149	0.0142266	0.0819406
SMAD7	NM_001190823	2.29594	1.32027	1.42464	0.926738	0.354062	NA
SCARNA7	NR_003001	2105.77	1.31645	0.365647	3.60033	0.00031781	0.00448547
SOX15	NM_006942	5.71965	1.31628	0.858035	1.53406	0.125015	0.351857
NOTCH3	NM_000435	610.778	1.31622	0.371583	3.54218	0.000396832	0.00538801
ANKS1B	NM_152788	3.63538	1.31563	1.15312	1.14093	0.253899	NA
SNORA57	NR_004390	837.586	1.31545	0.849794	1.54797	0.12163	0.346381
KCNK1	NM_002245	9.05669	1.31521	0.740465	1.7762	0.0757003	0.255189
FXYD5	NR_028406	2.13072	1.31482	1.39095	0.945267	0.344522	NA
CLK3	NM_001130028	4.77884	1.31232	1.07502	1.22074	0.222183	0.490064
SNORD97	NR_004403	998.933	1.31229	0.957091	1.37112	0.170337	0.422144
ARHGEF7	NM_001113513	2.42306	1.31002	1.31483	0.996336	0.319087	NA
SLC6A4	NM_001045	6.46074	1.3096	0.860592	1.52175	0.128072	0.356269
PRMT3	NM_005788	3.25757	1.30864	1.18015	1.10888	0.267481	NA
AKAP6	NM_004274	27.2806	1.30844	0.461773	2.83351	0.00460397	0.0363095
SHC4	NM_203349	57.9768	1.30818	0.405521	3.22592	0.00125567	0.0135416
RBP1	NM_002899	7.07772	1.30671	0.86573	1.50937	0.131203	0.361389
ANO8	NM_020959	63.0224	1.30664	0.413671	3.15864	0.00158505	0.0161442
GGA1	NM_001172688	13.1238	1.30384	0.675051	1.93147	0.0534245	0.203547
SNORD1B	NR_004396	3.44688	1.30352	1.09429	1.1912	0.233574	NA
TPGS1	NM_033513	60.0299	1.3032	0.409611	3.18156	0.00146483	0.0152439
AMPD3	NM_001025389	7.74032	1.30305	0.791611	1.64607	0.0997489	0.307207
SP3	NM_001017371	4.50616	1.30294	1.08165	1.20458	0.228364	0.498236
MIR604	NR_030335	4.61706	1.30291	0.950605	1.37061	0.170497	0.422172
FBXW8	NM_153348	5.11418	1.30238	0.915906	1.42196	0.155039	0.398701
NSUN5P1	NR_104013	3.04929	1.2999	1.45589	0.892852	0.371937	NA
ABCA10	NM_080282	3.26536	1.2995	1.19193	1.09024	0.275606	NA
C5orf49	NM_001089584	1.5997	1.29859	1.69681	0.76531	0.444087	NA
HOMER3	NM_001145722	3.72612	1.29799	1.22804	1.05696	0.290531	NA
AMMECR1L	NM_001199140	3.48239	1.29568	1.13379	1.14278	0.253129	NA
CEMP1	NM_001048212	17.2189	1.294	0.580211	2.23022	0.0257331	0.124276
STEAP3-AS1	NR_046721	18.9593	1.29189	0.539055	2.39659	0.0165484	0.0911371
ADAMTSL4-AS1	NR_104133	43.8012	1.29162	0.496072	2.60369	0.00922257	0.0601491
PLEKHO1	NM_016274	36.6303	1.29102	1.91764	0.673234	0.500799	0.736915
LOC100506175	NR_111906	18.351	1.2903	0.732836	1.76069	0.0782901	0.261581
LIMK1	NM_001204426	1.50037	1.28899	1.6107	0.800265	0.423557	NA
LOC102467224	NR_104997	1.80824	1.2876	1.57676	0.816608	0.414152	NA
BRSK1	NM_032430	124.756	1.28741	0.314869	4.0887	4.33798e-05	0.000855638
AGFG2	NM_006076	51.3247	1.28631	0.422539	3.04424	0.00233266	0.0215524
ESYT3	NM_031913	13.79	1.284	0.673853	1.90546	0.0567204	0.211983
RELB	NM_006509	93.0862	1.28314	0.433521	2.95982	0.00307823	0.0268947
FBXO2	NM_012168	23.3257	1.27994	0.496518	2.57783	0.00994221	0.063288
NAT14	NM_020378	194.057	1.27796	0.322571	3.9618	7.43861e-05	0.00135135
LYPLA2	NM_007260	272.066	1.27691	0.265546	4.80862	1.51975e-06	4.52831e-05
RAB2A	NM_002865	1.8005	1.27682	1.61629	0.78997	0.429545	NA
LRRC45	NM_144999	96.7493	1.27653	0.353158	3.61461	0.000300801	0.00430475
WNT5B	NM_032642	1.67853	1.2754	1.52323	0.837305	0.402421	NA
LOC730183	NM_001256932	5.68498	1.2748	0.88657	1.4379	0.150462	0.391658
FAM155A-IT1	NR_046848	217.096	1.27474	0.320079	3.9826	6.81661e-05	0.00125137
SNORA70	NR_000011	673.204	1.27316	0.451758	2.81823	0.00482895	0.0375998
LOC100289333	NR_104179	2.07631	1.27312	1.37032	0.929063	0.352856	NA
SH2B3	NM_001291424	5.12969	1.27194	0.885492	1.43643	0.150881	0.392434
AAGAB	NM_001271886	1.46485	1.2715	1.7269	0.736288	0.461556	NA
SCARNA28	NR_132754	225.8	1.27118	0.453032	2.80593	0.00501715	0.0386052
CCDC57	NM_001316321	75.0089	1.27097	0.334103	3.80414	0.000142297	0.00233658
RHOBTB2	NM_015178	3.23407	1.26828	1.29689	0.977935	0.328106	NA
SNORD66	NR_003055	36.5506	1.26726	0.555911	2.27961	0.0226308	0.113536
SCX	NM_001080514	6.50025	1.26722	0.895893	1.41447	0.157224	0.402734
KIFC2	NM_145754	66.1479	1.26678	0.399631	3.16988	0.00152502	0.0157366
AGO2	NM_012154	1.51751	1.26659	1.65381	0.765864	0.443757	NA
PYGB	NM_002862	2099.96	1.26529	0.231446	5.46687	4.58046e-08	1.95227e-06
APBA3	NM_004886	60.0632	1.26525	0.347853	3.63731	0.0002755	0.00399611
GALNT4	NM_003774	16.9098	1.26515	0.563983	2.24324	0.0248812	0.121714
LOC101060542	NR_110764	1.98632	1.26471	1.41989	0.89071	0.373085	NA
SNX2	NM_001278199	2.68768	1.26327	1.24555	1.01423	0.310472	NA
ZBTB32	NM_014383	3.19863	1.26232	1.16022	1.088	0.276596	NA
TIMP3	NM_000362	4457.3	1.26224	0.265533	4.75362	1.99808e-06	5.84693e-05
BLID	NM_001001786	174.605	1.26224	0.301453	4.18717	2.82456e-05	0.000584159
TCIRG1	NM_006053	16.7606	1.2608	0.612428	2.05869	0.0395244	0.16708
AHNAK2	NM_138420	1471.63	1.2607	0.305216	4.13053	3.61931e-05	0.000734577
TRAP1	NM_016292	3.98387	1.26066	1.00449	1.25503	0.20947	0.473004
FHL3	NM_004468	1.96204	1.25999	1.46873	0.857877	0.39096	NA
TBC1D3P1-DHX40P1	NR_002924	8.34441	1.25998	0.983536	1.28107	0.200169	0.461817
ARID4B	NM_001206794	3.81857	1.25818	1.07325	1.17231	0.241073	0.512675
TBC1D8	NM_001102426	184.358	1.25744	0.338598	3.71367	0.000204273	0.0031836
PDCD10	NM_007217	3.6127	1.25689	1.09262	1.15035	0.249999	NA
APRT	NM_000485	5.32239	1.2567	0.977972	1.28501	0.198789	0.459751
TNPO1	NM_153188	5.16942	1.256	0.933158	1.34596	0.178315	0.432678
TMEM102	NM_178518	10.5793	1.25517	0.647252	1.93922	0.0524743	0.201031
TNFRSF12A	NM_016639	710.607	1.25315	0.264275	4.74182	2.11808e-06	6.14305e-05
SNORD3A	NR_006880	402151	1.25281	0.396996	3.15573	0.00160096	0.01628
HNRNPLL	NM_138394	11.5165	1.25161	0.674946	1.85439	0.0636836	0.229519
TCF3	NM_003200	43.3392	1.25128	0.527464	2.37225	0.01768	0.0952655
SLC16A3	NM_001206951	2.21107	1.25102	1.51091	0.827992	0.407675	NA
KAZALD1	NM_030929	107.867	1.25047	0.327863	3.814	0.000136736	0.0022566
EHD1	NM_006795	2.80187	1.24971	1.4286	0.874777	0.381695	NA
FAM65A	NM_001193524	5.78105	1.24951	1.01269	1.23386	0.217257	0.483353
MIR6739	NR_106797	2.06506	1.24948	1.46136	0.855016	0.392543	NA
ANKRD9	NM_152326	59.6904	1.24808	0.393169	3.17442	0.00150136	0.0155909
GSN	NM_000177	5.96591	1.2473	0.934832	1.33425	0.182121	0.437581
HOXB6	NM_018952	104.971	1.24482	0.393383	3.16439	0.00155411	0.0158928
BCAP31	NM_001139457	20.5775	1.24417	0.574205	2.16677	0.0302522	0.138257
TLK1	NM_012290	2.80083	1.24404	1.24779	0.99699	0.318769	NA
KLHL17	NM_198317	73.4272	1.244	0.370795	3.35494	0.000793834	0.00952504
PSMG3	NM_032302	18.4192	1.24394	0.556723	2.23439	0.0254572	0.12336
CENPB	NM_001810	739.885	1.24321	0.25254	4.92282	8.5304e-07	2.75077e-05
AMDHD2	NM_015944	4.12904	1.24284	1.02884	1.208	0.227046	0.496783
FCGRT	NM_004107	11.1493	1.2425	0.806587	1.54044	0.123454	0.349775
SHROOM1	NM_001172700	3.63705	1.24198	1.0422	1.19169	0.233384	NA
ABHD8	NM_024527	65.4039	1.24136	0.351289	3.53372	0.000409749	0.00553274
AQP9	NM_020980	3.90511	1.241	1.03581	1.19809	0.230882	0.501043
EEF1A2	NM_001958	86.8524	1.24093	0.358213	3.46423	0.000531758	0.00684997
HOXB-AS3	NR_110331	5.14676	1.23979	0.947675	1.30825	0.19079	0.449486
ADAP2	NM_018404	22.5989	1.23976	0.492147	2.51908	0.0117662	0.071366
AMPD2	NM_001257361	1.41819	1.23878	1.71252	0.723368	0.469454	NA
LINC01182	NR_121681	1.41819	1.23878	1.71252	0.723368	0.469454	NA
KLC4	NM_201522	2.60885	1.23859	1.3773	0.899293	0.368497	NA
PHLDA3	NR_073080	5.43405	1.23839	0.894953	1.38375	0.166436	0.41703
YWHAZ	NM_145690	19.9069	1.23828	0.512412	2.41656	0.0156679	0.0876348
RASA1	NM_022650	5.28107	1.23756	0.972769	1.2722	0.203302	0.465647
TRIB2	NM_021643	69.8583	1.23715	0.33826	3.65739	0.000254798	0.00377661
KATNBL1P6	NR_003954	25.4175	1.23714	0.471805	2.62214	0.00873799	0.0575275
GALK2	NM_001001556	16.9944	1.23663	0.541147	2.2852	0.0223013	0.1125
USP4	NM_003363	1.28847	1.23561	1.75719	0.70317	0.48195	NA
CBFA2T2	NM_005093	2.92795	1.23509	1.17522	1.05094	0.293284	NA
TMUB1	NM_031434	6.50865	1.23501	0.871616	1.41692	0.156507	0.401424
OAF	NM_178507	234.944	1.23432	0.34118	3.61779	0.000297128	0.00427621
PIK3R1	NM_181524	1.33944	1.23391	1.76001	0.701081	0.483252	NA
CUX1	NM_181552	3.19251	1.23348	1.1628	1.06078	0.288788	NA
IFNGR2	NM_005534	44.926	1.23182	0.433123	2.84406	0.00445433	0.0353284
CCSER2	NM_001284243	2.07279	1.23053	1.46098	0.842263	0.399641	NA
ABCG2	NM_004827	1.7017	1.23044	1.52003	0.809487	0.418235	NA
TMEM205	NM_198536	7.73039	1.22996	0.784597	1.56763	0.116967	0.33731
PAGR1	NM_024516	291.937	1.2297	0.295767	4.15766	3.21521e-05	0.000659388
ACTA2	NM_001141945	23.5834	1.22964	0.526534	2.33534	0.0195255	0.102449
TRMT2B	NM_024917	3.37671	1.22959	1.09601	1.12188	0.261912	NA
RPL13P5	NR_002803	20.846	1.22897	0.500447	2.45575	0.0140593	0.0810724
TMEM30A	NM_018247	26.6977	1.22798	0.571158	2.14998	0.0315569	0.142427
HINT1	NR_073488	4.44989	1.22613	1.05317	1.16423	0.244332	0.515901
SCARNA20	NR_002999	19.4622	1.22402	0.700692	1.74688	0.0806585	0.266766
CBY3	NM_001164444	3.86533	1.22205	1.0912	1.11992	0.262749	0.535978
SEMA3A	NM_006080	1577.9	1.22178	0.344572	3.5458	0.00039142	0.00534413
LOC101928446	NR_110938	20.4582	1.2212	0.539027	2.26556	0.0234783	0.11671
MCPH1	NM_024596	38.6182	1.22087	0.471546	2.58908	0.00962317	0.0619712
SOD2	NM_000636	471.057	1.21951	0.376653	3.23775	0.00120477	0.013108
SLC9A1	NM_003047	16.0295	1.21933	0.612167	1.99182	0.0463904	0.186575
ZMAT3	NM_152240	2.98665	1.21927	1.1812	1.03223	0.301966	NA
NDUFA1	NM_004541	625.421	1.21902	0.312376	3.90242	9.52359e-05	0.00168216
NPC1	NM_000271	344.996	1.21826	0.281412	4.32908	1.4973e-05	0.000336653
C14orf132	NM_001289139	2.52933	1.21794	1.35918	0.89608	0.37021	NA
FJX1	NM_014344	147.679	1.21751	0.297682	4.08997	4.31436e-05	0.000853502
RDH14	NM_020905	11.1191	1.2168	0.680669	1.78765	0.073832	0.251612
RAB27A	NM_183235	1.87205	1.21674	1.50937	0.806124	0.420171	NA
SIPA1L3	NM_015073	312.81	1.21622	0.38592	3.15147	0.00162452	0.0164177
ECE1	NM_001113347	2.65536	1.21618	1.29649	0.938051	0.348218	NA
LMTK3	NM_001080434	17.3162	1.21471	0.545205	2.22799	0.0258813	0.124676
CDK2AP2	NM_005851	5.66636	1.21448	0.908829	1.33632	0.181445	0.436707
ZFP69B	NM_023070	79.8214	1.21422	0.346213	3.50714	0.000452947	0.00600033
PRR16	NM_001308088	11.2924	1.21335	0.726037	1.6712	0.0946828	0.296352
MIR7851	NR_107005	3.32223	1.21312	1.1898	1.01961	0.307916	NA
PGAM5	NM_138575	1.37494	1.21306	1.61704	0.750176	0.453149	NA
GJB7	NM_198568	6.14405	1.21295	0.874807	1.38654	0.165582	0.415779
AGL	NM_000642	1.76156	1.21266	1.55114	0.781787	0.43434	NA
TCEA2	NM_003195	16.361	1.21231	0.558052	2.17239	0.0298263	0.136885
POLRMT	NM_005035	149.925	1.2119	0.281287	4.3084	1.64443e-05	0.000363072
UBN1	NM_001079514	15.9395	1.21177	0.604387	2.00496	0.0449674	0.183367
CARF	NM_024744	2.43513	1.21108	1.28559	0.942043	0.346171	NA
ATP1A1	NM_001160233	4.38593	1.21069	0.972175	1.24534	0.213005	0.477254
SNORA67	NR_002912	1116.77	1.20987	0.844277	1.43303	0.15185	0.39398
LRFN1	NM_020862	4.30376	1.20956	1.00891	1.19888	0.230574	0.501043
SMG1P5	NR_002453	24.4906	1.20951	0.557382	2.16999	0.0300078	0.137461
LRRC27	NM_001309474	1.3317	1.20797	1.73946	0.69445	0.4874	NA
SLC44A2	NM_001145056	2.08051	1.20622	1.53064	0.788047	0.43067	NA
SNORD23	NR_003048	14.6739	1.20499	0.772982	1.55888	0.119024	0.341768
FBXO31	NM_024735	11.1449	1.20348	0.842645	1.42822	0.153228	0.396076
IDH1	NM_005896	55.3464	1.20338	0.519314	2.31725	0.0204903	0.106054
EDF1	NM_001281297	7.7979	1.20277	0.763198	1.57596	0.115034	0.33393
PARD6B	NM_032521	37.523	1.20259	0.436101	2.75759	0.005823	0.0432774
SHANK1	NM_016148	76.9295	1.20194	0.336073	3.57642	0.000348331	0.00486423
RPL3	NM_000967	310.13	1.20182	0.879815	1.36599	0.171943	0.424467
PDK1	NR_103731	5.63266	1.20136	0.962863	1.2477	0.212143	0.475998
SEPT9	NM_001113495	3.50811	1.20058	1.10549	1.08601	0.277475	NA
SEPT9	NM_001113496	2.36411	1.20022	1.27816	0.939022	0.347719	NA
DKK3	NM_013253	8.30688	1.19994	0.907224	1.32266	0.18595	0.442981
PPP1R27	NM_001007533	3.82981	1.19984	1.07113	1.12017	0.262642	0.535978
CDR2L	NM_014603	244.869	1.19978	0.299694	4.00333	6.2456e-05	0.00115765
ABALON	NR_131907	14.7345	1.19862	0.57326	2.09088	0.0365392	0.157934
EME2	NM_001257370	41.1385	1.19834	0.491122	2.44	0.0146873	0.0837578
SMIM4	NM_001124767	31.8366	1.19825	0.497046	2.41073	0.0159206	0.0886802
NDUFAF3	NM_199074	1.96632	1.19776	1.39056	0.86135	0.389046	NA
NARFL	NM_001304799	1.38267	1.19734	1.63592	0.731904	0.464227	NA
RPL23AP7	NR_024528	1.38267	1.19734	1.63592	0.731904	0.464227	NA
C11orf49	NM_001003676	7.75116	1.19727	0.814773	1.46945	0.14171	0.378628
HIST1H2BD	NM_138720	30.1784	1.19712	0.437754	2.73468	0.00624406	0.0454421
FADS2	NM_004265	39.0969	1.19683	0.423674	2.82489	0.00472968	0.0370921
TMED5	NR_030761	9.48626	1.19618	0.794447	1.50568	0.132151	0.363093
OTUD4	NM_017493	1.90413	1.19613	1.52366	0.785035	0.432433	NA
ANKRD39	NM_016466	28.3835	1.19584	0.445014	2.6872	0.00720546	0.050167
AXL	NM_001278599	5.77761	1.19567	1.0901	1.09685	0.272708	0.544966
OGFR	NM_007346	370.587	1.19526	0.274357	4.3566	1.32097e-05	0.000299756
MIR3916	NR_037480	44.5235	1.19469	0.387324	3.08448	0.0020391	0.0193469
EIF4E	NM_001130679	8.70163	1.194	0.753541	1.58452	0.113076	0.330678
STX19	NM_001001850	2.30198	1.19327	1.35728	0.879163	0.379313	NA
MCAT	NM_173467	3.75962	1.19145	1.103	1.08019	0.280059	NA
COX7A1	NM_001864	122.672	1.19121	0.344121	3.46159	0.000536989	0.00690827
NLGN4Y	NR_028319	15.2397	1.19051	0.571346	2.0837	0.0371878	0.159611
FAM131A	NM_144635	5.90766	1.19014	0.891236	1.33539	0.18175	0.437227
OTUB1	NR_003089	4.58719	1.18843	0.977353	1.21596	0.223999	0.492899
VASH1	NM_014909	182.142	1.18778	0.361643	3.28439	0.00102203	0.0115826
ASAP1	NM_001247996	4.09185	1.18732	1.06481	1.11506	0.264824	0.538129
RNPS1	NM_001286625	9.49332	1.18688	0.703522	1.68706	0.0915919	0.289637
SNORD83B	NR_000028	335.864	1.18657	1.03283	1.14886	0.250615	0.522052
ZFAT-AS1	NR_002438	3.59354	1.18533	1.12805	1.05078	0.293362	NA
CCR10	NM_016602	4.69036	1.18387	0.975875	1.21314	0.225078	0.493979
PTGES2	NM_025072	6.34421	1.18216	0.829054	1.42591	0.153893	0.396691
RARG	NM_000966	6.49054	1.18205	0.852375	1.38677	0.165511	0.415707
RIPK2	NM_003821	244.854	1.18074	0.283455	4.16552	3.10647e-05	0.000638421
MT1E	NM_175617	119.708	1.18056	0.356228	3.31406	0.000919526	0.0107127
TSPAN1	NM_005727	2.33741	1.18046	1.37862	0.856261	0.391853	NA
PPP2R2A	NM_001177591	1.60405	1.18012	1.63313	0.722609	0.46992	NA
AFF1	NM_001166693	22.0696	1.17995	0.666554	1.77022	0.0766902	0.257525
DLC1	NM_001316668	15.0034	1.17985	0.597662	1.97411	0.048369	0.191388
LINC-PINT	NR_109855	9.58613	1.17894	0.717135	1.64396	0.100185	0.308258
ATXN2	NM_001310121	2.35294	1.17878	1.31408	0.89704	0.369697	NA
UBE2J2	NM_194315	2.2077	1.17868	1.45608	0.809484	0.418237	NA
ASTN2	NM_001184735	7.92335	1.17813	0.844199	1.39556	0.162847	0.411866
SLC35E2	NM_001199787	12.5653	1.17688	0.724055	1.6254	0.104076	0.314798
SNHG4	NR_003141	15.426	1.17671	0.661928	1.7777	0.0754539	0.254677
ING1	NM_198219	3.61011	1.17647	1.0649	1.10478	0.269256	NA
PDXDC1	NM_001285449	4.81982	1.17621	1.02214	1.15073	0.249844	0.521332
ZNF668	NM_001172669	2.79389	1.17607	1.32356	0.888568	0.374236	NA
OSBPL10	NM_017784	2.91218	1.17596	1.19415	0.984764	0.32474	NA
CLIP4	NR_109844	2.21542	1.17536	1.3788	0.852451	0.393964	NA
SLC35G2	NM_025246	6.41693	1.17383	0.830264	1.4138	0.15742	0.403034
DENND1A	NM_024820	5.72587	1.17366	0.927583	1.26529	0.205769	0.468919
PLAUR	NM_001005376	23.9283	1.17244	0.518771	2.26003	0.0238195	0.117752
SEPT9	NM_001293697	1.95516	1.17208	1.43633	0.816026	0.414485	NA
PTGES	NM_004878	55.9091	1.17202	0.528984	2.2156	0.0267192	0.127465
LOC440311	NR_077061	7.49937	1.1713	0.802308	1.45992	0.144313	0.382974
RBMXL3	NM_001145346	2.23861	1.17086	1.35973	0.861097	0.389185	NA
FPGS	NM_001018078	3.92141	1.17011	1.0065	1.16255	0.24501	0.516728
SNORA75	NR_002921	105.113	1.16983	0.524718	2.22945	0.0257838	0.124389
SNORA80B	NR_028374	220.481	1.16937	1.10719	1.05617	0.290893	0.565182
CAV1	NM_001753	1.79674	1.16902	1.8255	0.640385	0.521923	NA
LOC171391	NR_126342	6.2665	1.1689	0.911571	1.2823	0.199739	0.461475
CAPN15	NM_005632	201.121	1.16865	0.310507	3.76369	0.000167423	0.00266436
SHANK3	NM_033517	66.6793	1.16863	0.408277	2.86234	0.00420526	0.033818
ADAMTS19	NM_133638	13.1311	1.16753	0.626542	1.86345	0.0623993	0.225886
CACTIN	NM_001080543	24.5993	1.16717	0.51105	2.28386	0.0223798	0.112534
LINC00908	NR_015417	11.3264	1.16649	0.641749	1.81767	0.069114	0.24094
EPB41L5	NM_001184938	2.63646	1.16644	1.2149	0.960115	0.336998	NA
NFE2L3	NM_004289	1177	1.16544	0.268742	4.33664	1.4468e-05	0.000326045
CTBP1	NM_001012614	33.9657	1.16539	0.452037	2.57809	0.00993471	0.0632814
DIXDC1	NM_001278542	2.9277	1.16374	1.22216	0.952201	0.340995	NA
CIC	NM_001304815	168.774	1.16271	0.50433	2.30544	0.0211418	0.108473
TMEM200B	NM_001171868	3.75711	1.16269	1.10649	1.0508	0.293351	NA
SARAF	NM_016127	26.583	1.16226	0.495977	2.34338	0.0191101	0.100773
ENKD1	NM_032140	37.8432	1.16217	0.436489	2.66254	0.00775545	0.0529065
UBALD2	NM_182565	60.2364	1.16213	0.38289	3.03516	0.00240411	0.0220257
SLC38A5	NM_033518	212.685	1.16174	0.327812	3.54393	0.000394203	0.00536812
LOC152225	NR_026934	7.63202	1.1611	0.819856	1.41623	0.156708	0.401834
KCNF1	NM_002236	37.9037	1.16043	0.497826	2.331	0.0197534	0.103276
EHBP1L1	NM_001099409	465.472	1.15889	0.328804	3.52456	0.000424192	0.00568308
KLF7	NM_001270943	2.5499	1.1587	1.2791	0.905869	0.365005	NA
EBP	NM_006579	286.603	1.15865	0.258309	4.4855	7.27426e-06	0.000176947
NFKBIB	NR_040515	25.8336	1.15716	0.540635	2.14037	0.0323246	0.144922
RPL9	NM_001024921	11.6098	1.157	0.690896	1.67464	0.0940057	0.294887
CASC4	NM_138423	21.1128	1.15656	0.61192	1.89005	0.0587517	0.216858
ZNF639	NM_016331	19.0612	1.15647	0.547019	2.11413	0.0345044	0.151953
SATB2	NM_001172509	12.5382	1.15613	0.636169	1.81733	0.0691673	0.240976
CCDC124	NM_138442	3.93685	1.15584	1.03669	1.11493	0.264882	0.538129
POM121	NM_001257190	26.8213	1.15445	0.523894	2.2036	0.0275527	0.12973
ZNF398	NM_020781	2.4678	1.15373	1.28893	0.895107	0.37073	NA
ST20-AS1	NR_028330	18.7695	1.1535	0.535064	2.15582	0.0310978	0.140916
SNORA11	NR_002953	186.216	1.15324	0.497038	2.32023	0.0203286	0.105496
ZNF426	NM_001300883	10.4421	1.15297	0.828958	1.39087	0.164264	0.414061
DPH2	NM_001384	23.6786	1.15281	0.530424	2.17338	0.0297517	0.136695
LZTS1	NM_021020	89.7412	1.15254	0.3635	3.17068	0.00152083	0.0157265
NFYA	NM_002505	1.29275	1.15243	1.68737	0.682974	0.494623	NA
OR1Q1	NM_012364	2.60866	1.15218	1.28226	0.898555	0.36889	NA
PTX3	NM_002852	3335.92	1.15215	0.369012	3.12226	0.00179467	0.017558
ZDHHC1	NM_013304	51.3954	1.15133	0.433061	2.65858	0.00784708	0.0532885
SLC35G5	NM_054028	2.36839	1.15115	1.29725	0.887381	0.374874	NA
SNORD35A	NR_000018	80.0821	1.15115	0.563451	2.04303	0.0410493	0.171748
SNORA5C	NR_002991	64.0852	1.14976	0.510945	2.25027	0.0244321	0.120174
CEBPG	NM_001252296	1.214	1.14912	1.82437	0.629875	0.528777	NA
NOS1AP	NM_001126060	1.77761	1.14912	1.71717	0.669194	0.503372	NA
DGAT1	NM_012079	100.179	1.14909	0.382802	3.0018	0.00268391	0.0241379
NET1	NM_001047160	3.36529	1.14862	1.12621	1.0199	0.307776	NA
PHKB	NM_000293	2.2464	1.14843	1.31513	0.873247	0.382529	NA
GPSM1	NM_001145638	24.8318	1.14785	0.485121	2.36611	0.0179759	0.0963464
GNB1L	NM_053004	24.9065	1.1473	0.499688	2.29603	0.021674	0.110259
FBXL7	NM_012304	8.90784	1.14688	0.746094	1.53718	0.12425	0.351116
MCM9	NM_153255	6.00779	1.14672	0.873883	1.31222	0.189447	0.447506
TGIF1	NM_170695	17.4717	1.14546	0.554357	2.06628	0.0388016	0.164877
SNORA55	NR_002983	102.936	1.14405	0.542465	2.10899	0.0349451	0.153068
CAND2	NM_001162499	4.37879	1.14256	1.02607	1.11353	0.265481	0.538822
SLC39A9	NM_001252152	2.68399	1.14205	1.2648	0.902949	0.366553	NA
WDR73	NR_130944	5.84533	1.14181	0.845549	1.35037	0.176897	0.431091
TRIM7	NM_033342	1.24951	1.14103	1.7757	0.642582	0.520495	NA
ZNF343	NM_001282497	4.58031	1.14076	0.990836	1.15131	0.249603	0.52118
LOC100289580	NR_103774	7.90749	1.14022	0.749088	1.52214	0.127973	0.356252
ZNF451	NM_001031623	9.8196	1.13991	0.743187	1.53382	0.125075	0.351876
TMEM187	NM_003492	55.1285	1.13932	0.3694	3.08425	0.00204067	0.0193469
CYB5D2	NM_144611	11.1258	1.1383	0.696631	1.634	0.102258	0.311994
METRN	NM_024042	84.3157	1.13828	0.406129	2.80275	0.00506684	0.0388352
ASPHD1	NM_181718	40.3253	1.13697	0.420538	2.7036	0.00685938	0.0484009
CCDC168	NM_001146197	5.3688	1.13595	0.871848	1.30293	0.1926	0.451042
ASTN2	NM_198186	2.00611	1.13581	1.44134	0.788023	0.430683	NA
IFI30	NM_006332	10.1345	1.13569	0.737862	1.53917	0.123763	0.350438
IQSEC2	NM_001111125	9.57235	1.13566	0.825688	1.37541	0.169004	0.420871
RNVU1-1	NR_104082	15.748	1.13516	0.622635	1.82316	0.0682789	0.239391
OPA3	NM_025136	255.727	1.13447	0.281265	4.03346	5.49604e-05	0.00104815
UQCRH	NM_001297565	3.8037	1.1337	1.0265	1.10443	0.269407	NA
SVIL	NM_021738	284.306	1.13369	0.269889	4.20058	2.66234e-05	0.000554118
DNM1	NM_001288738	5.45091	1.13365	0.927558	1.22218	0.221638	0.489351
CAPZB	NM_001282162	5.69648	1.13269	0.886105	1.27828	0.201151	0.462558
SNX29	NM_032167	753.36	1.13252	0.277678	4.07853	4.53209e-05	0.000888562
PKM	NM_001206799	7.13452	1.13145	0.836449	1.35268	0.176159	0.430135
RPL28	NM_001136136	5.62024	1.13139	0.948598	1.1927	0.232987	0.50341
MARS2	NM_138395	62.1548	1.13134	0.342872	3.2996	0.000968241	0.0111144
MMP25	NM_022468	5.96382	1.13103	0.906184	1.24813	0.211985	0.475861
CARD6	NM_032587	156.192	1.13074	0.348071	3.24858	0.00115982	0.012732
ANKRD12	NM_015208	3.54342	1.12976	1.10774	1.01988	0.307786	NA
PPP1R35	NM_145030	97.7291	1.12876	0.360806	3.12843	0.00175742	0.0172972
LOC553103	NR_110997	6.32336	1.12806	0.874913	1.28934	0.197281	0.458281
TCIRG1	NM_006019	35.4422	1.12611	0.43844	2.56844	0.0102157	0.0644013
SEPT8	NM_001098813	1.73805	1.12517	1.64833	0.682615	0.49485	NA
ERRFI1	NM_018948	595.147	1.12511	0.296317	3.79698	0.00014647	0.00239308
PTPRA	NM_080840	4.88271	1.12478	1.05527	1.06587	0.286482	0.560516
SNORD55	NR_000015	26.0109	1.12433	0.496327	2.2653	0.0234942	0.11671
PHC2	NM_198040	12.4439	1.12429	0.650391	1.72864	0.0838733	0.273793
KEAP1	NM_012289	1.70255	1.12428	1.618	0.694863	0.487141	NA
C1orf145	NR_073155	1.70255	1.12428	1.618	0.694863	0.487141	NA
CASP2	NM_001224	4.50934	1.12365	1.00474	1.11834	0.263422	0.536755
FAM133DP	NR_034169	6.37452	1.12359	0.81866	1.37247	0.169918	0.421697
HDAC10	NM_032019	6.7802	1.12305	0.891032	1.2604	0.207526	0.470813
SIRT1	NM_012238	17.9023	1.12269	0.575537	1.95068	0.0510957	0.198259
IL4R	NM_000418	2.93198	1.12237	1.20092	0.934593	0.349998	NA
GRASP	NM_001271856	1.64385	1.12221	1.54927	0.724346	0.468853	NA
SDHD	NM_001276506	1.64385	1.12221	1.54927	0.724346	0.468853	NA
LAMTOR4	NM_001008395	402.593	1.12134	0.330131	3.39664	0.000682181	0.00844371
LEMD2	NM_181336	79.019	1.12122	0.477956	2.34586	0.018983	0.10021
SEC16A	NM_014866	7.04029	1.12103	0.814741	1.37593	0.168843	0.420734
RNVU1-15	NR_104076	15.5246	1.12012	0.60734	1.8443	0.0651388	0.232287
HEXB	NM_001292004	6.4055	1.11876	0.802607	1.39391	0.163346	0.412596
PDE5A	NM_001083	85.0931	1.11819	0.445492	2.51	0.012073	0.0725636
RTN4	NM_207521	51.7784	1.11725	0.432802	2.58143	0.00983914	0.0627541
AP1S1	NM_001283	836.602	1.11697	0.276673	4.03716	5.41032e-05	0.00103589
ZPR1	NM_003904	8.48686	1.11664	0.747008	1.49482	0.134961	0.367608
MRPL30	NM_145212	326.578	1.11473	0.356486	3.12698	0.00176611	0.0173653
CEP19	NM_032898	35.6281	1.11413	0.439516	2.53491	0.0112478	0.0691296
MRPL41	NM_032477	281.22	1.11239	0.295122	3.76927	0.000163723	0.00262251
NINJ1	NM_004148	247.37	1.11235	0.295425	3.76527	0.000166372	0.00265194
UQCC3	NM_001085372	84.3038	1.11188	0.362851	3.06429	0.00218187	0.0203966
LOC105379194	NR_134244	8.36504	1.11172	0.778056	1.42884	0.15305	0.395767
MRPL17	NM_022061	563.985	1.11107	0.245771	4.52073	6.16262e-06	0.000154336
SNORD124	NR_102369	3.62211	1.11065	1.10047	1.00925	0.312857	NA
PROB1	NM_001161546	21.2872	1.11031	0.490006	2.26592	0.0234565	0.116674
C17orf89	NM_001086521	248.251	1.10963	0.302883	3.66356	0.000248736	0.00371136
SNORD38B	NR_001457	12.5428	1.10944	0.62602	1.77221	0.0763601	0.256903
CENPO	NM_024322	2.37696	1.10932	1.47609	0.751525	0.452337	NA
TIGD6	NM_001243253	2.45545	1.10923	1.36629	0.811859	0.416872	NA
ROMO1	NM_080748	412.921	1.10827	0.349964	3.16681	0.0015412	0.0158318
DCTN4	NM_001135644	6.54723	1.10723	0.84822	1.30536	0.191772	0.450177
ENO1	NM_001428	633.253	1.10719	0.323284	3.42483	0.000615176	0.00770188
TFB1M	NM_016020	141.255	1.10713	0.291835	3.79369	0.000148424	0.00241868
BORCS6	NM_017622	64.476	1.10507	0.354427	3.11792	0.00182131	0.0177126
SNORD92	NR_003074	24.3837	1.10489	0.657437	1.6806	0.0928398	0.292076
ELOF1	NM_032377	149.226	1.10464	0.307643	3.59066	0.000329845	0.00462586
EXOSC5	NM_020158	23.1329	1.10384	0.490721	2.24943	0.0244849	0.120374
ALDH2	NM_000690	3.71697	1.10269	1.09015	1.0115	0.311776	NA
ST7L	NM_001308264	2.77221	1.10242	1.2685	0.869077	0.384805	NA
TMEM255B	NM_182614	10.9174	1.10231	0.678692	1.62417	0.104339	0.3153
CPPED1	NM_018340	8.92068	1.10201	0.73504	1.49925	0.133809	0.365895
RNU2-1	NR_002716	110854	1.10194	0.517475	2.12945	0.0332167	0.147969
MAFK	NM_002360	158.391	1.10147	0.304627	3.6158	0.000299419	0.00429123
PEX26	NM_001127649	5.11593	1.10011	0.949339	1.15882	0.24653	0.518496
NR2F6	NM_005234	307.261	1.10004	0.270468	4.06716	4.75896e-05	0.000921978
ADD3-AS1	NR_038943	8.32155	1.09995	0.74179	1.48283	0.138119	0.372793
RGS14	NM_006480	7.96001	1.09826	0.792681	1.3855	0.165899	0.416254
SNORA73B	NR_004404	12033.9	1.09736	0.429507	2.55492	0.0106211	0.0662597
SRP9	NM_001130440	8.17027	1.09603	0.873361	1.25495	0.209495	0.473004
HEXB	NM_000521	68.7942	1.09447	0.383831	2.85143	0.00435227	0.0346928
MIR3198-1	NR_036168	1.80187	1.09364	1.46534	0.746337	0.455464	NA
UBE2M	NM_003969	308.363	1.09309	0.256379	4.26356	2.01194e-05	0.000434428
THSD7A	NM_015204	7.529	1.09225	0.804755	1.35724	0.174704	0.427957
PIH1D1	NM_017916	288.45	1.09217	0.27647	3.95042	7.80127e-05	0.00140839
B9D2	NM_030578	12.0187	1.09208	0.665437	1.64115	0.100767	0.309329
EXOC2	NR_073064	2.84207	1.09204	1.17267	0.931242	0.351728	NA
PRR7-AS1	NR_038915	2.0743	1.09132	1.41716	0.770079	0.441253	NA
C9orf163	NM_152571	3.35917	1.09087	1.12572	0.969038	0.332526	NA
LRBA	NM_006726	1.53731	1.09034	1.62926	0.669224	0.503353	NA
MED14OS	NM_001289773	2.74326	1.09	1.27668	0.853779	0.393228	NA
C17orf82	NM_203425	11.747	1.08994	0.646049	1.68708	0.091588	0.289637
KDM5B	NM_001314042	5.02151	1.08978	1.17047	0.931069	0.351818	0.622653
CCNC	NM_005190	12.3011	1.08966	0.698549	1.55989	0.118786	0.341197
TNFRSF10D	NM_003840	2704.6	1.0891	0.267191	4.0761	4.57977e-05	0.000895915
HOXB-AS1	NR_102279	9.79195	1.08872	0.688951	1.58026	0.114046	0.332242
NBAS	NM_015909	3.51993	1.08592	1.08003	1.00545	0.314681	NA
GRASP	NM_181711	4.04029	1.0855	1.0338	1.05001	0.293714	0.567233
RPL23AP82	NR_026982	4.41918	1.08452	0.968435	1.11987	0.262768	0.535978
RGS9BP	NM_207391	2.55854	1.08419	1.32052	0.821036	0.411626	NA
RPS6KA3	NM_004586	982.989	1.08407	0.268862	4.03207	5.52876e-05	0.00105036
EFHD2	NM_024329	383.28	1.08381	0.280444	3.86463	0.000111259	0.00191011
CDK13	NM_003718	2.25841	1.08372	1.32047	0.820708	0.411813	NA
DCAF10	NM_024345	35.2975	1.08279	0.442927	2.44463	0.0145002	0.083126
CEP120	NM_153223	7.30437	1.08248	0.892335	1.21309	0.225095	0.493979
FBXW11	NM_033644	1.58828	1.08196	1.55562	0.695517	0.486732	NA
DNAJB1	NM_001300914	5.48443	1.08109	0.864184	1.25099	0.210937	0.474759
STK40	NM_032017	2.26613	1.0809	1.35851	0.795646	0.426238	NA
SCARNA2	NR_003023	2503.25	1.08079	0.29119	3.71162	0.00020594	0.00319942
SNORD134	NR_132755	23.5493	1.08073	0.738904	1.46261	0.143575	0.38184
SCARNA4	NR_003005	628.056	1.08051	1.14585	0.942979	0.345692	0.616187
ERP29	NM_006817	19.883	1.07938	0.68486	1.57605	0.115014	0.33393
TNPO2	NM_001136195	15.7105	1.07862	0.551883	1.95444	0.0506494	0.197187
MAT2B	NM_013283	2.79876	1.07772	1.20988	0.890765	0.373055	NA
SNORA48	NR_002918	1599.41	1.07767	0.447035	2.41071	0.0159214	0.0886802
GLDC	NM_000170	3.07117	1.07735	1.17048	0.920436	0.357345	NA
UBA1	NM_153280	1.92386	1.07722	1.54441	0.697492	0.485495	NA
ARRDC2	NM_001025604	2.63808	1.07598	1.36718	0.787005	0.431279	NA
RHOJ	NM_020663	105.817	1.07539	0.347055	3.09862	0.00194425	0.0186083
RPL14	NM_001034996	3.87875	1.07527	1.06793	1.00688	0.313994	0.587309
ADAT3	NM_138422	7.88046	1.07374	0.795318	1.35007	0.176992	0.431091
SHC2	NM_012435	17.2436	1.07244	0.545364	1.96646	0.0492451	0.193255
MIR3681HG	NR_110197	1.43967	1.07124	1.82092	0.588298	0.556332	NA
ACSL5	NM_016234	3.97054	1.07087	1.10123	0.97243	0.330837	0.602428
PPM1J	NM_005167	6.1266	1.07011	0.85273	1.25493	0.209506	0.473004
EEF1E1	NM_004280	40.3262	1.06999	0.429274	2.49255	0.0126828	0.0754404
RPUSD1	NM_058192	113.555	1.06973	0.319098	3.35237	0.000801224	0.00959023
PDXP	NM_020315	90.8471	1.06965	0.315888	3.38618	0.000708726	0.00868456
KANK2	NM_001136191	50.2198	1.0696	0.490741	2.17956	0.0292901	0.135228
SLC25A25	NM_001006641	5.76341	1.06849	0.953763	1.12028	0.262593	0.535978
NAV1	NM_020443	262.496	1.06798	0.340869	3.13311	0.00172964	0.017058
PGM1	NM_002633	40.9931	1.06723	0.430127	2.48119	0.0130945	0.0771204
JMJD6	NM_015167	7.42374	1.06424	0.781103	1.36249	0.173044	0.426153
SNORA62	NR_002324	497.442	1.06418	0.825112	1.28974	0.197142	0.458174
PLA2G3	NM_015715	10.4608	1.06416	0.689428	1.54354	0.122701	0.348143
STAG2	NM_001042749	8.19587	1.06392	0.736884	1.44381	0.148792	0.389274
FOXP2	NR_033766	2.61723	1.0636	1.289	0.825138	0.409293	NA
CRLS1	NM_001127458	1.93165	1.06341	1.41857	0.749634	0.453475	NA
MIR491	NR_030166	8.34304	1.06205	0.721949	1.47109	0.141266	0.378059
JUNB	NM_002229	269.768	1.062	0.287071	3.69945	0.000216071	0.00333041
ABHD6	NM_020676	94.8438	1.06118	0.304832	3.48122	0.000499144	0.00650679
C20orf24	NR_026562	1.81738	1.06089	1.54084	0.688514	0.491129	NA
ZFY	NM_001145276	2.08975	1.06068	1.35983	0.780011	0.435385	NA
OCEL1	NM_024578	21.7623	1.06037	0.495362	2.1406	0.0323063	0.144922
SNORD2	NR_002587	83.3097	1.05897	0.440077	2.40632	0.0161142	0.0895002
CA9	NM_001216	7.44041	1.05777	0.788692	1.34117	0.179866	0.434501
LINC-PINT	NR_034120	63.9267	1.05743	0.372233	2.84078	0.00450028	0.0356351
SNORD89	NR_003070	258.812	1.05726	0.472623	2.23701	0.0252858	0.122772
CYB561A3	NM_001161454	1.75862	1.05697	1.54732	0.683099	0.494544	NA
WDR90	NM_145294	67.0503	1.05592	0.372913	2.83155	0.00463229	0.0364742
KCNMA1	NM_001271520	2.6301	1.0555	1.22743	0.859926	0.38983	NA
SLC4A4	NM_003759	4.17883	1.05547	1.02811	1.02661	0.304602	0.57891
RASGRF2-AS1	NR_105015	1.97918	1.05492	1.55849	0.676889	0.498476	NA
RNF4	NM_001185009	10.9823	1.05416	0.75031	1.40496	0.160032	0.407584
RPS10P7	NR_026667	4.65687	1.05314	1.0023	1.05072	0.293386	0.567046
ARVCF	NM_001670	81.6309	1.05268	0.368375	2.85763	0.00426819	0.0342119
SNORA21	NR_002576	678.416	1.05207	1.05329	0.99884	0.317872	0.59073
EVC2	NM_147127	1.81396	1.05204	1.55737	0.675525	0.499342	NA
MIR654	NR_030390	11.2201	1.05137	0.659835	1.59339	0.111073	0.328077
TAOK2	NM_016151	27.7699	1.05091	0.530077	1.98257	0.0474157	0.189027
RCL1	NM_005772	1.80959	1.05087	1.53836	0.683113	0.494535	NA
LOC100130476	NR_049793	4.83728	1.05081	0.969504	1.08387	0.278425	0.551728
ZNHIT2	NM_014205	59.2113	1.05064	0.376117	2.79337	0.00521612	0.0396078
PSPN	NM_004158	2.35001	1.05049	1.34082	0.783465	0.433354	NA
BDKRB2	NM_000623	2936.16	1.04987	0.372252	2.82031	0.00479771	0.0375355
SPRY2	NM_005842	205.74	1.04978	0.316153	3.32049	0.000898596	0.0105244
NDUFS8	NM_002496	340.017	1.04931	0.273952	3.83027	0.000128002	0.00214864
SIRPA	NM_001040022	1.22601	1.04916	1.80743	0.580469	0.561598	NA
TRADD	NM_003789	151.621	1.04843	0.305338	3.43367	0.000595474	0.00755166
ZBTB25	NM_001304508	3.04786	1.0467	1.21948	0.858311	0.390721	NA
STEAP3	NM_182915	13.5193	1.04569	0.596783	1.75221	0.079737	0.264164
GALE	NM_000403	2.77533	1.04567	1.1976	0.873137	0.382588	NA
KCNE5	NM_012282	1.61262	1.04499	1.67038	0.625602	0.531576	NA
LOC100506178	NR_038393	9.80203	1.04403	0.767958	1.35949	0.173991	0.42725
LOC254896	NR_046173	3.90706	1.044	1.02196	1.02157	0.306982	0.581226
RBBP7	NM_002893	35.8038	1.04395	0.457119	2.28377	0.0223851	0.112534
BCAT1	NM_001178094	3.83293	1.04332	1.15731	0.901508	0.367318	0.63675
UQCRHL	NM_001089591	74.9886	1.04325	0.396533	2.63094	0.00851487	0.0565186
PUSL1	NM_153339	112.273	1.04298	0.320433	3.25492	0.00113425	0.0125497
RABAC1	NM_006423	703.551	1.04253	0.261141	3.9922	6.54624e-05	0.00120626
MRI1	NM_032285	2.57057	1.04158	1.28972	0.807601	0.41932	NA
SNORD60	NR_002736	205.805	1.04111	0.846443	1.22999	0.218702	0.484944
FAM129B	NM_001035534	2.8618	1.0405	1.21237	0.858235	0.390762	NA
CYP3A7	NM_000765	3.16967	1.04044	1.15054	0.904302	0.365835	NA
LINC00526	NR_026849	4.54538	1.04031	1.02911	1.01088	0.312072	0.585725
PFKL	NM_001002021	4.31368	1.04	1.00842	1.03131	0.302394	0.576752
ATP5H	NM_006356	1.49836	1.0395	1.57698	0.65917	0.509787	NA
ARPC5L	NM_030978	209.565	1.0395	0.279979	3.71278	0.000204996	0.0031898
FBXL2	NM_012157	9.7253	1.03821	0.759583	1.36682	0.171682	0.424037
NT5DC2	NM_022908	8.23718	1.0379	0.739086	1.4043	0.160229	0.40777
PRR19	NM_199285	2.67333	1.03727	1.20923	0.857795	0.391006	NA
ACP6	NM_016361	64.5135	1.03696	0.345955	2.99739	0.00272302	0.0243945
AARS2	NM_020745	267.223	1.03665	0.278569	3.72133	0.000198179	0.00309849
TSPAN4	NM_001025234	3.10319	1.0365	1.16345	0.890882	0.372993	NA
MIR4513	NR_039738	3.71457	1.03622	1.12892	0.917889	0.358677	NA
GDPD3	NM_024307	7.95157	1.03592	0.796378	1.30079	0.19333	0.451996
SNPH	NM_014723	189.22	1.03483	0.291135	3.55448	0.000378727	0.00522174
B4GALNT4	NM_178537	219.875	1.03455	0.326796	3.16573	0.00154692	0.0158458
ARL5A	NM_012097	13.1821	1.0344	0.716206	1.44428	0.14866	0.389032
DTX4	NM_015177	7.52223	1.03422	0.82401	1.2551	0.209441	0.473004
NPHP4	NR_111987	2.24809	1.03419	1.55733	0.664083	0.506637	NA
CDKN1A	NM_001220778	12.6469	1.0339	0.60809	1.70025	0.089084	0.284923
CADM4	NM_145296	43.9512	1.03361	0.407862	2.53421	0.0112701	0.0691802
SLC17A5	NM_012434	656.029	1.03351	0.262245	3.941	8.11429e-05	0.00145467
PARVB	NM_013327	2.48745	1.03277	1.34946	0.765321	0.44408	NA
ANOS1	NM_000216	4.22284	1.03228	1.071	0.963852	0.33512	0.606721
ITGA4	NM_000885	170.839	1.03181	0.29266	3.52563	0.000422474	0.00567331
RTTN	NM_173630	329.172	1.03101	0.337162	3.05792	0.00222879	0.0207689
FUOM	NM_001301828	1.45512	1.03077	1.64658	0.626005	0.531312	NA
LPXN	NM_001307951	2.11292	1.03048	1.41348	0.729038	0.465978	NA
PRR15L	NM_024320	2.49954	1.03033	1.28857	0.799592	0.423947	NA
CERCAM	NM_016174	10.3706	1.03005	0.725848	1.41909	0.155872	0.400212
NAT10	NM_024662	8.56434	1.02946	0.764133	1.34723	0.177907	0.432437
MPHOSPH6	NM_005792	300.319	1.02913	0.336911	3.0546	0.00225361	0.0209205
HSCB	NM_172002	112.329	1.02897	0.341165	3.01605	0.00256089	0.0231987
SSSCA1-AS1	NR_038923	3.71002	1.02855	1.05741	0.972706	0.3307	NA
OR51F1	NM_001004752	2.46084	1.02844	1.29688	0.793007	0.427774	NA
MAPKAPK2	NM_004759	3.5285	1.02827	1.11982	0.91824	0.358493	NA
SNORA50A	NR_002980	153.239	1.02807	0.482657	2.13001	0.0331704	0.147937
SNORD14A	NR_000022	18.3467	1.02752	0.545992	1.88193	0.0598455	0.21956
H6PD	NM_001282587	1.49062	1.02712	1.71273	0.5997	0.548706	NA
LINC00311	NR_038859	6.13216	1.02699	0.881259	1.16537	0.243869	0.515337
SLC45A3	NM_033102	28.4348	1.02615	0.431326	2.37906	0.0173569	0.0941616
LINC-PINT	NR_109850	4.34769	1.02604	1.34822	0.761034	0.446637	0.698939
CLDN16	NM_006580	2.49972	1.02541	1.43625	0.713951	0.475258	NA
PLEC	NM_000445	10.0609	1.02491	0.777344	1.31848	0.187342	0.444785
HOXB8	NM_024016	2.22718	1.0249	1.3968	0.733749	0.463102	NA
GJA1	NM_000165	2324.54	1.02461	0.34576	2.96336	0.00304298	0.0266508
SLC31A1	NM_001859	849.995	1.02409	0.27163	3.77017	0.000163139	0.00261744
CLN8	NM_018941	5.75744	1.02408	0.868836	1.17868	0.238526	0.509761
MBLAC1	NM_203397	18.6035	1.02379	0.539456	1.89781	0.057721	0.214495
FLAD1	NM_001184892	8.96182	1.02233	0.744001	1.3741	0.16941	0.421056
SIVA1	NM_006427	26.7016	1.02163	0.568006	1.79863	0.0720769	0.247866
SNORD96A	NR_002592	46.5468	1.0203	0.436776	2.33597	0.0194928	0.102405
WDR54	NM_032118	73.3843	1.02025	0.364482	2.79917	0.00512334	0.0390242
HOMER1	NM_004272	1.79843	1.0195	1.48641	0.685881	0.492788	NA
ASIC2	NM_183377	1.79843	1.0195	1.48641	0.685881	0.492788	NA
SLC41A2	NM_032148	78.2478	1.01924	0.363639	2.8029	0.00506455	0.0388352
SNORA29	NR_002965	2.76417	1.01911	1.20011	0.849177	0.395783	NA
AMD1	NM_001287215	1.53387	1.01898	1.55869	0.653741	0.513279	NA
DRP2	NM_001939	1.53387	1.01898	1.55869	0.653741	0.513279	NA
HMBOX1	NM_024567	7.33169	1.01818	0.799778	1.27307	0.202992	0.465264
LOC100131496	NR_024594	6.88231	1.01807	0.86752	1.17354	0.240581	0.512082
MERTK	NM_006343	3.93141	1.01761	0.990138	1.02775	0.304069	0.578232
PTGES3	NM_001282604	3.54076	1.01705	1.15162	0.883149	0.377156	NA
ZNF595	NM_001286054	3.96784	1.01576	1.07282	0.946819	0.343731	0.614462
EDF1	NM_153200	11.7931	1.01516	0.847388	1.19799	0.230921	0.501043
DKC1	NR_110021	1.46284	1.01512	1.64507	0.617069	0.537189	NA
CENPBD1P1	NR_026052	309.239	1.01376	0.262612	3.8603	0.000113249	0.00193749
PHLDA1	NM_007350	3336.36	1.01321	0.305914	3.31206	0.000926103	0.0107566
ZSWIM4	NM_023072	91.9241	1.01292	0.429039	2.36089	0.0182309	0.0973408
C8G	NM_000606	1.19049	1.01265	1.80628	0.560625	0.575053	NA
USP18	NM_017414	90.3358	1.01238	0.373037	2.71388	0.00665002	0.0473078
IL27RA	NM_004843	54.7012	1.01234	0.366681	2.76081	0.00576584	0.0428851
MAP2K2	NM_030662	1097.24	1.01107	0.25029	4.03961	5.35395e-05	0.00102911
FSD1	NM_024333	61.9359	1.01093	0.375317	2.69354	0.00706971	0.0495031
MIR4296	NR_036178	2.25153	1.0105	1.39274	0.725549	0.468115	NA
PSME2	NM_002818	441.665	1.00918	0.262041	3.85123	0.000117525	0.00199671
SNORA68	NR_000012	432.916	1.00793	0.813395	1.23916	0.215286	0.480849
LOC101929762	NR_125931	2.50407	1.00753	1.39216	0.72372	0.469238	NA
CNOT1	NM_206999	1.93594	1.00735	1.47078	0.684909	0.493401	NA
FAM50A	NM_004699	401.192	1.00701	0.268868	3.74536	0.000180134	0.00284356
ARFGEF3	NM_020340	5.14684	1.00666	0.924188	1.08923	0.276052	0.548689
TM9SF1	NM_001014842	8.12751	1.00633	0.828558	1.21455	0.224536	0.493415
LOC100505817	NR_038340	10.5033	1.00627	0.678051	1.48406	0.137793	0.372343
DDX21	NM_004728	33.0622	1.00623	0.700734	1.43597	0.15101	0.39246
METRNL	NM_001004431	23.3342	1.00602	0.507855	1.98092	0.0476002	0.189377
C14orf79	NM_174891	50.971	1.00594	0.389443	2.58302	0.00979396	0.0625363
SNORA60	NR_002986	97.2526	1.00482	1.07779	0.932297	0.351183	0.622142
YIF1A	NM_020470	12.9162	1.00471	0.803614	1.25024	0.211213	0.474999
YTHDF3-AS1	NR_102684	3.65108	1.00412	1.06388	0.943823	0.34526	NA
SNED1	NM_001080437	137.027	1.004	0.381581	2.63115	0.00850955	0.0565186
TCTEX1D4	NM_001013632	16.7457	1.00348	0.608927	1.64795	0.0993635	0.306212
FNDC3B	NM_022763	4.51935	1.00213	0.932168	1.07506	0.28235	0.555575
FADD	NM_003824	263.097	1.00162	0.278191	3.60046	0.000317659	0.00448547
RFC4	NM_002916	3.11546	1.00118	1.40542	0.712375	0.476233	NA
TMEM164	NM_032227	18.9491	1.00052	0.595595	1.67987	0.0929829	0.292338
TRAF2	NM_021138	54.7704	1.00035	0.36377	2.74996	0.0059602	0.0439969
MIR3605	NR_037400	3.36001	1.00034	1.15442	0.866531	0.386199	NA
RAB35	NM_006861	2.77188	0.999455	1.25107	0.798878	0.424361	NA
SAMHD1	NM_015474	260.702	0.998601	0.264428	3.77645	0.000159077	0.00257333
EPHA2	NM_004431	502.217	0.998448	0.32331	3.08821	0.00201369	0.0191652
MEF2A	NM_001171894	3.65562	0.99831	1.04014	0.959784	0.337164	NA
RAC2	NM_002872	123.861	0.99825	0.334367	2.98549	0.00283121	0.0250717
IER5L	NM_203434	105.678	0.99703	0.3394	2.93762	0.00330742	0.0282466
RPTOR	NM_020761	12.4462	0.996919	0.628529	1.58611	0.112713	0.330521
AGPAT5	NM_018361	152.044	0.996425	0.315319	3.16005	0.00157742	0.016091
SNORD3C	NR_006881	2888.45	0.99634	1.2055	0.826497	0.408522	0.671486
LINC01364	NR_038324	2.00754	0.996169	1.45275	0.685715	0.492893	NA
MAPK8IP1	NM_005456	145.539	0.996154	0.305336	3.26248	0.00110442	0.012289
FAM86DP	NR_024241	108.732	0.995867	0.306776	3.24623	0.00116945	0.0128234
CRY2	NM_021117	2.68878	0.995866	1.32062	0.754089	0.450796	NA
MARCH9	NM_138396	51.0005	0.995814	0.445666	2.23444	0.0254541	0.12336
AKR7A2P1	NR_002796	6.04541	0.995127	0.836285	1.18994	0.234071	0.504308
SNORA23	NR_002962	777.011	0.994805	0.423869	2.34696	0.0189271	0.100028
CARD10	NM_014550	108.895	0.994655	0.310295	3.20551	0.00134823	0.0142729
SNORD133	NR_132753	108.98	0.99417	0.469585	2.11713	0.034249	0.15144
B3GNTL1	NM_001009905	22.0068	0.993906	0.490374	2.02683	0.0426795	0.176796
PPM1G	NM_177983	701.664	0.993717	0.2473	4.01826	5.8629e-05	0.00110294
HIST3H2A	NM_033445	30.6512	0.993641	0.464831	2.13764	0.032546	0.145618
MIR1268A	NR_031672	5.57167	0.993177	0.940531	1.05597	0.29098	0.565182
MIR210HG	NR_038262	9.30752	0.992755	0.71905	1.38065	0.167387	0.418703
NUP50	NM_007172	13.6084	0.992619	0.61053	1.62583	0.103985	0.31462
DDX11L2	NR_024004	2.7441	0.990653	1.2264	0.807775	0.41922	NA
FAM98C	NM_174905	32.2069	0.990489	0.448471	2.20859	0.027203	0.128578
PRKRA	NM_001139517	1.76291	0.990457	1.49279	0.663494	0.507014	NA
FRG1DP	NR_132316	1.76291	0.990457	1.49279	0.663494	0.507014	NA
GINS4	NM_032336	67.3879	0.989175	0.367226	2.69364	0.00706759	0.0495031
MRPS21	NM_018997	53.5355	0.988721	0.404929	2.44171	0.0146177	0.0835068
MYDGF	NM_019107	1105.1	0.988285	0.276639	3.57247	0.000353627	0.00492416
LOC101926933	NR_110002	11.2879	0.987733	0.958864	1.03011	0.302959	0.577206
LOC101926889	NR_109994	1.86491	0.987532	1.43403	0.688641	0.49105	NA
DEXI	NM_014015	198.838	0.987177	0.281259	3.50985	0.000448355	0.00594972
CISD2	NM_001008388	113.932	0.986572	0.343698	2.87046	0.00409874	0.0331792
HERC5	NM_016323	2.55998	0.985362	1.24986	0.788379	0.430475	NA
RNF24	NM_001134338	2.12954	0.984765	1.33939	0.735235	0.462196	NA
GPSM1	NM_001200003	6.67253	0.984528	0.966176	1.01899	0.308205	0.582034
LLPH-AS1	NR_125724	2.6897	0.983955	1.24228	0.792058	0.428327	NA
SMG6	NM_001282326	7.31096	0.982469	0.784963	1.25161	0.210711	0.474415
MAGEH1	NM_014061	207.474	0.982427	0.280953	3.49676	0.000470942	0.00620516
TADA3	NM_133480	4.33004	0.980688	0.996322	0.984308	0.324964	0.597341
PWWP2B	NM_138499	7.49636	0.980668	0.839823	1.16771	0.242925	0.514215
CLP1	NM_006831	2.92537	0.980146	1.37792	0.711322	0.476884	NA
TENM4	NM_001098816	330.217	0.980112	0.369122	2.65525	0.00792486	0.0536145
TMEM64	NM_001008495	6.68491	0.976616	0.78721	1.24061	0.214752	0.479875
POLR3K	NM_016310	38.5184	0.976485	0.439916	2.21971	0.0264387	0.126429
MIR1537	NR_031718	2.71748	0.976332	1.21422	0.804079	0.421351	NA
MIR641	NR_030371	10.365	0.976221	0.728865	1.33937	0.18045	0.43538
ESAM	NM_138961	3.33204	0.97595	1.10212	0.885519	0.375877	NA
MYO1F	NM_012335	27.6519	0.975636	0.49454	1.97282	0.0485166	0.191623
MIR4523	NR_039749	47.6976	0.975544	0.470128	2.07506	0.037981	0.162206
EML3	NM_153265	2.28327	0.975529	1.37832	0.707766	0.479091	NA
FAM110B	NM_147189	45.5341	0.975084	0.41998	2.32174	0.0202468	0.105325
TFAM	NR_073073	1.64528	0.974869	1.6092	0.605808	0.544642	NA
NUDT6	NM_007083	2.30308	0.974494	1.31483	0.741156	0.458599	NA
ID2-AS1	NR_110153	3.3088	0.973245	1.12517	0.864973	0.387054	NA
HSDL1	NM_031463	2.94996	0.972151	1.13629	0.85555	0.392247	NA
MEGF8	NM_001271938	8.43393	0.971805	0.883523	1.09992	0.271367	0.544121
OTUD7B	NM_020205	443.325	0.971255	0.250374	3.87921	0.000104795	0.00181577
SLC35F2	NM_017515	147.903	0.970407	0.310589	3.12441	0.00178163	0.0174653
ITGB3	NM_000212	598.131	0.968905	0.329603	2.93961	0.00328626	0.0281602
ZNF106	NM_001284307	39.6137	0.968411	0.419946	2.30604	0.0211085	0.108395
STX4	NM_001272096	2.38183	0.968335	1.27749	0.757998	0.448452	NA
SNORA74A	NR_002915	1468.54	0.968227	0.389136	2.48814	0.0128412	0.0761537
CMIP	NM_198390	6.84949	0.967908	0.889998	1.08754	0.276798	0.549685
BCAR3	NM_001261409	2.84006	0.967865	1.18744	0.815084	0.415024	NA
CLUH	NM_015229	244.242	0.967582	0.350286	2.76227	0.00574018	0.0427591
SWSAP1	NM_175871	7.36725	0.967389	0.785357	1.23178	0.218031	0.484331
UEVLD	NM_001297771	2.48855	0.96711	1.50982	0.640548	0.521817	NA
SLC27A4	NM_005094	140.773	0.966488	0.316135	3.0572	0.00223417	0.0207905
SMAD3	NM_001145104	5.79456	0.966469	0.847363	1.14056	0.254053	0.525972
BICD2	NM_001003800	15.4913	0.966234	0.553798	1.74474	0.0810299	0.267814
RASSF8-AS1	NR_038228	2.2721	0.964581	1.29008	0.747691	0.454647	NA
C12orf60	NM_175874	4.42144	0.963333	0.983822	0.979174	0.327494	0.599631
MCTS1	NM_014060	8.02207	0.963174	0.779956	1.23491	0.216865	0.483055
NME3	NM_002513	146.259	0.962519	0.306395	3.14143	0.00168122	0.0168002
TMEM11	NR_024547	4.72496	0.962417	0.909572	1.0581	0.29001	0.564247
ABHD2	NM_007011	6.59842	0.962343	0.850448	1.13157	0.257814	0.530511
HTRA3	NM_053044	18.0965	0.962222	0.673758	1.42814	0.153251	0.396076
TBCB	NM_001281	17.9702	0.96051	0.639008	1.50313	0.132806	0.36427
LMNTD2	NM_173573	1.40843	0.960418	1.72603	0.556433	0.577915	NA
HERC3	NM_014606	20.5613	0.960203	0.629966	1.52422	0.127455	0.355671
UBA1	NM_003334	11.0684	0.960024	0.711007	1.35023	0.176942	0.431091
SLC35F5	NR_104470	7.47672	0.959536	0.785502	1.22156	0.221875	0.489764
COX17	NM_005694	77.2916	0.959043	0.325125	2.94977	0.00318014	0.027564
COL18A1-AS2	NR_052004	7.74972	0.958906	0.801805	1.19594	0.231722	0.502115
POMGNT1	NM_017739	6.83897	0.958795	0.781809	1.22638	0.220056	0.486988
MEPCE	NM_019606	32.9427	0.958262	0.457379	2.09512	0.0361606	0.156781
SNORA49	NR_002979	254.715	0.958157	0.408102	2.34784	0.0188828	0.0998966
MCM8-AS1	NR_110101	5.53429	0.958071	0.865291	1.10722	0.268197	0.541326
GAS8-AS1	NR_122031	5.99529	0.957896	0.883326	1.08442	0.278179	0.551352
ZNF628	NM_033113	11.386	0.957327	0.658336	1.45416	0.145901	0.385518
SLC9A5	NM_004594	64.0377	0.957224	0.370187	2.58579	0.00971571	0.0622097
PRDM15	NM_022115	1.65301	0.957175	1.56711	0.610788	0.54134	NA
SLC45A1	NM_001080397	16.2608	0.957161	0.551107	1.7368	0.0824227	0.270865
DDAH1	NM_012137	34.0486	0.956639	0.498821	1.9178	0.0551363	0.207885
TGFB1	NM_000660	193.227	0.956591	0.438346	2.18227	0.0290895	0.134668
SNORD98	NR_003076	6.44424	0.956523	0.940869	1.01664	0.309326	0.583251
TTN-AS1	NR_038271	7.48444	0.956401	0.802897	1.19119	0.23358	0.503509
C17orf62	NR_036519	24.7054	0.955818	0.456997	2.09152	0.0364813	0.157823
SSNA1	NM_003731	231.708	0.955722	0.285607	3.34628	0.000819038	0.00975581
MIR155HG	NR_001458	11.9524	0.955494	0.642781	1.4865	0.137147	0.371191
AK9	NM_145025	7.22617	0.954603	0.757199	1.2607	0.207416	0.470671
RAI14	NM_001145520	7.89868	0.953547	0.883902	1.07879	0.28068	0.554029
PPP2R5A	NM_006243	44.8641	0.95345	0.385753	2.47166	0.0134489	0.0787499
TMEM204	NM_024600	2.35085	0.953353	1.27858	0.745633	0.455889	NA
OR51A7	NM_001004749	2.15725	0.953291	1.40423	0.678871	0.49722	NA
OR52I1	NM_001005169	1.10058	0.953225	1.87954	0.50716	0.612043	NA
HPGDS	NM_014485	1.49491	0.952829	1.72739	0.551601	0.581221	NA
LRRC75A-AS1	NR_027176	1.49491	0.952829	1.72739	0.551601	0.581221	NA
ROBO3	NM_022370	92.9259	0.952532	0.327232	2.91088	0.00360414	0.030223
CCDC115	NR_104471	3.14636	0.951264	1.4058	0.676673	0.498613	NA
PDE7A	NM_001242318	3.35657	0.951209	1.22081	0.779164	0.435883	NA
MMP14	NM_004995	3819.64	0.950981	0.245194	3.87849	0.000105108	0.00181724
MIRLET7I	NR_029661	9.30721	0.950308	0.708156	1.34195	0.179613	0.434216
BRAT1	NM_152743	150.845	0.950251	0.327905	2.89795	0.00375614	0.0311518
NAGS	NM_153006	14.1557	0.950096	0.617378	1.53892	0.123824	0.350438
GTPBP2	NM_019096	7.82112	0.949953	0.792943	1.19801	0.230914	0.501043
ZNF688	NM_145271	9.62586	0.949006	0.853841	1.11146	0.266372	0.539666
TOP1P1	NR_002719	40.8184	0.948956	0.478338	1.98386	0.0472715	0.188804
MAFG-AS1	NR_015454	15.832	0.948903	0.605308	1.56764	0.116966	0.33731
CLK1	NM_001162407	12.1336	0.947888	0.642821	1.47458	0.140326	0.376573
NAB1	NM_005966	509.214	0.947399	0.295615	3.20484	0.00135139	0.0142909
RPL35A	NM_001316311	3.47123	0.94739	1.08055	0.876764	0.380615	NA
RNF31	NM_017999	11.4283	0.94721	0.695294	1.36232	0.173098	0.426153
HEXA-AS1	NR_027262	4.05918	0.947088	1.01088	0.936899	0.348811	0.620046
ARAP3	NM_022481	144.099	0.94606	0.326991	2.89323	0.00381299	0.0314973
CIRBP-AS1	NR_027271	12.3412	0.945599	0.653619	1.44671	0.147977	0.388412
PDE8A	NM_001243137	3.92427	0.944702	1.04603	0.903134	0.366455	0.636118
PTDSS2	NM_030783	52.5985	0.944647	0.361074	2.61622	0.008891	0.0583781
LNX1-AS2	NR_046827	4.46805	0.944395	0.988777	0.955114	0.33952	0.610588
ZDHHC9	NM_016032	2.97768	0.944312	1.22921	0.76823	0.442351	NA
COL27A1	NM_032888	336.946	0.944035	0.325895	2.89675	0.00377054	0.0312023
MOB3B	NM_024761	4.88279	0.944001	0.956469	0.986964	0.32366	0.596062
RPEL1	NM_001143909	13.7866	0.943342	0.644765	1.46308	0.143446	0.3816
SVIP	NM_148893	51.2061	0.942555	0.364616	2.58506	0.00973607	0.0622994
CD276	NM_001024736	53.2487	0.942362	0.403545	2.33521	0.0195324	0.102449
ADCK5	NM_174922	43.4173	0.942351	0.388782	2.42385	0.0153568	0.0861724
CLEC11A	NM_002975	442.441	0.942225	0.322198	2.92436	0.00345161	0.0291942
PCED1A	NM_022760	26.5903	0.941885	0.482387	1.95255	0.0508729	0.197821
HOXB2	NM_002145	78.7063	0.941758	0.324576	2.90151	0.00371375	0.0308786
SARNP	NM_033082	1.41616	0.941357	1.69104	0.556673	0.577751	NA
DDRGK1	NM_023935	184.575	0.941034	0.326613	2.88119	0.00396173	0.0323102
WAC	NM_100264	25.2043	0.941026	0.552792	1.70232	0.0886961	0.284332
RHBDF1	NM_022450	372.898	0.940839	0.269731	3.48807	0.000486526	0.00635922
HRCT1	NM_001039792	6.34692	0.94051	0.818588	1.14894	0.25058	0.522052
RASSF1	NM_170713	3.81817	0.940501	1.14661	0.820247	0.412075	0.673599
AGAP1	NM_001244888	2.59205	0.940476	1.25206	0.751145	0.452565	NA
PIM2	NM_006875	55.3047	0.940077	0.352431	2.66741	0.00764392	0.0522611
PPIL2	NM_014337	1.78271	0.940003	1.63661	0.574358	0.565726	NA
REST	NM_005612	6.68946	0.939796	0.864133	1.08756	0.276789	0.549685
CBARP	NM_152769	30.4219	0.939713	0.501421	1.8741	0.0609168	0.222616
TRIM8	NM_030912	663.702	0.937778	0.30435	3.08125	0.00206135	0.0195052
CCDC50	NM_178335	97.9369	0.937181	0.391904	2.39135	0.0167863	0.09224
ZNF337	NM_015655	1.38838	0.937082	1.68046	0.557633	0.577095	NA
GSTK1	NM_001143679	4.19136	0.937065	1.17871	0.794991	0.426619	0.683918
PPM1M	NM_144641	8.12848	0.936472	0.752727	1.24411	0.21346	0.47797
SFXN5	NM_144579	123.271	0.935891	0.31076	3.01162	0.00259856	0.0234349
LOC101928841	NM_001304433	4.20856	0.935833	1.01408	0.922842	0.356089	0.627698
SEMA6D	NM_153618	3.60516	0.935738	1.13432	0.824934	0.409409	NA
SOD3	NM_003102	15.5769	0.935534	0.739131	1.26572	0.205613	0.468919
HNRNPL	NM_001533	8.80511	0.935417	0.839922	1.1137	0.26541	0.538789
BOK-AS1	NR_033346	2.60315	0.935266	1.21839	0.767622	0.442712	NA
MTIF2	NM_001005369	1.96423	0.934658	1.46474	0.638104	0.523406	NA
SSTR2	NM_001050	3.65619	0.933586	1.17986	0.791271	0.428786	NA
PRKCDBP	NM_145040	1537.83	0.933306	0.317426	2.94023	0.00327967	0.0281283
MXD3	NM_001142935	2.89555	0.933068	1.17661	0.793012	0.427771	NA
ZNF524	NM_153219	44.9534	0.932956	0.394241	2.36646	0.0179589	0.0963432
LOC101927211	NR_110742	18.6292	0.931943	0.549567	1.69578	0.0899282	0.286409
GFOD2	NM_001243650	115.592	0.931769	0.336822	2.76636	0.00566868	0.0422907
INA	NM_032727	97.4393	0.931553	0.302932	3.07513	0.00210414	0.0198145
CCDC85B	NM_006848	305.297	0.930739	0.365932	2.54348	0.0109756	0.0678396
FLRT3	NM_198391	3.28367	0.93013	1.25071	0.743684	0.457067	NA
TMEM200C	NM_001080209	32.5818	0.929675	0.435933	2.13261	0.0329568	0.147134
GCH1	NM_000161	2.43733	0.929363	1.32317	0.702378	0.482444	NA
MIR26B	NR_029500	2.43733	0.929363	1.32317	0.702378	0.482444	NA
RDH11	NM_016026	18.0997	0.929156	0.60985	1.52358	0.127613	0.355889
RPS15A	NM_001019	1.73948	0.92809	1.46071	0.635369	0.525188	NA
DDX42	NM_007372	1.73948	0.92809	1.46071	0.635369	0.525188	NA
DIS3L2	NR_046477	1.73948	0.92809	1.46071	0.635369	0.525188	NA
CSNK1G2	NM_001319	441.665	0.927916	0.242846	3.82101	0.000132906	0.00221201
ST3GAL2	NM_006927	244.68	0.927727	0.275796	3.36382	0.000768715	0.00926902
NRG1	NM_001159996	4.24933	0.927642	1.05506	0.879235	0.379274	0.645826
WRNIP1	NM_020135	2.22107	0.927572	1.41607	0.655031	0.512448	NA
SNORD36B	NR_000017	5.11513	0.92746	1.03774	0.893733	0.371465	0.640202
GRM6	NM_000843	2.12173	0.927242	1.50357	0.616695	0.537436	NA
PCED1A	NM_001271168	9.83705	0.926967	0.700575	1.32315	0.185785	0.442695
SNORA58	NR_002985	44.3015	0.926939	0.564938	1.64078	0.100843	0.309329
DALRD3	NM_018114	3.03795	0.926712	1.16064	0.798448	0.424611	NA
ZNF550	NM_001277090	7.77877	0.926158	0.788819	1.17411	0.240352	0.511993
PIP5K1C	NM_001300849	2.6819	0.92565	1.21674	0.760764	0.446798	NA
EPHX1	NM_001291163	1.46713	0.925565	1.57057	0.589319	0.555647	NA
TPI1P3	NR_027338	1.42388	0.925496	1.68943	0.547815	0.583819	NA
CHD3	NM_001005271	15.9473	0.925355	0.877722	1.05427	0.29176	0.565638
URM1	NM_001265582	5.76587	0.925264	0.916298	1.00978	0.312598	0.586034
SMTN	NM_001207018	2.32742	0.925097	1.2815	0.721885	0.470365	NA
SHISA3	NM_001080505	8.00401	0.924487	0.754287	1.22564	0.220332	0.48727
DHX8	NM_001302623	9.94761	0.924408	0.670588	1.3785	0.168048	0.419498
TMED1	NM_006858	21.6449	0.923729	0.577769	1.59879	0.109868	0.325882
LINC00987	NR_036466	19.8329	0.92324	0.552676	1.67049	0.0948219	0.296454
COQ4	NM_016035	14.7098	0.923202	0.564425	1.63565	0.101913	0.311312
STAU2	NM_001164380	2.76921	0.923126	1.29163	0.714698	0.474796	NA
PLA2G15	NM_012320	287.41	0.922936	0.298515	3.09176	0.00198977	0.0189744
NARF	NM_001038618	5.39744	0.922044	0.908762	1.01462	0.310289	0.584355
RITA1	NM_032848	2.53667	0.921675	1.32979	0.693098	0.488248	NA
DGKQ	NM_001347	214.383	0.921097	0.327317	2.81408	0.00489166	0.0379075
HNRNPUL1	NM_007040	64.5359	0.921062	0.480414	1.91722	0.0552094	0.20808
RPL6	NM_001024662	14.081	0.920578	0.590163	1.55987	0.118791	0.341197
EMC4	NM_016454	9.8488	0.920349	0.673	1.36753	0.171459	0.423591
ATL3	NM_015459	2.37495	0.919716	1.4153	0.649839	0.515796	NA
SNORA16A	NR_003035	64.1758	0.919685	0.509592	1.80475	0.0711143	0.245469
PIP5K1P1	NR_027712	4.87181	0.919551	0.908965	1.01165	0.311707	0.585601
MIER2	NM_017550	169.212	0.919162	0.313587	2.93113	0.00337734	0.028665
ACBD4	NM_001135707	4.29101	0.91889	1.09369	0.840176	0.40081	0.665174
GNL2	NM_013285	764.042	0.918788	0.243265	3.7769	0.000158793	0.00257333
PGLS	NM_012088	438.706	0.918469	0.29995	3.06207	0.00219811	0.020522
SCN1B	NM_001037	11.0876	0.918422	0.663184	1.38487	0.166093	0.416529
CAPN5	NM_004055	222.424	0.91836	0.283004	3.24504	0.00117432	0.0128624
ARMC2-AS1	NR_104137	2.56425	0.916772	1.2664	0.723917	0.469117	NA
SDHAF1	NM_001042631	71.682	0.916765	0.33713	2.71933	0.00654151	0.0467734
HRAT5	NR_104613	3.71236	0.916347	1.04346	0.878181	0.379845	NA
APBA1	NM_001163	43.7086	0.916196	0.470954	1.94541	0.051726	0.199791
AKT1S1	NM_032375	5.7102	0.914893	1.04738	0.87351	0.382385	0.649269
SNORA38B	NR_003706	194.61	0.914887	0.983055	0.930657	0.352031	0.622917
MAP3K11	NM_002419	225.27	0.914856	0.311691	2.93514	0.00333401	0.0284202
MSL3	NM_001193270	1.11603	0.91485	1.87402	0.488174	0.625426	NA
SBNO2	NM_014963	4.85972	0.914534	0.951288	0.961364	0.336369	0.607597
SNORD14B	NR_001452	358.871	0.914501	0.867353	1.05436	0.291719	0.565638
BOC	NM_001301861	1.47485	0.914491	1.59982	0.571623	0.567578	NA
SALL1	NM_001127892	1.99632	0.913621	1.40972	0.648086	0.516929	NA
TSPAN4	NM_001025237	2.01955	0.913613	1.37881	0.662611	0.50758	NA
SNORD113-7	NR_003235	9.1749	0.913287	0.716253	1.27509	0.202278	0.464277
NAB2	NM_005967	375.817	0.912955	0.249765	3.65525	0.000256928	0.00379889
TBX2	NM_005994	888.845	0.912663	0.296897	3.074	0.00211209	0.0198703
C15orf65	NM_001198784	3.64134	0.91246	1.05516	0.864758	0.387172	NA
CKAP2	NM_001286686	1.5536	0.911282	1.61701	0.563561	0.573053	NA
PRRT3	NM_207351	50.7122	0.910838	0.396819	2.29535	0.021713	0.110393
DNAJC21	NM_194283	4.58835	0.910795	0.976859	0.932371	0.351145	0.622142
PPP1R37	NM_019121	208.519	0.910431	0.275483	3.30486	0.000950252	0.0109335
LOC100131655	NR_040024	6.80404	0.90984	0.815382	1.11584	0.264489	0.537845
GCNT2	NM_145649	6.97784	0.909805	0.767994	1.18465	0.236155	0.507014
ZZZ3	NM_001308237	4.74489	0.909799	1.04305	0.872249	0.383073	0.649587
PRKAR1A	NM_001276289	8.06784	0.909757	0.732696	1.24166	0.214363	0.479335
FDX1L	NM_001031734	175.634	0.908642	0.288234	3.15244	0.0016191	0.0163968
PIGV	NM_001202554	9.62936	0.908406	0.671549	1.3527	0.176151	0.430135
CUL4B	NM_001079872	4.67366	0.908102	0.968107	0.938018	0.348235	0.61933
GLCE	NM_015554	827.534	0.907801	0.328727	2.76157	0.00575244	0.0428179
NCLN	NM_020170	393.259	0.907504	0.277161	3.27428	0.00105931	0.0119087
NUDT14	NM_177533	34.1416	0.907484	0.455281	1.99324	0.0462354	0.186321
ZNF146	NM_007145	3.13234	0.906849	1.18644	0.764343	0.444663	NA
SNORA2B	NR_002951	48.8029	0.90676	0.607188	1.49338	0.135339	0.368433
PPFIBP1	NM_003622	2.50095	0.905965	1.34232	0.674925	0.499723	NA
SNORD116-11	NR_003326	4.3271	0.905409	0.979465	0.924392	0.355282	0.626634
CDCA4	NM_017955	3.56972	0.904536	1.1025	0.820441	0.411965	NA
SNORD95	NR_002591	56.6001	0.904141	0.491363	1.84007	0.0657585	0.233986
SCARA3	NM_016240	422.5	0.903605	0.281421	3.21086	0.00132337	0.0140705
SMC2	NM_001042550	3.38468	0.902793	1.09283	0.826109	0.408742	NA
CYGB	NM_134268	63.5947	0.902504	0.440238	2.05003	0.0403612	0.16952
GNA13	NM_001282425	3.27848	0.902191	1.18451	0.761658	0.446264	NA
TMEM256	NM_152766	112.412	0.901928	0.379615	2.3759	0.0175061	0.0948132
SNORA7B	NR_002992	119.838	0.901779	0.538158	1.67568	0.0938014	0.294346
SHARPIN	NM_030974	6.20018	0.900331	0.952058	0.945668	0.344318	0.614786
NR1H2	NM_007121	35.6206	0.900269	0.486956	1.84877	0.0644911	0.231388
NLRX1	NM_001282144	2.6186	0.899618	1.32876	0.677034	0.498385	NA
SNORA41	NR_002590	80.1601	0.898875	0.584836	1.53697	0.124301	0.351129
CCDC47	NM_020198	888.894	0.898353	0.255827	3.51156	0.000445481	0.00593349
LPIN1	NM_001261429	11.2753	0.898068	0.66893	1.34254	0.17942	0.433856
RABEP2	NM_024816	147.145	0.89645	0.3111	2.88155	0.00395722	0.0323101
GLA	NM_000169	155.019	0.896111	0.366331	2.44618	0.0144381	0.0829152
SMIM10L2A	NR_024359	7.07328	0.895634	0.828404	1.08116	0.279627	0.552993
LOC102723729	NR_125824	2.34742	0.893915	1.33497	0.669616	0.503102	NA
C3AR1	NM_004054	2.41046	0.893376	1.36543	0.654283	0.51293	NA
ADAMTS3	NM_014243	28.3532	0.893166	0.446466	2.00052	0.0454439	0.184543
THOP1	NM_003249	280.792	0.893072	0.270893	3.29677	0.000978028	0.0112136
INTS8	NR_073444	3.93803	0.8929	1.03926	0.859166	0.390249	0.656419
SNORD88C	NR_003069	6.18027	0.892179	0.935851	0.953334	0.340421	0.611273
DOCK6	NM_020812	192.164	0.891753	0.378418	2.35653	0.0184466	0.098225
RAB13	NM_001272038	5.61733	0.891344	0.909046	0.980528	0.326826	0.598949
DEF8	NM_001242820	2.70624	0.891146	1.35905	0.65571	0.512011	NA
LRP5	NM_002335	7.38783	0.891034	0.834348	1.06794	0.285548	0.559733
TMEM8A	NM_021259	399.642	0.890681	0.245017	3.63517	0.000277793	0.00401111
ATP5A1	NM_001257335	6.72185	0.889879	0.805145	1.10524	0.269055	0.541925
PARL	NM_018622	1.72832	0.889601	1.52165	0.584631	0.558796	NA
DCAKD	NM_001288655	5.49184	0.888796	1.13592	0.782449	0.433951	0.689425
CAMK1	NM_003656	112.846	0.88769	0.301472	2.94452	0.00323452	0.0278838
SNORD9	NR_003029	201.69	0.883246	0.897029	0.984634	0.324804	0.597159
YBX3P1	NR_027011	21.4427	0.883091	0.732083	1.20627	0.227713	0.497608
NFX1	NM_147133	4.26497	0.882934	1.00211	0.881077	0.378276	0.645086
FAM212A	NM_203370	21.4712	0.882766	0.513924	1.7177	0.0858515	0.2784
GNPNAT1	NM_198066	560.574	0.882378	0.30258	2.91618	0.00354349	0.029817
BCL7C	NM_004765	24.3081	0.882326	0.571237	1.54459	0.122446	0.347723
ACTG1	NM_001199954	3.74371	0.881163	1.17919	0.74726	0.454906	NA
CD81-AS1	NR_108080	5.47612	0.880665	0.873341	1.00839	0.313269	0.586624
HTRA3	NM_001297559	3.03449	0.880056	1.18573	0.742208	0.457962	NA
KLHDC8B	NM_173546	96.4084	0.879344	0.386998	2.27221	0.0230735	0.115403
ST5	NM_213618	6.15391	0.879312	0.861564	1.0206	0.307444	0.581492
ACAD9	NR_033426	4.31317	0.87904	1.09549	0.802419	0.422311	0.68113
PPIL3	NM_032472	3.27413	0.878269	1.15588	0.759826	0.447359	NA
SEPT9	NM_001113493	13.6947	0.877899	0.69843	1.25696	0.208768	0.472317
NEK4	NM_003157	8.45045	0.877707	0.738929	1.18781	0.234908	0.505502
INVS	NR_051962	2.69826	0.877618	1.29503	0.677681	0.497974	NA
GSK3B	NM_002093	1.65729	0.876348	1.49242	0.587201	0.557068	NA
KPNB1	NM_002265	173.35	0.876178	0.382872	2.28843	0.0221123	0.111908
SRSF9	NM_003769	282.671	0.876122	0.276225	3.17176	0.00151516	0.0156844
STARD10	NM_006645	86.7954	0.876086	0.326181	2.68589	0.00723373	0.0503281
ATP13A1	NM_020410	243.499	0.875989	0.3457	2.53396	0.0112782	0.0691864
KCNJ12	NM_021012	7.0942	0.874417	0.807582	1.08276	0.278915	0.55203
GRSF1	NM_002092	17.7916	0.8742	0.536289	1.63009	0.103082	0.313241
FSIP1	NM_152597	13.7052	0.873588	0.629725	1.38725	0.165364	0.415445
MLLT11	NM_006818	226.299	0.873363	0.310454	2.81318	0.00490541	0.037954
FOXCUT	NR_125804	3.40106	0.87333	1.08187	0.807239	0.419529	NA
NDUFS6	NM_004553	260.707	0.872938	0.356766	2.44681	0.0144128	0.0828188
BCAR1	NM_001170719	8.49849	0.872796	0.765364	1.14037	0.254133	0.526028
SNHG12	NR_024127	72.2074	0.87196	0.390994	2.23011	0.0257399	0.124276
C6orf201	NR_104463	1.69617	0.871767	1.57746	0.55264	0.58051	NA
LYRM1	NM_020424	4.89621	0.871542	1.09175	0.798296	0.424699	0.682959
ST3GAL4	NM_006278	1.45597	0.870678	1.6347	0.532623	0.594295	NA
ZNF581	NM_016535	110.05	0.870523	0.365323	2.38289	0.0171773	0.0935232
WBSCR27	NM_152559	10.1209	0.870416	0.684298	1.27198	0.203379	0.465714
MEF2D	NM_001271629	2.41383	0.869876	1.42175	0.611836	0.540646	NA
SNORD104	NR_004380	131.718	0.869789	0.899219	0.967272	0.333408	0.605535
ZYG11A	NM_001004339	2.16212	0.869725	1.37334	0.633293	0.526542	NA
UBE2E1	NM_001202476	1.6928	0.869108	1.54238	0.563484	0.573105	NA
FAM229A	NM_001167676	5.76729	0.868944	0.861966	1.0081	0.313408	0.586773
EDEM3	NM_025191	1122.58	0.868097	0.268271	3.2359	0.00121259	0.0131494
IFFO2	NM_001136265	126.112	0.868036	0.287863	3.01545	0.00256594	0.0232047
MLKL	NM_152649	14.7308	0.868036	0.594872	1.4592	0.144511	0.383267
LIMD1-AS1	NR_033947	2.6782	0.867955	1.30007	0.667623	0.504374	NA
POLR3B	NM_018082	5.1994	0.86795	0.8969	0.967721	0.333184	0.605535
EPN2-AS1	NR_048576	15.0476	0.867754	0.564387	1.53752	0.124167	0.350984
CUL2	NM_001198777	10.8758	0.867464	0.838928	1.03401	0.301129	0.575321
DNALI1	NM_003462	80.6986	0.866957	0.349428	2.48108	0.0130986	0.0771204
CCDC112	NM_001040440	4.89927	0.866804	0.94612	0.916167	0.35958	0.63052
CLASP2	NM_015097	70.3788	0.866471	0.342758	2.52794	0.0114734	0.070121
IMP4	NM_033416	183.723	0.865914	0.295123	2.93408	0.00334542	0.028468
RPL39	NM_001000	1193.09	0.865736	0.279681	3.09544	0.00196522	0.0187585
FOXQ1	NM_033260	20.484	0.86512	0.533263	1.62231	0.104736	0.315965
TMEM44	NM_001166305	4.2135	0.865091	0.989854	0.873959	0.382141	0.649017
ZNF324B	NM_207395	38.5729	0.86504	0.418362	2.06768	0.0386699	0.164389
EXOSC2	NR_104230	6.08008	0.86485	0.849965	1.01751	0.30891	0.58295
RNF19A	NM_183419	9.20632	0.864735	0.75445	1.14618	0.251721	0.523244
SNORA3B	NR_002977	259.626	0.864269	0.861824	1.00284	0.315939	0.588975
OBSCN	NM_052843	20.9386	0.864233	0.570401	1.51513	0.129738	0.359022
[truncated: 11,122 more rows]

## Sheet: D5vsD0
gene_name	gene	baseMean	log2FoldChange	lfcSE	stat	pvalue	padj
CXCL8	NM_000584	10866.5	12.1077	0.431819	28.0388	5.4649e-173	7.17869e-169
IL1B	NM_000576	1442.21	11.2836	0.774463	14.5696	4.38192e-48	1.85681e-45
IL1A	NM_000575	832.004	9.89455	0.64025	15.4542	7.06692e-54	4.03613e-51
AREG	NM_001657	4793.13	9.20708	1.52542	6.03578	1.58196e-09	4.73363e-08
C11orf96	NM_001145033	542.164	8.71761	0.574301	15.1795	4.83377e-52	2.44217e-49
CXCL3	NM_002090	40.6276	8.69698	1.22933	7.07456	1.49922e-12	6.95891e-11
SAA2	NM_001127380	38.5513	8.62434	1.23096	7.00621	2.44864e-12	1.08667e-10
C3	NM_000064	1762.97	8.46441	0.387641	21.8357	1.06347e-105	2.79396e-102
CST1	NM_001898	34.2286	8.45398	1.2454	6.78816	1.13572e-11	4.49362e-10
LINC00326	NR_026969	33.8374	8.42338	1.2528	6.72362	1.7727e-11	6.84887e-10
HAO1	NM_017545	32.834	8.38999	1.23523	6.79223	1.10411e-11	4.38175e-10
PTGS2	NM_000963	1976.24	8.23751	0.346451	23.7768	5.80478e-125	2.54172e-121
CSF3	NR_033662	23.5858	7.89918	1.26448	6.24697	4.18503e-10	1.36076e-08
VNN1	NM_004666	22.8035	7.87808	1.25136	6.29562	3.06183e-10	1.0131e-08
G0S2	NM_015714	402.21	7.76976	0.504991	15.3859	2.03433e-53	1.07127e-50
PDE4D	NM_001165899	20.9646	7.72386	1.28898	5.99225	2.06961e-09	6.0956e-08
CXCL6	NM_002993	19.6346	7.64037	1.26606	6.03475	1.59205e-09	4.75298e-08
PECAM1	NM_000442	19.5023	7.63932	1.25682	6.07832	1.21451e-09	3.676e-08
PART1	NR_028509	88.3117	7.60413	0.879364	8.6473	5.2731e-18	4.32922e-16
SAA2	NM_030754	19.0539	7.59774	1.26252	6.01792	1.76668e-09	5.23862e-08
IDO1	NM_002164	18.5094	7.54403	1.28917	5.85184	4.86179e-09	1.36171e-07
TSPAN19	NM_001100917	17.2893	7.44266	1.29676	5.73943	9.49969e-09	2.51082e-07
ARL14EPL	NM_001195581	16.7634	7.40193	1.28878	5.74335	9.28195e-09	2.46817e-07
CXCL2	NM_002089	30.1011	7.32107	1.17831	6.21322	5.19086e-10	1.66717e-08
STC1	NM_003155	11348.3	7.09828	0.385146	18.4301	7.53684e-76	9.00035e-73
CD1D	NM_001766	90.4986	7.07655	1.50252	4.70978	2.4798e-06	4.05157e-05
GPR84	NM_020370	13.1383	7.07155	1.28198	5.51611	3.46591e-08	8.23296e-07
IL18RAP	NM_003853	12.7576	7.00885	1.29826	5.39865	6.71447e-08	1.52334e-06
CXCL5	NM_002994	39.0139	6.95226	1.03485	6.71816	1.84032e-11	7.08929e-10
IL1RL2	NM_003854	22.3935	6.87688	1.19643	5.74782	9.04004e-09	2.41853e-07
GPRIN3	NM_198281	11.7085	6.8749	1.33211	5.16089	2.45775e-07	4.96693e-06
TNFSF15	NM_005118	11.3075	6.87187	1.30057	5.28375	1.26568e-07	2.7211e-06
IGFN1	NM_001164586	11.4797	6.84722	1.33343	5.13502	2.82108e-07	5.6148e-06
EREG	NM_001432	346.189	6.74824	0.452253	14.9214	2.39282e-50	1.12257e-47
PART1	NR_028508	33.0881	6.72158	1.01207	6.6414	3.10727e-11	1.14655e-09
MGC27382	NR_027310	10.3354	6.70066	1.34097	4.99689	5.82627e-07	1.09805e-05
LOC100505622	NR_038332	9.75958	6.64212	1.31575	5.04816	4.46089e-07	8.57953e-06
SHISA2	NM_001007538	72.9157	6.60829	0.755307	8.74915	2.14969e-18	1.85779e-16
PARM1	NM_015393	42.9534	6.59733	0.88226	7.47776	7.55976e-14	4.13771e-12
IL6	NM_000600	902.848	6.5588	0.324116	20.236	4.72165e-91	7.75294e-88
MT1X	NM_005952	676.736	6.55299	0.363259	18.0394	9.55252e-73	9.65245e-70
ABCA6	NM_080284	144.988	6.48344	0.562098	11.5344	8.85406e-31	2.04047e-28
RP1	NM_006269	27.184	6.45723	1.03352	6.24781	4.1626e-10	1.35682e-08
LOC101927822	NR_125424	15.7391	6.36377	1.21518	5.23691	1.63288e-07	3.45403e-06
LOC285628	NR_132748	24.4214	6.28957	1.01183	6.21603	5.09901e-10	1.64168e-08
COL19A1	NM_001858	7.71909	6.27443	1.35927	4.61604	3.91127e-06	6.08029e-05
C8orf4	NM_020130	1229.5	6.23122	0.334087	18.6515	1.22792e-77	1.61299e-74
ABCA9	NM_080283	14.4053	6.21769	1.25871	4.93975	7.82225e-07	1.43711e-05
GJB2	NM_004004	7.21424	6.20076	1.34887	4.59701	4.2859e-06	6.63332e-05
MRGPRX3	NM_054031	6.91713	6.16042	1.35532	4.54538	5.48369e-06	8.21366e-05
SLC6A15	NM_018057	103.835	6.1395	0.547239	11.219	3.28836e-29	7.32133e-27
CTSS	NM_004079	6.82243	6.11033	1.35876	4.49698	6.89255e-06	0.000100489
NOTUM	NM_178493	6.63181	6.03625	1.48668	4.06024	4.90231e-05	0.000569882
TNFAIP6	NM_007115	1037.65	5.94579	0.379429	15.6703	2.41254e-55	1.5091e-52
NDNF	NM_024574	6.1458	5.93868	1.42225	4.17555	2.97272e-05	0.000366663
KYNU	NM_001032998	11.3902	5.88717	1.23741	4.75764	1.95867e-06	3.30283e-05
CST4	NM_001899	11.3994	5.87043	1.25686	4.6707	3.00168e-06	4.79102e-05
OR1J2	NM_054107	5.87742	5.86509	1.43835	4.07765	4.5493e-05	0.000532616
ACTBL2	NM_001017992	18.3623	5.86324	1.03271	5.67752	1.36663e-08	3.54783e-07
CEP85L	NM_001178035	5.74361	5.86146	1.38814	4.22251	2.41593e-05	0.000307474
SLPI	NM_003064	5.79312	5.8558	1.44881	4.0418	5.3042e-05	0.000611491
PART1	NR_024617	10.9901	5.83749	1.24635	4.68369	2.81762e-06	4.53581e-05
CXCL10	NM_001565	36.7617	5.81466	1.33835	4.34466	1.39494e-05	0.000191632
SERPINB2	NM_001143818	31.4901	5.759	0.814844	7.06762	1.57619e-12	7.26485e-11
TNFSF8	NM_001244	5.01	5.70831	1.4231	4.0112	6.04121e-05	0.000685888
LINC00890	NR_033974	16.1205	5.69286	1.04335	5.45633	4.86075e-08	1.12811e-06
DCHS2	NM_017639	9.74007	5.67568	1.25116	4.53633	5.72404e-06	8.53474e-05
PTGES	NM_004878	1088.86	5.63301	0.37501	15.021	5.35266e-51	2.60417e-48
NAMPT	NM_005746	9493.85	5.60525	0.268701	20.8606	1.22199e-96	2.67534e-93
AKR1B1	NM_001628	15153.5	5.59147	0.268751	20.8054	3.87089e-96	7.26401e-93
CFAP58-AS1	NR_108036	4.68437	5.57566	1.4239	3.91577	9.01152e-05	0.000975085
SLCO4A1	NM_016354	9.02367	5.55419	1.25767	4.41626	1.00424e-05	0.000142459
WTAPP1	NR_038390	14.5463	5.55051	1.0511	5.28067	1.28714e-07	2.76273e-06
RGS16	NM_002928	4.40755	5.52748	1.4579	3.79141	0.000149793	0.00152652
LUCAT1	NR_103548	8.61561	5.51616	1.27679	4.32034	1.55786e-05	0.000210753
PRR16	NM_001308087	4.45609	5.50918	1.42809	3.85773	0.000114444	0.0012046
GRB14	NM_004490	4.35029	5.48267	1.43954	3.80861	0.000139748	0.00143417
HES1	NM_005524	8.61253	5.47313	1.27174	4.30365	1.68009e-05	0.000224285
UNC13A	NM_001080421	26.1231	5.4655	0.859491	6.359	2.03077e-10	6.91092e-09
C2CD4A	NM_207322	4.44617	5.45388	1.51577	3.59809	0.000320557	0.00292863
THBD	NM_000361	51.7924	5.43878	0.627396	8.66883	4.36597e-18	3.65295e-16
FAM160A1	NM_001109977	57.235	5.43007	0.587648	9.24035	2.45686e-20	2.78218e-18
LOC101928674	NR_110846	4.09421	5.34099	1.58799	3.36336	0.000769993	0.00611525
MIR3193	NR_036161	3.9029	5.27924	1.49724	3.52597	0.000421936	0.00370225
LOC101929319	NR_110248	7.19241	5.24842	1.30135	4.03306	5.50551e-05	0.000631225
LOC105375401	NR_134235	7.32573	5.244	1.28548	4.07942	4.51485e-05	0.000530001
EFHC2	NM_025184	7.30592	5.23393	1.28735	4.06567	4.78945e-05	0.000557256
MT1L	NR_001447	319.38	5.22759	0.95625	5.46676	4.58336e-08	1.07321e-06
FER1L6	NM_001039112	66.2824	5.14513	0.587558	8.7568	2.00863e-18	1.75903e-16
HLA-DMB	NM_002118	3.54878	5.14459	1.53726	3.34659	0.000818128	0.00642375
LOC101927188	NR_126040	3.39709	5.13439	1.49601	3.43205	0.000599044	0.00496469
MYH15	NM_014981	137.475	5.13172	1.18038	4.34751	1.37692e-05	0.000189792
CCDC177	NM_001271507	3.29177	5.09958	1.51174	3.37332	0.000742664	0.00594131
IL18R1	NM_003855	38.3445	5.09704	0.690594	7.38066	1.57511e-13	8.44515e-12
ITPRIP	NM_001272012	3.27268	5.07878	1.50454	3.37564	0.000736429	0.00591304
CST2	NM_001322	6.6479	5.07532	1.3177	3.85167	0.000117316	0.00123285
PLA2G4A	NM_024420	3.23427	5.03461	1.51397	3.32543	0.000882819	0.0068498
MT3	NM_005954	3.19658	4.99152	1.54056	3.24008	0.00119496	0.00885833
CYB561D2	NM_007022	2.93861	4.94424	1.55752	3.17443	0.00150131	0.0106658
CLCA2	NM_006536	173.917	4.88232	0.374789	13.0268	8.60988e-39	2.9763e-36
GCH1	NM_000161	27.1644	4.88063	0.716927	6.80771	9.91651e-12	3.98771e-10
IL13RA2	NM_000640	232.794	4.86255	0.807391	6.02254	1.71696e-09	5.11428e-08
OR1N1	NM_012363	6.1674	4.84675	1.37308	3.52985	0.0004158	0.00365837
LOC101929705	NR_125864	2.84414	4.82744	1.60675	3.00447	0.00266047	0.0171819
LINC01239	NR_038977	8.82172	4.82552	1.11131	4.34217	1.41083e-05	0.000193049
CDKN2B	NM_078487	8.65754	4.80299	1.13296	4.23931	2.24205e-05	0.000288176
MGAT4A	NM_012214	8.83136	4.79931	1.11325	4.31107	1.62466e-05	0.00021844
RNF5	NM_006913	8.77092	4.78436	2.26379	2.11343	0.0345638	0.129721
CCL7	NM_006273	5.19726	4.77259	1.34958	3.53634	0.00040571	0.003584
SLC19A3	NM_025243	31.6895	4.76105	0.65275	7.29383	3.01259e-13	1.54584e-11
MTRNR2L9	NM_001190706	8.23105	4.67383	1.27849	3.65575	0.000256434	0.0024339
ID1	NM_181353	16.5489	4.66525	0.914352	5.10224	3.35649e-07	6.61032e-06
SLC35F3	NM_001300845	2.5091	4.66234	1.59884	2.91607	0.00354467	0.0217941
BMP2	NM_001200	837.005	4.63874	0.280273	16.5508	1.58042e-61	1.15335e-58
GEM	NM_005261	4.768	4.61393	1.37311	3.36021	0.000778833	0.00616682
AKR1B15	NM_001080538	2.35717	4.60404	3.36695	1.36742	0.171493	0.393628
TLR2	NM_003264	10.8968	4.59905	0.992099	4.63568	3.5577e-06	5.57557e-05
LOC101927701	NR_110271	13.7298	4.54766	0.877879	5.18027	2.21562e-07	4.52634e-06
PAQR5	NM_017705	4.95429	4.54204	1.3719	3.31076	0.000930423	0.00718099
OR1N2	NM_001004457	2.28034	4.53442	1.62096	2.79737	0.005152	0.0295145
PI3	NM_002638	2.24145	4.51615	3.63605	1.24205	0.21422	0.451104
IL18R1	NM_001282399	2.19508	4.51505	1.6511	2.73458	0.00624607	0.0344741
KYNU	NM_001199241	2.19387	4.51386	1.66234	2.71536	0.00662038	0.0361302
CYP1A1	NM_000499	4.59607	4.51277	1.40387	3.21451	0.00130667	0.00954326
IL1RL1	NM_016232	2.26198	4.50495	1.66694	2.70252	0.0068816	0.0372156
FGF14-AS1	NR_125912	2.26077	4.50425	1.667	2.70201	0.00689208	0.0372569
LINC00536	NR_046215	2.26174	4.5034	1.6465	2.73513	0.00623555	0.0344305
MIR4705	NR_039854	2.08927	4.45933	1.69479	2.63121	0.00850824	0.0439152
GNA15	NM_002068	2.15594	4.44958	1.65871	2.68255	0.00730634	0.0390623
SLC25A45	NM_001278251	2.15642	4.44928	1.64306	2.70792	0.00677064	0.0368373
MAFA	NM_201589	4.20516	4.44842	1.389	3.20261	0.00136186	0.00985099
PDE4D	NM_006203	2.22308	4.44421	1.71074	2.59782	0.00938171	0.0473811
LOC101927239	NR_110748	2.07043	4.42902	1.66378	2.66203	0.00776714	0.0409296
BDNF	NM_001143807	4.25322	4.42512	1.40817	3.14247	0.0016753	0.0116623
LAPTM5	NM_006762	4.26272	4.40986	1.40456	3.13968	0.00169131	0.0117551
IER3	NM_003897	6.72213	4.39711	1.1379	3.86423	0.000111439	0.00117485
EN2	NM_001427	2.0511	4.39448	1.66566	2.63828	0.00833269	0.043247
BDNF	NM_170731	36.891	4.38925	0.630143	6.96548	3.27286e-12	1.40997e-10
GABRQ	NM_018558	1.96632	4.36994	1.73173	2.52345	0.0116208	0.0561217
TPBG	NM_001166392	6.69176	4.36552	1.16195	3.75707	0.000171916	0.00172388
IRAK2	NM_001570	717.673	4.3595	0.256838	16.9737	1.28575e-64	9.93504e-62
LOC389602	NM_001291913	2.03274	4.35949	1.67946	2.59577	0.00943792	0.04761
MMP13	NM_002427	2.03226	4.35875	1.67017	2.60977	0.00906042	0.0460239
IL11	NM_000641	20.5978	4.34978	0.761317	5.71349	1.10681e-08	2.90202e-07
ATP8A1	NM_006095	1.94578	4.33616	1.71307	2.53122	0.0113666	0.0551982
FAM65C	NM_080829	32.0059	4.31867	0.610579	7.07307	1.51548e-12	7.00964e-11
KCCAT211	NR_110826	41.8362	4.31361	0.587536	7.34185	2.10659e-13	1.12033e-11
DEC1	NM_017418	1.9267	4.30039	1.72326	2.4955	0.0125779	0.0596258
MMP1	NM_002421	3.75739	4.27832	1.4159	3.02162	0.00251429	0.0164645
MT2A	NM_005953	2151.17	4.27584	0.277908	15.3858	2.03881e-53	1.07127e-50
ADCY8	NM_001115	5.87328	4.19342	1.16261	3.60692	0.000309856	0.00285633
NR4A2	NM_006186	487.712	4.17518	0.7675	5.43997	5.32896e-08	1.23459e-06
SPINK4	NM_014471	1.71678	4.17197	1.79108	2.32931	0.0198428	0.0850149
LOC101927780	NR_110416	19.8605	4.16447	0.735053	5.66553	1.46568e-08	3.74576e-07
SLC22A3	NM_021977	1.78369	4.16174	1.78816	2.32739	0.0199445	0.0852843
ZSCAN4	NM_152677	1.78466	4.16021	1.75004	2.37722	0.0174439	0.0770229
PRRG4	NM_024081	1.78441	4.15906	1.73489	2.39731	0.0165161	0.0739703
C10orf90	NM_001004298	3.48949	4.1514	1.42176	2.9199	0.00350144	0.021604
LOC100507065	NR_120434	3.40374	4.13861	1.43841	2.87721	0.00401205	0.0241532
PDE4D	NM_001197220	1.76533	4.11993	1.77575	2.32011	0.0203348	0.086558
C3AR1	NM_004054	20.0448	4.11597	0.705658	5.83281	5.45001e-09	1.51356e-07
CD69	NM_001781	9.85701	4.09796	0.965636	4.24379	2.19776e-05	0.000283037
MAFB	NM_005461	41.1373	4.07632	0.585563	6.96137	3.36982e-12	1.4466e-10
TNFRSF9	NM_001561	5.32881	4.07517	1.18816	3.42983	0.00060397	0.00499921
TSPAN13	NM_014399	143.054	4.06503	0.384328	10.577	3.81082e-26	6.18012e-24
ATP8A1	NM_001105529	1.59383	4.06433	1.80293	2.2543	0.0241774	0.0988237
TSPAN16	NM_012466	1.66049	4.04853	1.78298	2.27065	0.023168	0.0955824
OSGIN2	NM_004337	3.32788	4.0483	1.46168	2.76962	0.00561218	0.031681
OR8D1	NM_001002917	1.66025	4.04761	1.77334	2.28248	0.0224609	0.0934577
FXYD2	NM_001680	1.57474	4.02139	1.78685	2.25054	0.0244145	0.099452
FMNL3	NM_175736	1.5745	4.02133	1.77722	2.2627	0.0236541	0.097085
RFX8	NM_001145664	129.51	4.01009	0.388296	10.3274	5.29716e-25	7.90722e-23
ROS1	NM_002944	1.48948	3.97913	1.99781	1.99175	0.0463986	NA
ZC3H12A	NM_025079	455.281	3.97492	0.271405	14.6457	1.43471e-48	6.28211e-46
C8A	NM_000562	1.55517	3.9743	1.78821	2.2225	0.0262493	0.105296
TLE3	NM_001282982	1.55517	3.9743	1.78821	2.2225	0.0262493	0.105296
LOC105375734	NR_131202	1.46918	3.94535	1.8358	2.14912	0.0316246	NA
SGK1	NM_001143677	5.03199	3.94417	1.20871	3.26311	0.00110198	0.00830499
PAQR5	NM_001104554	2.98503	3.92706	1.4769	2.65899	0.00783749	0.0411813
TMEM158	NM_015444	2762.86	3.92686	0.340253	11.541	8.19779e-31	1.92297e-28
CCDC68	NM_025214	2.98479	3.9267	1.47098	2.66945	0.00759756	0.0403076
LOC101928674	NR_110847	7.15777	3.92667	1.10436	3.55561	0.000377099	0.0033652
SLC16A6	NM_001174166	2.98455	3.92651	1.46904	2.67285	0.00752093	0.0399818
CYP3A7	NM_000765	21.8614	3.92166	0.683183	5.74027	9.45237e-09	2.50335e-07
PVRL4	NM_030916	2.89856	3.9135	1.48048	2.6434	0.00820774	0.0427167
ARHGEF4	NM_015320	3.38027	3.90196	1.46894	2.65631	0.00790001	0.0413939
DMRTA1	NM_022160	9.7195	3.90178	0.926801	4.20994	2.55437e-05	0.000321709
POLD3	NR_046410	1.4501	3.89787	1.82182	2.13955	0.0323909	NA
HTR2A	NM_000621	1.44961	3.89714	1.88435	2.06816	0.0386248	NA
PDK4	NM_002612	519.57	3.89702	1.11947	3.48112	0.000499326	0.0042454
WNT11	NM_004626	2.87971	3.88697	1.47771	2.6304	0.00852834	0.0440017
NDUFAF3	NM_199073	4.75605	3.85906	1.21487	3.17653	0.0014905	0.0106121
CNIH3	NM_152495	153.691	3.84865	0.34696	11.0925	1.36404e-28	2.84413e-26
LOC728084	NR_038385	4.55814	3.83961	1.2523	3.06604	0.00216912	0.0144564
TSC22D3	NM_004089	22.352	3.83759	0.644185	5.95728	2.56468e-09	7.50325e-08
CHI3L1	NM_001276	21.4913	3.8288	0.67916	5.63755	1.72488e-08	4.33231e-07
ITGA10	NM_003637	8.40576	3.81863	0.94481	4.04169	5.30679e-05	0.000611491
IL21-AS1	NR_104126	4.51649	3.76185	1.25511	2.99723	0.00272443	0.0175346
PLAT	NM_000930	52.5669	3.75873	0.530582	7.08417	1.39882e-12	6.56247e-11
RPE65	NM_000329	4.41214	3.73336	1.24204	3.00584	0.0026485	0.0171214
C11orf86	NM_001136485	1.24067	3.71993	2.04767	1.81667	0.0692676	NA
CYP2S1	NM_030622	119.419	3.70906	0.399383	9.28698	1.58734e-20	1.81316e-18
ITPRIP	NM_001272013	4.1094	3.68055	1.28403	2.86642	0.00415147	0.0247881
GDF15	NM_004864	1015.83	3.67873	0.292399	12.5812	2.68029e-36	8.18798e-34
CHST1	NM_003654	29.5936	3.67324	0.55054	6.67207	2.52212e-11	9.46589e-10
ZNF385D	NM_024697	2.92251	3.66938	1.53093	2.39683	0.0165376	0.0740414
PPP2R5C	NM_178587	2.42123	3.65305	1.54718	2.3611	0.018221	0.0798636
TYRP1	NM_000550	4.12767	3.65067	1.27823	2.85604	0.00428962	0.0254395
CCL26	NM_006072	4.09763	3.64826	1.25573	2.90528	0.00366923	0.0224704
LACC1	NM_153218	12.2415	3.63315	0.80481	4.5143	6.35267e-06	9.3343e-05
AKR1B10	NM_020299	12.556	3.62876	0.848392	4.27722	1.89244e-05	0.000249089
PTPN12	NM_002835	2.40239	3.62167	1.53544	2.35872	0.0183383	0.0802128
LYPD3	NM_014400	12.4083	3.61164	0.865783	4.17153	3.02558e-05	0.000372484
PRKAR1A	NM_212471	18.4867	3.6087	0.747046	4.83063	1.36104e-06	2.36177e-05
VWA5A	NM_198315	52.5472	3.60759	0.457955	7.8776	3.33732e-15	2.05817e-13
CST3	NM_000099	571.636	3.60159	0.341273	10.5534	4.90009e-26	7.84971e-24
CCDC102B	NM_024781	2.47807	3.58396	1.55056	2.31139	0.0208112	0.0881857
FGF14	NM_175929	2.32541	3.57954	1.57993	2.26563	0.0234742	0.096482
OR2B6	NM_012367	2.86453	3.57611	1.54748	2.31092	0.0208372	0.0882675
PACERR	NR_125801	7.26058	3.56715	0.984323	3.62397	0.00029012	0.00270199
TGIF1	NM_001278682	5.46927	3.54112	1.09571	3.2318	0.00123014	0.00907813
NRG1	NM_013959	193.734	3.53623	0.346321	10.2108	1.77315e-24	2.53175e-22
NR4A3	NM_173199	3.83143	3.52881	1.31144	2.6908	0.00712815	0.038281
FGF2	NM_002006	7285.21	3.5251	0.298337	11.8159	3.23257e-32	8.01189e-30
ARSG	NM_001267727	2.28796	3.51613	1.57244	2.2361	0.0253451	0.102567
ITPKA	NM_002220	51.2674	3.50542	0.45956	7.62776	2.38869e-14	1.37021e-12
ZNF503-AS2	NR_024421	5.95276	3.48352	1.08384	3.21404	0.00130882	0.0095462
CACNA2D3	NM_018398	48.6635	3.47528	0.475392	7.31035	2.66441e-13	1.37794e-11
BIRC3	NM_001165	105.487	3.47407	0.462014	7.5194	5.50285e-14	3.07597e-12
IL4R	NM_001257407	9.37353	3.46933	0.895382	3.8747	0.000106757	0.00113368
SLC9A7P1	NR_033801	33.5822	3.45175	0.613216	5.62892	1.81337e-08	4.50292e-07
FGF14-IT1	NR_036486	6.43148	3.44866	1.0251	3.36423	0.000767565	0.00609966
ID4	NM_001546	68.5735	3.429	0.519461	6.60108	4.08176e-11	1.48939e-09
CATIP-AS2	NR_125777	2.06783	3.42823	1.63904	2.09161	0.0364734	0.134775
CHST6	NM_021615	24.0567	3.42655	0.580767	5.90004	3.63412e-09	1.03106e-07
BEX1	NM_018476	2.13498	3.41205	1.59208	2.14313	0.0321024	0.122974
LOC389332	NR_024418	2.13522	3.41168	1.58337	2.1547	0.0311852	0.120379
PRDM1	NM_001198	25.0733	3.40977	0.594984	5.73086	9.99204e-09	2.63565e-07
AATF	NM_012138	15.531	3.4051	0.909961	3.74203	0.000182537	0.0018124
C1orf168	NM_001004303	9.61357	3.39625	0.864242	3.92974	8.50378e-05	0.000927017
ZSWIM5	NM_020883	66.711	3.39043	0.38899	8.71599	2.88232e-18	2.44272e-16
UOX	NR_003927	4.8966	3.36959	1.14729	2.93699	0.0033141	0.0206225
SHC4	NM_203349	232.209	3.36057	0.281035	11.9578	5.90816e-33	1.52176e-30
ID3	NM_002167	802.723	3.36024	0.858212	3.9154	9.02551e-05	0.000975795
RARRES1	NM_206963	36.9744	3.35705	0.502811	6.67657	2.44605e-11	9.20667e-10
DHRSX	NM_145177	14.6567	3.35464	1.60386	2.09161	0.0364737	0.134775
TEX41	NR_033870	2.12514	3.35044	1.60186	2.0916	0.0364743	0.134775
LUCAT1	NR_103549	5.38906	3.34243	1.16466	2.86988	0.00410624	0.0245962
ZDBF2	NM_020923	3.43889	3.33835	1.31978	2.52947	0.0114235	0.0553928
ALG3	NM_001006941	3.3248	3.31573	1.30347	2.54376	0.0109665	0.0537123
TSC22D3	NM_001015881	3.26739	3.31301	1.32727	2.49611	0.0125564	0.0595669
SGK1	NM_001143678	6.06888	3.30901	1.00988	3.27665	0.00105047	0.00795786
PLXNB1	NM_002673	2.49349	3.30206	1.64796	2.00372	0.0450996	0.157686
BDNF	NM_001143812	11.3478	3.29373	0.888482	3.70714	0.00020961	0.00204109
CYP27B1	NM_000785	5.94375	3.27665	1.02074	3.21008	0.001327	0.00964663
OR1J4	NM_001004452	3.28783	3.27267	1.36344	2.4003	0.0163815	0.0735431
GAL	NM_015973	1.93456	3.27242	1.61987	2.02017	0.0433653	0.153213
LINC00602	NR_027284	1.9348	3.27165	1.6332	2.00322	0.0451536	0.157792
CDS1	NM_001263	1.90646	3.25429	1.62092	2.00768	0.0446769	0.156793
BCAN	NM_021948	1.90598	3.25419	1.62987	1.9966	0.0458686	0.159653
MT1A	NM_005946	2.0005	3.25224	1.67093	1.94637	0.0516104	0.174281
AKAP12	NM_005100	69.4281	3.24818	0.525476	6.18141	6.35314e-10	2.00613e-08
FAM214B	NR_134455	2.38745	3.24285	1.62205	1.99922	0.0455842	0.159
GREM2	NM_022469	49.8844	3.24197	0.475084	6.82398	8.85515e-12	3.62371e-10
CDKN1A	NM_001291549	3.79774	3.23879	1.29129	2.50819	0.0121351	0.0579345
GRIP2	NM_001080423	10.9778	3.23872	0.791545	4.09164	4.28332e-05	0.000503721
LOC100506178	NR_038393	35.2798	3.23695	0.530328	6.10368	1.0365e-09	3.1664e-08
TMEM132B	NM_052907	28.4021	3.22288	0.533731	6.0384	1.55651e-09	4.66812e-08
LNX1	NM_001126328	45.0509	3.22102	0.489534	6.57976	4.71201e-11	1.70986e-09
CHST2	NM_004267	257.857	3.21857	0.359519	8.95243	3.47738e-19	3.26277e-17
TMC1	NM_138691	1.82997	3.20568	1.68334	1.90435	0.0568647	0.186371
ARFGEF3	NM_020340	22.7452	3.20466	0.569	5.63209	1.7804e-08	4.42943e-07
OR1J1	NM_001004451	13.2336	3.20052	0.750107	4.26675	1.98342e-05	0.000259246
LOC101928841	NM_001304433	17.3035	3.19566	0.664648	4.80806	1.52405e-06	2.62728e-05
OSGIN2	NM_001126111	4.39971	3.19514	1.18008	2.70756	0.00677799	0.0368373
LOC392452	NR_102268	2.98195	3.19368	1.36301	2.3431	0.0191242	0.0829368
LINC00704	NR_024475	4.12468	3.18943	1.19384	2.67158	0.00754959	0.0401017
GSTO1	NM_001191003	4.21847	3.18629	1.16925	2.72508	0.00642866	0.0353482
SNHG10	NR_003138	4.10704	3.17184	1.19925	2.64485	0.00817261	0.0425675
GNAS	NR_132272	1.81064	3.16595	1.65309	1.91517	0.0554706	0.183035
ACVRL1	NM_001077401	6.25445	3.16329	0.991143	3.19156	0.00141508	0.0101799
TIMP1	NM_003254	14633.1	3.1628	0.293078	10.7917	3.76888e-27	6.78192e-25
TMEM26-AS1	NR_120643	3.05763	3.1626	1.35544	2.33327	0.019634	0.0844508
CDCP1	NM_022842	1134.23	3.16098	0.24148	13.0901	3.75352e-39	1.3326e-36
RBM47	NM_001098634	12.6811	3.15449	0.734805	4.29296	1.76306e-05	0.000233463
ITPRIP	NM_033397	14.4709	3.14601	0.688509	4.5693	4.89349e-06	7.47452e-05
GALE	NM_001127621	1.78206	3.14533	1.65423	1.90139	0.0572511	0.18717
C6orf52	NR_026736	1.8773	3.14471	1.69775	1.85228	0.0639857	0.201514
ICAM1	NM_000201	958.995	3.1439	0.370269	8.49086	2.05115e-17	1.62313e-15
TMEFF2	NM_001305145	12.0211	3.13228	0.765487	4.09188	4.27897e-05	0.000503661
SNORA79	NR_003021	11.2534	3.13026	0.805227	3.88742	0.000101315	0.00108113
WNT16	NM_057168	7.87426	3.12716	0.960537	3.25564	0.00113137	0.00847302
TRIM27	NM_006510	16.132	3.1184	0.858832	3.63097	0.000282354	0.00264551
ABCA13	NM_152701	22.3429	3.11646	0.59408	5.24585	1.55562e-07	3.31731e-06
LOC101929260	NR_110241	7.8493	3.11324	0.882097	3.52937	0.000416553	0.00366254
SAT1	NR_027783	164.645	3.10686	0.351726	8.83319	1.01734e-18	9.09102e-17
HPCAL1	NM_002149	4.95936	3.09084	1.17984	2.61971	0.00880047	0.0450518
LOC149684	NR_104170	4.02925	3.08908	1.16726	2.64643	0.0081346	0.0424032
CDK14	NM_012395	4.03874	3.07829	1.17534	2.61907	0.00881704	0.0451191
CNTF	NM_000614	1.6777	3.07803	1.68307	1.82882	0.0674272	0.209887
MMD	NM_012329	1224.49	3.07635	0.369953	8.31551	9.13619e-17	6.66739e-15
TNFSF18	NM_005092	14.6019	3.0729	0.733694	4.18826	2.81103e-05	0.000349344
IRAK3	NM_007199	23.6469	3.06846	0.541126	5.67052	1.42366e-08	3.66689e-07
NFKBIA	NM_020529	1591.08	3.0597	0.237468	12.8847	5.49168e-38	1.84971e-35
SLCO2A1	NM_005630	4.02867	3.05315	1.23963	2.46295	0.0137801	0.0640082
MTSS1	NM_001282971	1.68623	3.0519	1.66771	1.83	0.0672505	0.209436
LNX1-AS1	NR_046622	2.80173	3.04647	1.44093	2.11423	0.0344952	0.129675
SEMA6D	NM_024966	17.4428	3.0435	0.640833	4.74929	2.04137e-06	3.4247e-05
HK1	NM_000188	5.8636	3.03742	1.007	3.01631	0.00255869	0.0166638
ZC3H12C	NM_033390	1493.48	3.02845	0.250062	12.1108	9.25569e-34	2.53297e-31
LINC00161	NR_026552	6.05485	3.01234	1.01226	2.97586	0.0029217	0.0185588
OSTN-AS1	NR_133663	19.5292	3.01121	0.640926	4.69821	2.62451e-06	4.2615e-05
SNORA91	NR_132773	7.38002	3.00946	0.888256	3.38806	0.0007039	0.00569011
TREX1	NM_016381	1.66715	3.00118	1.67766	1.78891	0.0736298	0.223611
MLST8	NM_001199174	1.66666	3.00088	1.69212	1.77345	0.0761546	0.22895
SNORD18C	NR_002443	3.263	2.99438	1.31913	2.26996	0.02321	0.0956656
PRSS35	NM_001170423	2.69617	2.99394	1.41327	2.11845	0.034137	0.128673
TEX10	NM_017746	5.37523	2.99071	1.13441	2.63637	0.00837986	0.0434232
MIR6087	NR_106735	4.59719	2.98342	1.16175	2.56805	0.0102273	0.0506632
MTRNR2L8	NM_001190702	32.6786	2.98098	0.667069	4.46877	7.8671e-06	0.000113314
TMBIM6	NM_003217	1.63881	2.97961	1.74489	1.70762	0.0877061	0.252489
SLC25A37	NM_001317812	115.409	2.97877	0.325539	9.15027	5.67897e-20	6.1652e-18
LOC100130476	NR_049793	19.0918	2.97755	0.607539	4.901	9.53495e-07	1.71108e-05
NRG1	NM_001160008	70.4155	2.97054	0.445766	6.66391	2.66645e-11	9.97907e-10
CSF2	NM_000758	2.57943	2.97011	1.55036	1.91576	0.0553956	0.182916
NOX3	NM_015718	2.12076	2.96847	1.70204	1.74407	0.0811465	0.239215
DUSP4	NM_001394	27.6557	2.96797	0.499215	5.94528	2.75982e-09	7.98523e-08
LOC100506444	NR_125918	47.8244	2.96641	0.461137	6.43282	1.25259e-10	4.3529e-09
SLC39A14	NM_015359	3.14915	2.96481	1.34308	2.20747	0.0272812	0.108464
MTRNR2L2	NM_001190470	5.81777	2.95858	1.1798	2.50769	0.0121524	0.0579437
TPCN1	NM_001143819	1.64854	2.95661	1.84145	1.60559	0.108365	0.291756
TIGD3	NM_145719	1.55281	2.95393	1.73014	1.70733	0.0877599	0.252564
SFTA1P	NR_027082	3.7706	2.95155	1.20759	2.44417	0.0145188	0.0666149
HIPK1	NM_181358	1.64782	2.94916	1.71096	1.72369	0.0847643	0.246505
LINC-PINT	NR_024153	8.27602	2.94246	0.851787	3.45445	0.000551412	0.00461653
EBI3	NM_005755	12.1366	2.93784	0.778103	3.77565	0.00015959	0.00161509
PARD6B	NM_032521	122.489	2.93159	0.314746	9.31414	1.2294e-20	1.44191e-18
LOC102724190	NR_110553	3.69363	2.92945	1.22787	2.38579	0.0170425	0.0757855
ARL6IP4	NM_001278380	6.73005	2.92087	0.956502	3.0537	0.00226037	0.0149659
HERC5	NM_016323	10.3523	2.91143	0.796671	3.65449	0.000257689	0.00244229
C4orf47	NM_001114357	10.2838	2.90597	0.778046	3.73496	0.000187745	0.00185709
OR1L8	NM_001004454	3.58002	2.90564	1.19337	2.43483	0.0148989	0.0679792
ACSL4	NM_022977	34.9805	2.89842	0.501722	5.77694	7.60709e-09	2.0646e-07
QPCT	NM_012413	36.5678	2.89826	0.455241	6.36643	1.93474e-10	6.61843e-09
DHRS3	NM_004753	356.924	2.89184	0.282616	10.2324	1.41965e-24	2.04929e-22
COPS7A	NM_001164093	1.47584	2.88761	1.84909	1.56164	0.118373	NA
CSGALNACT1	NM_018371	7.9698	2.88666	0.845637	3.4136	0.000641111	0.00526256
CA9	NM_001216	24.3129	2.8802	0.533456	5.39913	6.69666e-08	1.52193e-06
SNRPD2	NM_177542	2.49431	2.8786	1.42243	2.02372	0.0429988	0.152164
GLP2R	NM_004246	29.0203	2.87655	0.533921	5.38759	7.14071e-08	1.61446e-06
NFKB2	NM_001288724	1.44846	2.87631	1.75646	1.63756	0.101514	NA
TRIB1	NM_001282985	1.4487	2.87609	1.76557	1.62899	0.103316	NA
LINC01134	NR_024455	7.78563	2.87271	0.893688	3.21445	0.00130697	0.00954326
S100A13	NM_001024212	11.0424	2.87236	0.731454	3.92692	8.60397e-05	0.00093561
PLXDC2	NM_032812	1.54322	2.87165	1.72417	1.66552	0.0958087	0.26846
MFAP3L	NM_021647	1.54298	2.87125	1.71506	1.67414	0.0941032	0.264755
TPCN1	NM_001301214	1.54274	2.87122	1.72423	1.66522	0.0958694	0.268516
KCNA3	NM_002232	3.35232	2.8685	1.26841	2.26149	0.0237287	0.0972847
RAB27B	NM_004163	128.878	2.86142	0.390356	7.33028	2.29669e-13	1.21162e-11
LOC391322	NM_001144931	2.50429	2.86061	1.42024	2.01417	0.0439918	0.154927
SLC2A13	NM_052885	684.945	2.85205	0.374667	7.61222	2.69421e-14	1.53208e-12
RPLP0P2	NR_002775	49.1901	2.85028	0.422966	6.73881	1.59693e-11	6.18798e-10
DDX3Y	NM_001302552	1.45723	2.84741	1.74931	1.62773	0.103581	NA
EMB	NM_198449	1.45699	2.84719	1.74934	1.62758	0.103614	NA
DHRS13	NM_144683	51.7881	2.8437	0.414206	6.86543	6.62905e-12	2.77322e-10
SLC25A37	NM_001317814	2.47595	2.84133	1.39582	2.0356	0.0417902	0.149051
RASSF8-AS1	NR_038228	7.46187	2.82796	0.880601	3.2114	0.00132091	0.00961486
RCOR3	NM_001136225	3.31415	2.81976	1.26611	2.2271	0.0259407	0.104367
BRINP2	NM_021165	1.42962	2.81959	1.76187	1.60034	0.109523	NA
LOC101929282	NR_110244	1.42913	2.819	1.74708	1.61355	0.106624	NA
BMP6	NM_001718	62.8045	2.81699	0.473029	5.9552	2.59747e-09	7.5823e-08
LINC00622	NR_036540	8.49253	2.81434	0.81468	3.45453	0.000551257	0.00461653
CD36	NM_001001548	18.7306	2.81229	0.722021	3.89503	9.81857e-05	0.00105201
NAB1	NM_005966	1697.08	2.81216	0.244632	11.4954	1.39078e-30	3.14987e-28
LEPROTL1	NM_001128208	2.45734	2.80966	1.43686	1.95542	0.0505339	0.17175
FAM84A	NM_145175	33.5416	2.79745	0.527455	5.30368	1.13491e-07	2.4721e-06
PRKCH	NM_006255	56.3449	2.79184	0.39984	6.9824	2.90173e-12	1.26216e-10
RUFY1	NM_001040451	1.43791	2.79044	1.73997	1.60373	0.108774	NA
FAM43B	NM_207334	1.43766	2.78978	1.75481	1.58979	0.111882	NA
FOS	NM_005252	56.8081	2.78904	0.40958	6.80951	9.79337e-12	3.95833e-10
NTSR1	NM_002531	1.43718	2.78499	1.91153	1.45694	0.145133	NA
IL1R1	NM_000877	15.9385	2.7849	0.701424	3.97035	7.17665e-05	0.000800275
GSPT1	NM_001130007	1.34363	2.78479	1.89615	1.46865	0.141927	NA
RAB38	NM_022337	113.489	2.78068	0.309169	8.99403	2.38333e-19	2.25233e-17
LINC00473	NR_026860	73.1005	2.77995	1.69084	1.64412	0.100151	0.276208
LOC653602	NM_001291410	2.3435	2.77814	1.46571	1.89542	0.0580365	0.188658
SOD2	NM_000636	1351.58	2.77337	0.268253	10.3386	4.71206e-25	7.11467e-23
LOC101926975	NR_110558	7.41686	2.75977	0.899366	3.06857	0.00215086	0.0143785
SNCA	NM_000345	9.49283	2.75931	0.918885	3.00289	0.00267427	0.0172625
MMP3	NM_002422	358.325	2.756	0.422834	6.51791	7.12935e-11	2.53797e-09
CTSL	NM_001912	1.3524	2.75114	1.88782	1.45731	0.14503	NA
ENTPD1-AS1	NR_038444	1.3524	2.75114	1.88782	1.45731	0.14503	NA
C19orf81	NM_001195076	6.04305	2.75055	0.965082	2.85007	0.00437091	0.0258167
HIF1A	NM_001243084	55.84	2.74708	0.485994	5.65249	1.58138e-08	4.01321e-07
JUP	NM_002230	7.32633	2.74289	0.956031	2.86904	0.00411723	0.0246324
FLJ22447	NR_039985	2.26579	2.73984	1.41733	1.93311	0.0532229	0.177716
NRROS	NM_198565	1.3243	2.73391	1.79594	1.52227	0.127941	NA
DARS-AS1	NR_110199	1.3243	2.73391	1.79594	1.52227	0.127941	NA
SLC16A7	NR_073056	3.90142	2.72456	1.20532	2.26045	0.0237934	0.0975197
TMX4	NM_021156	2034.43	2.72363	0.261784	10.4041	2.37459e-25	3.71341e-23
SCG2	NM_003469	37.6859	2.72087	0.525091	5.18172	2.19853e-07	4.49843e-06
MIR3189	NR_036156	6.85902	2.71918	0.904105	3.00759	0.0026333	0.0170399
COLEC10	NM_006438	289.572	2.71655	0.438204	6.19928	5.67223e-10	1.80413e-08
ATG16L2	NM_033388	119.205	2.709	0.378698	7.15346	8.4619e-13	4.16313e-11
PID1	NM_017933	5.008	2.70804	1.01731	2.66195	0.0077689	0.0409296
LINC00649	NM_001288961	1.33283	2.70311	1.79393	1.50681	0.13186	NA
LINC01614	NR_132383	2.16144	2.68701	1.43574	1.87151	0.0612747	0.195745
AURKAIP1	NM_001127229	2.21933	2.68551	1.49107	1.80107	0.0716926	0.219455
SNORD77	NR_003943	3.10342	2.68504	1.24069	2.16416	0.0304521	0.118349
CHD7	NM_017780	15.588	2.68325	0.61271	4.37931	1.19057e-05	0.000166553
SLC25A15	NM_014252	407.363	2.67922	0.31763	8.43503	3.31125e-17	2.55862e-15
TVP23A	NM_001079512	6.0164	2.67505	0.946703	2.82564	0.00471856	0.0274504
KRT17	NM_000422	10.6864	2.66581	0.720667	3.69909	0.000216376	0.0020992
CEP19	NM_032898	102.797	2.65835	0.326331	8.14618	3.75597e-16	2.56971e-14
LNX1-AS2	NR_046827	13.6564	2.6503	0.689379	3.84447	0.000120812	0.00126454
MIR1908	NR_031729	2.04759	2.64848	1.52681	1.73465	0.0828034	0.242359
ABCA10	NM_080282	8.75393	2.64054	0.834345	3.16481	0.00155183	0.0109478
CSTA	NM_005213	3.91149	2.63025	1.12577	2.33641	0.0194701	0.0841037
GPR171	NM_013308	2.05636	2.6301	1.47584	1.7821	0.0747327	0.225987
CCDC68	NM_001143829	2.20926	2.62773	1.5111	1.73895	0.0820434	0.240939
APOD	NM_001647	4.65989	2.62767	1.07713	2.43952	0.0147068	0.0672428
PDE4D	NM_001197218	2.15161	2.62716	1.51138	1.73826	0.0821656	0.241136
CD55	NR_125349	14.1826	2.61772	0.648908	4.03404	5.48251e-05	0.00062953
TNFSF9	NM_003811	8.33839	2.61723	0.821573	3.18564	0.00144436	0.0103614
SLC22A4	NM_003059	185.548	2.61048	0.313255	8.33338	7.85674e-17	5.83286e-15
LINC01271	NR_109950	4.77625	2.6082	1.04868	2.48713	0.0128777	0.0607787
SLC11A2	NM_001174129	6.57697	2.60813	0.89116	2.92667	0.00342609	0.0212188
NRG1	NM_001159996	13.8306	2.60771	0.655114	3.98054	6.87598e-05	0.00076936
TAB2	NM_001292034	2.12351	2.60434	1.46779	1.77433	0.0760085	0.22874
LOC101929897	NR_125823	4.69074	2.60097	1.05899	2.45609	0.0140459	0.0649441
FAM81B	NM_152548	1.22799	2.59915	1.93482	1.34335	0.179157	NA
LOC100128317	NR_126025	1.22799	2.59915	1.93482	1.34335	0.179157	NA
KLF17	NM_173484	6.46167	2.59797	0.901732	2.88109	0.003963	0.0239249
SLC5A3	NM_006933	5405.9	2.58907	0.267979	9.66147	4.39527e-22	5.44682e-20
NDP	NM_000266	10.3634	2.5811	0.759359	3.39906	0.000676185	0.00549991
TPBG	NM_006670	14.2014	2.58039	0.722624	3.57086	0.000355813	0.00320573
ECE2	NM_032331	15.6893	2.57818	0.608574	4.23643	2.27103e-05	0.000291331
BIK	NM_001197	3.7883	2.57462	1.12776	2.28294	0.0224336	0.0934035
KLF9	NM_001206	1278.92	2.57195	0.290578	8.85114	8.66264e-19	7.84775e-17
EAF2	NM_018456	13.5554	2.57051	0.695444	3.69621	0.000218843	0.00211532
GFPT2	NM_005110	361.612	2.55894	0.298026	8.58629	8.98219e-18	7.28334e-16
SPNS2	NM_001124758	6.16567	2.5578	0.955778	2.67615	0.00744741	0.0396873
HIC1	NM_006497	4.64153	2.54909	1.12877	2.25828	0.0239279	0.0980402
PEX16	NM_004813	2.70957	2.53913	1.42799	1.77811	0.0753862	0.227283
MERTK	NM_006343	10.8838	2.53769	0.713663	3.55586	0.00037674	0.00336428
DUSP1	NM_004417	2689.99	2.53538	0.258108	9.82294	8.96926e-23	1.1551e-20
COA6	NM_001301733	2.02696	2.52521	1.49841	1.68526	0.0919393	0.260958
MIR4449	NR_039651	2.02672	2.52504	1.49843	1.68513	0.0919634	0.26097
SNORD19B	NR_003687	4.58654	2.51671	1.05822	2.37825	0.0173952	0.0768674
SLC36A4	NM_152313	3.48005	2.51075	1.22437	2.05064	0.0403019	0.145321
MPHOSPH6	NM_005792	804.881	2.50951	0.314386	7.98226	1.43679e-15	9.16195e-14
EMC8	NM_006067	1.90386	2.50432	1.54446	1.62148	0.104914	0.285626
MIR1255A	NR_031656	1.90386	2.50432	1.54446	1.62148	0.104914	0.285626
MIR423	NR_029945	1.94145	2.50397	1.55623	1.609	0.107617	0.290215
SLC26A4	NM_000441	6.3378	2.50328	0.924812	2.70679	0.00679363	0.0368927
RASSF8	NM_001164747	22.0073	2.49919	0.526332	4.7483	2.05132e-06	3.43262e-05
NKPD1	NM_198478	1.9991	2.49762	1.47508	1.69321	0.0904159	0.257972
PGM2L1	NM_173582	1030.95	2.49589	0.355134	7.02804	2.09461e-12	9.40002e-11
TERC	NR_001566	336.446	2.49571	0.34227	7.29165	3.06178e-13	1.56496e-11
GDNF	NM_001278098	3.29655	2.49202	1.44084	1.72956	0.0837087	0.243921
NTN1	NM_004822	39.3236	2.49119	0.419236	5.94223	2.81176e-09	8.11764e-08
LOC101928580	NR_120556	2.00788	2.48112	1.51916	1.63322	0.102423	0.281049
STXBP5-AS1	NR_034115	38.2253	2.47653	0.425078	5.82606	5.67528e-09	1.5728e-07
ENOSF1	NM_202758	3.51862	2.47539	1.24481	1.98856	0.0467493	0.161946
NFKBIZ	NM_031419	39.7055	2.47367	0.44427	5.56794	2.57763e-08	6.25874e-07
PRDM1	NM_182907	5.32786	2.47227	1.00197	2.4674	0.0136096	0.0634634
UBA5	NM_024818	92.8241	2.46759	0.368247	6.7009	2.07144e-11	7.88708e-10
TMEM126A	NM_032273	1.88598	2.46296	1.5992	1.54012	0.123532	0.31737
LOC102724163	NR_120308	2.64494	2.45782	1.30296	1.88634	0.0592493	0.191275
SLC19A2	NM_006996	270.369	2.45678	0.31434	7.81566	5.46771e-15	3.29467e-13
SH3KBP1	NM_001184960	5.23936	2.45646	1.03245	2.37925	0.0173478	0.0767533
CDCP1	NM_178181	4.25449	2.45334	1.07638	2.27926	0.0226518	0.0939547
TRPS1	NM_001282902	4.38564	2.45196	1.07171	2.2879	0.0221436	0.0925775
BRCA2	NM_000059	346.375	2.45034	0.323499	7.5745	3.60513e-14	2.04125e-12
TLCD1	NM_138463	10.3554	2.44972	0.744467	3.29057	0.000999845	0.00764937
KCTD12	NM_138444	872.928	2.44347	0.293188	8.33413	7.8068e-17	5.83286e-15
KCNG1	NM_002237	173.851	2.44237	0.305766	7.98769	1.37496e-15	8.85367e-14
LAMB3	NM_001017402	5.9253	2.43697	0.926921	2.6291	0.00856102	0.0441046
SLC20A1	NM_005415	3665.62	2.43655	0.240424	10.1344	3.88826e-24	5.41963e-22
PTGFR	NM_001039585	1.89451	2.43603	1.50503	1.61859	0.105536	0.286782
TYMSOS	NM_001012716	15.0663	2.43215	0.617104	3.94123	8.10658e-05	0.000888882
PRKAR2B	NM_002736	492.518	2.42715	0.396213	6.12588	9.01848e-10	2.80063e-08
TBX3	NM_016569	19.3231	2.42552	0.554211	4.37652	1.20588e-05	0.000168516
WDR61	NM_001303247	1.80852	2.41944	1.5273	1.58413	0.113164	0.300125
KCNK1	NM_002245	21.416	2.41707	0.544228	4.44128	8.94245e-06	0.000127651
GJA1	NM_000165	5882.01	2.41267	0.255752	9.43364	3.96096e-21	4.7735e-19
ADGRF4	NM_153838	1.86617	2.41143	1.55911	1.54667	0.121944	0.31514
AKT1S1	NM_032375	12.4444	2.40987	0.796115	3.02704	0.00246964	0.0161963
SNORA40	NR_002973	641.107	2.40865	0.81114	2.96946	0.00298326	0.0189041
GPC5	NM_004466	9.29455	2.40435	0.797994	3.01299	0.00258687	0.0167891
CLCF1	NM_013246	4.22282	2.40372	1.12719	2.1325	0.032966	0.125592
HIST1H2BD	NM_138720	68.731	2.39587	0.356781	6.71525	1.8775e-11	7.21136e-10
SSTR2	NM_001050	10.0649	2.39535	0.789464	3.03415	0.00241217	0.015859
CYP3A7-CYP3A51P	NM_001256497	1.78042	2.39171	1.55864	1.53448	0.124911	0.320037
GCNT2	NM_145649	18.1072	2.39151	0.564445	4.23693	2.26601e-05	0.00029097
PSD4	NM_012455	33.3907	2.39139	0.469133	5.09747	3.44229e-07	6.75904e-06
MAPKAPK2	NM_004759	9.1807	2.38725	0.77909	3.06415	0.00218287	0.0145407
AARD	NM_001025357	5.57619	2.38258	0.967336	2.46303	0.0137768	0.0640082
EIF5A	NM_001970	4.72656	2.37149	1.09027	2.17513	0.02962	0.115835
LINC01607	NR_125410	1.78919	2.37002	1.50443	1.57537	0.115172	0.303796
RASSF8	NM_007211	8.15322	2.36549	0.808729	2.92495	0.00344517	0.0213068
INPP5F	NM_001243194	5.67924	2.36498	0.930924	2.54046	0.0110706	0.0540608
SNORD121A	NR_003685	2.39434	2.36435	1.43563	1.64691	0.099577	0.27532
TAF12	NM_001135218	10.6028	2.36026	0.743096	3.17626	0.00149189	0.0106162
LOC101928942	NR_125908	7.38764	2.35935	0.853656	2.76382	0.00571289	0.0321528
ZG16B	NM_145252	2.49243	2.35776	1.33989	1.75967	0.078464	0.233296
MKLN1	NM_001145354	8.90065	2.35486	0.770062	3.05801	0.00222809	0.0147894
LOC101060542	NR_110764	3.94528	2.3543	1.11603	2.10954	0.0348983	0.130494
PGAM1	NM_002629	19.3554	2.35123	0.559563	4.20189	2.6469e-05	0.000331772
RENBP	NM_002910	2.66311	2.35106	1.48858	1.5794	0.114245	0.301895
AQP7P3	NR_026558	5.53478	2.34866	0.954045	2.46179	0.0138245	0.0641692
IGSF10	NM_178822	4.05157	2.34261	1.09096	2.14729	0.03177	0.122046
SLC26A4-AS1	NR_028137	1.76109	2.34106	1.56939	1.4917	0.135779	0.338828
ABCC6P2	NR_023387	1.8561	2.34027	1.57002	1.4906	0.136066	0.339252
CARD6	NM_032587	363.577	2.33809	0.295837	7.90328	2.71662e-15	1.69931e-13
RPS15	NM_001308226	4.08136	2.3354	1.12056	2.08413	0.0371485	0.136744
BDKRB1	NM_000710	530.119	2.33511	0.28006	8.33788	7.5633e-17	5.70986e-15
CEBPG	NM_001252296	3.2633	2.33481	1.2535	1.86263	0.0625143	0.198402
ARHGAP24	NM_001025616	3.24252	2.33373	1.24923	1.86814	0.0617423	0.196713
DUSP4	NM_057158	10.0724	2.32917	0.726545	3.20582	0.00134679	0.0097689
C19orf48	NM_001290149	2.41521	2.32807	1.38563	1.68016	0.092927	0.262796
MIR7845	NR_106999	2.47455	2.32041	1.33555	1.73742	0.0823138	0.241333
GFAP	NM_002055	3.09002	2.31598	1.26053	1.8373	0.0661653	0.206891
C3orf58	NM_173552	32.5159	2.31436	0.449762	5.14575	2.6646e-07	5.32757e-06
IGFBP2	NM_000597	21.4569	2.31182	0.641326	3.60475	0.000312452	0.00287421
LOC102723604	NR_126331	16.2658	2.31085	0.588947	3.92369	8.72014e-05	0.000946676
MIR31HG	NR_027054	292.141	2.30287	0.251754	9.14728	5.83827e-20	6.28619e-18
DIRAS3	NM_004675	21.9862	2.30186	0.506171	4.54758	5.42658e-06	8.1374e-05
IMMP2L	NM_032549	3.97725	2.29778	1.10764	2.07448	0.0380346	0.138912
RANBP1	NM_001278641	3.82208	2.29586	1.11219	2.06428	0.0389914	0.141456
CHDH	NM_018397	3.83288	2.29057	1.09908	2.08408	0.0371528	0.136744
LOC100507412	NR_038958	35.7868	2.28842	2.31822	0.987142	NA	NA
TSC22D1	NM_006022	136.295	2.27283	0.320827	7.08429	1.39763e-12	6.56247e-11
WNT5A	NM_001256105	26.6389	2.27188	0.488008	4.65541	3.23341e-06	5.11121e-05
HSPD1	NM_002156	1.6565	2.26942	1.5975	1.4206	0.155432	0.371009
AKR1C1	NM_001353	1336.31	2.26397	0.877744	2.57931	0.00989977	0.0493149
CSGALNACT1	NR_024040	2.44216	2.25244	1.62972	1.3821	0.16694	0.38669
C19orf70	NM_001308240	5.27469	2.24568	1.00223	2.24068	0.0250468	0.101548
IFNE	NM_176891	89.1823	2.24563	0.320661	7.00312	2.50319e-12	1.10714e-10
ZMYND8	NM_001281769	5.38975	2.244	1.00235	2.23874	0.0251728	0.102027
LRRC56	NM_198075	9.84317	2.24225	0.762166	2.94194	0.00326162	0.0203537
MYO1F	NM_012335	63.6434	2.24086	0.47266	4.74095	2.1272e-06	3.54605e-05
NDUFAF3	NM_199074	4.58467	2.23918	1.01305	2.21035	0.0270811	0.107897
VSNL1	NM_003385	6.53465	2.2385	0.89002	2.51512	0.0118993	0.0570681
UBA5	NM_198329	2.34918	2.23716	1.41287	1.58341	0.113328	0.300317
TMEM26	NM_178505	174.893	2.23539	0.34186	6.53889	6.19774e-11	2.23051e-09
SNCG	NM_003087	30.8122	2.2312	0.470538	4.7418	2.11832e-06	3.53573e-05
MAGEH1	NM_014061	483.521	2.22968	0.251003	8.88307	6.50427e-19	5.97483e-17
SS18	NM_001308201	1.67404	2.22467	1.59158	1.39778	0.16218	0.380179
SMARCAD1	NM_001128430	1.67332	2.22385	1.61132	1.38014	0.167545	0.38734
LINC00473	NR_026861	52.5839	2.22041	1.53716	1.44449	0.148601	0.360086
CTDSP1	NM_001206878	2.41681	2.21964	1.42831	1.55404	0.120176	0.311735
RDX	NM_001260493	5.21946	2.21855	0.949903	2.33556	0.0195143	0.0842114
CCDC184	NM_001013635	8.35802	2.21798	0.781834	2.83689	0.00455555	0.0267031
DNER	NM_139072	13.8037	2.21123	0.84659	2.61193	0.00900336	0.0457871
POM121L9P	NR_003714	18.8496	2.20969	0.549244	4.02314	5.74262e-05	0.000656279
SNORD133	NR_132753	245.166	2.2006	0.357708	6.15194	7.65397e-10	2.40533e-08
ZNF295-AS1	NR_119384	8.81351	2.19706	0.755469	2.90821	0.00363507	0.0222924
TCP11L1	NM_018393	3.68761	2.18677	1.12504	1.94373	0.0519286	0.174914
C17orf62	NM_001193655	3.81313	2.18641	1.24125	1.76146	0.0781613	0.232923
RNF128	NM_194463	2.28146	2.18607	1.41682	1.54294	0.122845	0.31669
B3GNT4	NM_030765	2.83615	2.18428	1.32	1.65476	0.0979739	0.272436
SMIM3	NM_032947	609.566	2.17911	0.251639	8.65968	4.73072e-18	3.92837e-16
SNORA93	NR_132775	2.16607	2.17791	1.47682	1.47473	0.140285	0.346427
MXI1	NM_005962	1.65399	2.17439	1.76564	1.2315	0.218136	0.456206
RNA5-8S5	NR_003285	123.145	2.17365	1.97237	1.10205	NA	NA
NPTX1	NM_002522	2709.41	2.17178	0.354863	6.12006	9.35405e-10	2.89117e-08
DNAJA1	NM_001539	58.8831	2.171	0.459376	4.72598	2.2901e-06	3.79353e-05
ADIPOR1	NM_001290553	1.61784	2.16229	1.67367	1.29194	0.196378	0.427372
LINC00908	NR_015417	23.6605	2.16089	0.508268	4.25149	2.12354e-05	0.000275097
DIO2	NM_000793	2.21746	2.15932	1.43768	1.50194	0.133111	0.33414
CFAP44	NM_001164496	110.042	2.15617	0.338955	6.36122	2.0016e-10	6.82936e-09
DRAXIN	NM_198545	2.85394	2.14869	1.25635	1.71027	0.087216	0.251354
RAPGEF4-AS1	NR_026995	18.9874	2.14455	0.534089	4.01534	5.93602e-05	0.000676284
PNP	NM_000270	280.946	2.13611	0.250637	8.52272	1.55854e-17	1.24836e-15
FAM46A	NM_017633	736.513	2.1337	0.246411	8.6591	4.75495e-18	3.92837e-16
NINJ1	NM_004148	513.821	2.13151	0.241072	8.84181	9.41764e-19	8.4733e-17
TACC2	NM_001291879	7.24614	2.13048	0.864541	2.46428	0.0137287	0.0638349
SEMA3A	NM_006080	3089.38	2.12833	0.284328	7.4855	7.12774e-14	3.91757e-12
MAP3K8	NM_005204	9.86707	2.12826	0.715087	2.97622	0.00291821	0.0185455
ADAMTS9	NM_182920	729.449	2.12824	0.376438	5.65364	1.57081e-08	3.99887e-07
LOC101926941	NR_120664	38.1239	2.12493	0.405824	5.23608	1.64021e-07	3.46395e-06
CEP85	NM_022778	2.1465	2.12392	1.47717	1.43783	0.150483	0.362972
CCL2	NM_002982	431.658	2.12306	0.242559	8.75273	2.08246e-18	1.8116e-16
SETD9	NM_001171990	2.19813	2.12121	1.46513	1.4478	0.147673	0.35883
WDR75	NM_001303096	2.14	2.1204	1.37584	1.54117	0.123275	0.31702
ABHD17C	NM_021214	694.018	2.12028	0.2695	7.86745	3.61929e-15	2.22163e-13
RNF24	NM_007219	8.59561	2.11816	0.795045	2.6642	0.00771718	0.0407447
HPCAL1	NM_134421	3.87616	2.11727	1.31315	1.61236	0.106883	0.288861
MEDAG	NM_032849	52.6665	2.11655	0.44412	4.7657	1.88195e-06	3.18163e-05
ADGRA3	NM_145290	1759.53	2.11615	0.2987	7.08452	1.39528e-12	6.56247e-11
MIR6748	NR_106806	2.07984	2.11586	1.58186	1.33757	0.181035	0.407291
SLC9A2	NM_003048	1.63539	2.11453	1.66772	1.26792	0.204828	0.439449
TTN	NM_001267550	4.763	2.11264	0.994668	2.12397	0.0336727	0.12745
MIR8076	NR_107043	1.54087	2.11043	1.57048	1.34381	0.179011	0.40474
LOC100134368	NR_024453	2.74862	2.10332	1.25324	1.6783	0.093288	0.263364
MOB3B	NM_024761	11.7127	2.0995	0.672513	3.12188	0.00179702	0.012359
RASSF8	NM_001164746	15.1941	2.09644	0.58938	3.55703	0.00037507	0.00335164
P2RY11	NM_002566	4.21853	2.09422	1.10501	1.8952	0.0580657	0.188673
PPP1R12A	NM_002480	7.69791	2.08966	0.902243	2.31607	0.0205545	0.0872951
LOC100131496	NR_024594	14.9007	2.08829	0.597415	3.49555	0.000473088	0.00406603
S100A3	NM_002960	15.7796	2.0852	0.583852	3.57144	0.00035502	0.00320078
COL9A3	NM_001853	19.2802	2.08436	0.521215	3.99903	6.3602e-05	0.000718998
PDE3A	NM_000921	10.8923	2.08408	0.869204	2.39768	0.0164991	0.0739447
EIF2AK3	NM_004836	17.0688	2.08317	0.583282	3.57147	0.000354985	0.00320078
PQLC2	NM_001040125	4.97056	2.08055	0.991944	2.09745	0.0359538	0.133377
MIR30A	NR_029504	12.1595	2.07877	0.669302	3.10588	0.00189713	0.012919
TGIF1	NM_170695	33.8664	2.07768	0.455099	4.56533	4.98706e-06	7.59097e-05
GJC2	NM_020435	71.1727	2.07471	0.393991	5.26589	1.39515e-07	2.9848e-06
INHBE	NM_031479	59.8336	2.07457	0.45372	4.57235	4.82276e-06	7.37506e-05
ABHD17B	NM_016014	1.51301	2.07377	1.65907	1.24996	0.211314	NA
RECQL	NM_002907	10.9775	2.07211	0.666737	3.10784	0.00188458	0.0128535
CFB	NM_001710	9.17327	2.06662	0.901232	2.29311	0.0218417	0.0915486
VEGFA	NM_001287044	5.41068	2.06623	0.919431	2.24729	0.0246212	0.100162
DDIT4	NM_019058	829.275	2.06322	0.249145	8.28122	1.21918e-16	8.75147e-15
SKAP2	NM_003930	4.12416	2.061	1.1269	1.8289	0.0674139	0.209887
METTL23	NM_001206987	4.01306	2.06093	1.04747	1.96753	0.0491217	0.168058
PREX1	NM_020820	121.563	2.06093	0.350598	5.87832	4.14441e-09	1.16576e-07
CA13	NM_198584	28.5098	2.06046	0.483292	4.26339	2.01347e-05	0.000262912
PRR16	NM_001308088	22.3094	2.05965	0.541837	3.80124	0.000143973	0.00147292
DDX11-AS1	NR_038927	2.13016	2.05927	1.38515	1.48668	0.137101	0.341033
ZNF248	NM_001267597	2.09305	2.05675	1.46568	1.40328	0.160535	0.377715
ZNF32	NM_001005368	2.12717	2.0518	1.53404	1.33752	0.181054	0.407291
SLC1A2	NM_001252652	2.04393	2.04675	1.41686	1.44457	0.148579	0.360086
FLJ42351	NR_033871	8.04052	2.04646	0.794631	2.57536	0.0100137	0.0498068
SOX10	NM_006941	1.52202	2.04509	1.59494	1.28223	0.199761	NA
ZFP36L1	NM_001244701	1.52178	2.04486	1.59497	1.28207	0.199819	NA
MIR4653	NR_039797	1.52178	2.04486	1.59497	1.28207	0.199819	NA
EDNRB-AS1	NR_103853	5.28183	2.04145	1.07481	1.89936	0.0575178	0.187499
CSRNP1	NM_033027	241.137	2.03887	0.312162	6.53144	6.51386e-11	2.33787e-09
CACNG8	NM_031895	2.19659	2.03777	1.44828	1.40703	0.159418	0.376232
TMEM205	NM_198536	15.1163	2.03721	0.620409	3.28366	0.0010247	0.00780317
FOCAD-AS1	NR_121601	8.25791	2.03633	0.80584	2.52697	0.0115052	0.0557448
SNORD97	NR_004403	1764.82	2.03441	0.849608	2.39452	0.016642	0.074382
BET1	NR_133908	1.43555	2.02865	1.63778	1.23865	0.215474	NA
RNF152	NM_173557	186.656	2.02385	0.297163	6.81057	9.72108e-12	3.94124e-10
RAPGEF4	NM_007023	15.9943	2.02108	0.629026	3.21303	0.00131342	0.00957026
TGIF1	NM_003244	2.68774	2.02077	1.42626	1.41683	0.156533	0.372637
PDE3B	NM_000922	74.7206	2.02054	0.44056	4.5863	4.51164e-06	6.94782e-05
ACVRL1	NM_000020	8.90452	2.01966	0.801703	2.51922	0.0117616	0.0566351
PDLIM3	NM_001114107	2.0168	2.01935	1.43816	1.40412	0.160282	0.377325
LOC101927472	NR_120622	11.8807	2.01933	0.636371	3.1732	0.00150767	0.0107053
DCAF4L1	NM_001029955	3.97465	2.0169	1.06789	1.88867	0.0589363	0.190687
FOXO1	NM_002015	18.4222	2.0164	0.564789	3.57018	0.000356741	0.00320969
RBSN	NM_022340	2.11108	2.01431	1.4103	1.42829	0.15321	0.367719
AUP1	NR_126511	2.11059	2.01179	1.39567	1.44145	0.149457	0.361692
LINC00460	NR_034119	2.01356	2.00883	1.51663	1.32454	0.185323	0.412681
PTGS1	NM_001271165	2.73531	2.00514	1.31463	1.52525	0.127197	0.32406
SARS2	NM_001145901	1.4448	2.00398	1.67554	1.19602	0.231689	NA
CACNB2	NM_000724	2.11937	2.00356	1.46074	1.37161	0.170186	0.391653
CITED4	NM_133467	12.9625	2.00252	0.653079	3.06628	0.00216744	0.0144525
VWA5A	NM_001130142	3.99195	1.99961	1.07409	1.86167	0.0626491	0.198686
THAP7-AS1	NR_027052	2.59612	1.99926	1.26439	1.5812	0.113832	0.301342
STEAP1	NM_012449	29.7457	1.99707	0.465694	4.28836	1.79993e-05	0.000238106
ENSA	NM_207168	20.3494	1.99566	0.508414	3.92527	8.66332e-05	0.000941285
NEIL2	NM_145043	3.89791	1.99464	1.04943	1.9007	0.0573416	0.18728
C12orf60	NM_175874	9.58338	1.99308	0.711405	2.80161	0.00508485	0.0292318
FBXO2	NM_012168	41.6717	1.99247	0.429066	4.64375	3.42148e-06	5.38904e-05
TRIB3	NM_001301201	3.69027	1.99009	1.14771	1.73397	0.0829243	0.242441
TNFAIP2	NM_006291	644.561	1.98804	0.278132	7.14783	8.81578e-13	4.30499e-11
DXO	NM_005510	1.40841	1.98705	1.68725	1.17769	0.238921	NA
BDNF	NM_170733	121.961	1.98701	0.344847	5.76199	8.31257e-09	2.23758e-07
UCHL3	NM_001270952	2.69917	1.98634	1.27826	1.55394	0.1202	0.311735
ZBTB26	NM_001304364	2.08274	1.98574	1.43734	1.38153	0.167115	0.386888
SH2B3	NM_005475	68.984	1.98385	0.417256	4.75451	1.98928e-06	3.35015e-05
FAAP20	NM_001146310	2.101	1.98332	1.63959	1.20964	0.226415	0.467356
IDH1	NM_001282387	1.93885	1.98259	1.5222	1.30245	0.192763	0.422554
SEPT8	NM_001098811	5.27644	1.98201	0.969668	2.044	0.0409532	0.147104
BTBD11	NM_001018072	16.3719	1.97666	0.620745	3.18434	0.00145085	0.0103917
LOC100506100	NR_046240	37.1217	1.97632	0.429678	4.59955	4.23405e-06	6.56652e-05
SLC39A14	NM_001135153	6.88911	1.97338	0.942155	2.09454	0.0362118	0.134107
SEL1L3	NM_015187	5.22442	1.97262	1.15192	1.71246	0.0868125	0.250411
AP2S1	NM_001301076	22.8813	1.97236	0.535321	3.68444	0.000229205	0.00220575
GLRX3	NM_006541	4.46982	1.97216	1.14406	1.72383	0.0847392	0.246487
KEAP1	NM_203500	2.10004	1.96783	1.53336	1.28334	0.199373	0.431744
MIR1256	NR_031657	1.99723	1.96721	1.40894	1.39623	0.162644	0.380739
RAPGEF4	NM_001100397	3.18493	1.96708	1.14723	1.71463	0.0864135	0.249588
MTHFS	NM_001199758	1.41743	1.96229	1.65283	1.18723	0.235137	NA
FDXR	NM_001258013	1.41743	1.96229	1.65283	1.18723	0.235137	NA
MIR3182	NR_036147	1.41743	1.96229	1.65283	1.18723	0.235137	NA
MIR33B	NR_030361	1.41646	1.96133	1.65298	1.18654	0.235409	NA
ECT2	NM_001258315	1.41719	1.9609	1.61922	1.21102	0.225887	NA
ZNF576	NM_001145347	1.4167	1.96043	1.61929	1.21067	0.22602	NA
ZFX-AS1	NR_046657	1.41694	1.96034	1.61001	1.2176	0.223378	NA
MIR324	NR_029896	3.19395	1.95665	1.14904	1.70285	0.0885954	0.254213
FAM110B	NM_147189	91.8109	1.95465	0.331012	5.90508	3.52482e-09	1.00438e-07
HOXA5	NM_019102	371.411	1.95377	0.354114	5.51734	3.44161e-08	8.19003e-07
RBMXL3	NM_001145346	4.00949	1.95186	1.08695	1.79572	0.0725392	0.221444
MAFK	NM_002360	295.54	1.95182	0.2876	6.78656	1.14839e-11	4.53009e-10
PIGV	NM_017837	3.20223	1.94959	1.17206	1.66339	0.0962347	0.269143
HMGN2P46	NR_022014	7.23057	1.9494	0.816675	2.38699	0.0169869	0.0755893
FKBP5	NM_001145777	7.45273	1.9492	0.786152	2.47941	0.0131599	0.061761
SOCS5	NM_144949	7.6755	1.94828	0.895858	2.17476	0.0296478	0.115909
DENND4C	NM_017925	12.9517	1.94708	0.619818	3.14138	0.00168154	0.0116996
LINC01270	NR_034124	8.22239	1.94475	0.782436	2.48551	0.0129365	0.0609736
SLC4A2	NM_003040	5.59382	1.94426	1.03902	1.87124	0.0613114	0.195748
SEMA6D	NM_153618	7.14506	1.9437	0.819287	2.37243	0.0176715	0.0778709
GATSL3	NM_001037666	150.872	1.94323	0.295788	6.56966	5.04301e-11	1.82493e-09
GMPPA	NM_205847	25.2357	1.94256	0.50722	3.82982	0.000128239	0.0013276
DAW1	NM_178821	19.2524	1.94088	0.520357	3.7299	0.000191557	0.0018877
ACKR4	NM_178445	2.46366	1.93913	1.36398	1.42167	0.155121	0.370605
MIR601	NR_030332	1.42572	1.93874	1.67052	1.16056	0.245819	NA
PTGES2	NM_198938	1.33071	1.93557	1.74866	1.10689	0.268342	NA
LRFN5	NM_152447	14.6222	1.93441	0.588672	3.28606	0.00101599	0.00774585
OR1Q1	NM_012364	4.99832	1.93409	0.957692	2.01954	0.0434315	0.153406
C19orf60	NM_001100418	1.33047	1.93378	1.77093	1.09195	0.274853	NA
TNFRSF10A	NM_003844	92.1903	1.93209	0.308332	6.26627	3.69792e-10	1.21744e-08
OLA1	NM_013341	1.90873	1.93166	1.52409	1.26741	0.205007	0.439598
RTTN	NM_173630	634.32	1.92946	0.271928	7.09549	1.28892e-12	6.1793e-11
JUNB	NM_002229	507.087	1.92802	0.250256	7.70418	1.31683e-14	7.65394e-13
NSMAF	NM_003580	1.88314	1.927	1.49921	1.28535	0.198671	0.431077
SMCO2	NM_001145010	1.90849	1.92696	1.53828	1.25267	0.210324	0.446161
CXCL14	NM_004887	2.50907	1.92605	1.29249	1.49018	0.136176	0.339433
ZBTB25	NM_001304508	5.2517	1.92577	0.974965	1.97522	0.0482436	0.165798
RNF5P1	NR_003129	2.6031	1.92349	1.32318	1.45369	0.146032	0.356159
SRGN	NM_002727	11.7436	1.92214	0.677143	2.83861	0.00453108	0.0266113
AGPAT5	NM_018361	296.333	1.92075	0.272795	7.04101	1.90853e-12	8.64498e-11
ADRA1D	NM_000678	3.116	1.92038	1.18766	1.61694	0.105891	0.287393
PPAN	NM_020230	9.91604	1.92034	0.763147	2.51634	0.011858	0.056953
LOC553103	NR_110997	12.1216	1.91892	0.671335	2.85837	0.00425823	0.025299
ETF1	NM_001256302	4.26756	1.91857	1.00515	1.90873	0.0562969	0.185042
CUL4A	NM_001008895	3.08863	1.91813	1.16158	1.65131	0.0986762	0.273693
LOC400867	NR_120405	2.51711	1.91774	1.31334	1.4602	0.144236	0.353173
CCDC69	NM_015621	80.5521	1.91672	0.423749	4.52325	6.08986e-06	9.0086e-05
ZNF780A	NM_001010880	4.37206	1.91374	1.02183	1.87286	0.061088	0.195339
RIN2	NM_001242581	13.6456	1.91025	0.596127	3.20444	0.00135324	0.00979405
H6PD	NM_001282587	3.147	1.90961	1.17845	1.62044	0.105139	0.28612
TEX264	NM_001278195	1.98716	1.90669	1.4686	1.2983	0.194185	0.424358
TMEM101	NM_032376	1.89263	1.90662	1.45695	1.30863	0.190659	0.420005
GPR68	NM_001177676	3.77172	1.90424	1.11433	1.70886	0.0874767	0.251939
PGM1	NM_001172818	5.46509	1.90326	0.986302	1.92969	0.0536453	0.178582
LINC00936	NR_028138	32.3565	1.90179	0.439045	4.33165	1.47994e-05	0.000201728
UFD1L	NM_005659	1.98667	1.89971	1.42697	1.33129	0.183094	0.409591
SCARNA7	NR_003001	3458.81	1.89707	0.350731	5.40889	6.34153e-08	1.44622e-06
EYS	NM_001292009	2.48073	1.89661	1.26713	1.49678	0.134452	0.336584
BNIP3	NM_004052	1162.5	1.89605	0.229105	8.27588	1.27514e-16	9.10336e-15
EFTUD2	NM_001258353	1.30309	1.89467	1.73106	1.09451	0.27373	NA
BTN2A1	NM_078476	3.93155	1.89249	1.13996	1.66014	0.0968856	0.270382
RECQL4	NM_004260	70.5814	1.89124	0.335555	5.63614	1.73904e-08	4.35125e-07
ACOT7	NM_181864	4.87464	1.89018	0.966863	1.95496	0.0505879	0.171889
TGIF1	NM_173211	14.1367	1.88944	0.62692	3.01384	0.00257962	0.0167586
CDK14	NM_001287135	66.4076	1.88833	0.399128	4.73112	2.23279e-06	3.71266e-05
LAMTOR2	NM_014017	1.9002	1.88815	1.4552	1.29752	0.194453	0.42459
EIF2AK3	NM_001313915	3.03339	1.88443	1.20562	1.56304	0.118043	0.308335
THBS2	NM_003247	738.023	1.88401	0.269788	6.9833	2.88327e-12	1.26216e-10
LINC01465	NR_121682	66.2217	1.8809	0.349195	5.3864	7.18823e-08	1.62242e-06
MIR491	NR_030166	14.8415	1.87927	0.573379	3.27753	0.00104721	0.00794696
MTRNR2L1	NM_001190452	30.2023	1.879	1.4783	1.27105	0.203712	0.437892
FNDC3A	NM_001079673	21.6758	1.8774	0.556611	3.37291	0.000743771	0.00594654
SMG7-AS1	NR_040063	10.6115	1.87571	0.699849	2.68016	0.00735878	0.0392947
TMEM5	NM_014254	12.7488	1.87557	0.652745	2.87335	0.00406139	0.0243943
ERCC1	NM_202001	47.5698	1.87357	0.443174	4.22761	2.36191e-05	0.000301809
COMMD5	NM_001081003	1.31187	1.87159	1.65709	1.12944	0.258712	NA
CORO2B	NM_001190457	1.31187	1.87159	1.65709	1.12944	0.258712	NA
NDUFV2-AS1	NR_110771	5.96952	1.86866	0.879798	2.12397	0.0336729	0.12745
ANKRD37	NM_181726	12.1905	1.86656	0.691204	2.70045	0.0069245	0.0373745
ATP1B1	NM_001677	406.515	1.86632	0.260635	7.16065	8.02934e-13	3.96517e-11
VAMP1	NM_199245	5.43584	1.86611	0.912378	2.04533	0.0408226	0.146785
LOC643339	NR_040096	2.3676	1.86481	1.31937	1.41341	0.157536	0.373814
RGS17	NM_012419	152.39	1.85742	0.274945	6.75559	1.42253e-11	5.54492e-10
DLGAP1-AS1	NR_024101	77.4227	1.8571	0.440394	4.2169	2.47678e-05	0.000313278
BORCS8	NM_001145783	22.5755	1.8555	0.507463	3.65642	0.00025576	0.00242926
KCNE5	NM_012282	2.87043	1.85378	1.23382	1.50247	0.132976	0.333864
RELB	NM_006509	149.083	1.85108	0.39878	4.64187	3.45275e-06	5.43178e-05
ZBTB40	NM_001083621	1.87282	1.84949	1.43602	1.28792	0.197773	0.429909
CHMP1B	NM_020412	1290.71	1.84925	0.302428	6.11468	9.67506e-10	2.98337e-08
TRNP1	NM_001013642	1214.35	1.84872	0.224093	8.24982	1.58636e-16	1.12034e-14
SNORD4B	NR_000009	1.82322	1.84703	1.65593	1.1154	0.26468	0.512959
DICER1	NM_177438	3.78073	1.84604	1.10569	1.66958	0.0950023	0.26675
BRSK1	NM_032430	199.669	1.8448	0.271972	6.78303	1.1768e-11	4.62829e-10
OR1B1	NM_001004450	1.32016	1.84264	1.78124	1.03447	0.300916	NA
ZNF697	NM_001080470	566.256	1.84189	0.225641	8.16294	3.26973e-16	2.26059e-14
LINC01436	NR_110419	1.7878	1.84035	1.50849	1.21999	0.222467	0.462174
PCSK1N	NM_013271	1.78707	1.83897	1.4684	1.25236	0.21044	0.446161
HTRA3	NM_001297559	6.52088	1.83857	0.861187	2.13493	0.032767	0.125088
SNORA15	NR_002957	5.37674	1.83816	0.900855	2.04046	0.0413045	0.147977
KNSTRN	NM_001142761	1.88208	1.83441	1.44916	1.26585	0.205568	0.440255
GPR39	NM_001508	24.1267	1.83346	0.506252	3.62163	0.000292751	0.0027235
THUMPD3	NM_015453	19.0694	1.8277	0.520584	3.51087	0.000446636	0.00386241
CCDC71L	NM_175884	790.554	1.82562	0.261446	6.98279	2.89365e-12	1.26216e-10
PXDNL	NM_144651	3.4763	1.82477	1.14967	1.58721	0.112464	0.299002
OSBPL6	NM_145739	1.8989	1.82424	1.5714	1.1609	0.245683	0.490619
TEC	NM_003215	20.4367	1.82345	0.506885	3.59736	0.00032146	0.00293447
SOX5	NM_001261414	3.61994	1.82294	1.11778	1.63086	0.10292	0.281893
CAB39	NM_001130849	11.8294	1.82244	0.629199	2.89644	0.0037742	0.0229846
ITGB3	NM_000212	1108.76	1.82082	0.265581	6.85599	7.08181e-12	2.94388e-10
PC	NM_001040716	2.34779	1.82037	1.30884	1.39082	0.164279	0.382754
RPS10	NM_001203245	10.1377	1.81998	0.671369	2.71084	0.0067112	0.0365651
SERPINA3	NM_001085	44.4797	1.81887	0.443635	4.09992	4.13294e-05	0.000488223
SQSTM1	NM_003900	97.3789	1.81877	0.4336	4.19457	2.7339e-05	0.000341492
PGM1	NM_002633	72.571	1.81798	0.364034	4.99397	5.91519e-07	1.11003e-05
PHF3	NM_001290259	14.6796	1.81777	0.636716	2.85492	0.00430483	0.0254979
C7orf61	NM_001004323	2.44255	1.81709	1.30502	1.39238	0.163807	0.382197
HBEGF	NM_001945	155.885	1.81352	0.356637	5.08506	3.67512e-07	7.20542e-06
FLRT3	NM_198391	6.73981	1.8134	0.914001	1.98403	0.047253	0.163303
MIR210HG	NR_038262	16.9189	1.81329	0.550658	3.29295	0.000991415	0.00758929
CARD19	NR_134467	1.81291	1.81259	1.56361	1.15924	0.24636	0.491523
LOC101928446	NR_110938	33.0204	1.8124	0.461175	3.92996	8.49607e-05	0.000926946
TMEM38B	NM_018112	166.188	1.81197	0.329699	5.49583	3.88883e-08	9.17122e-07
DYRK3	NM_001004023	2.85914	1.80632	1.21306	1.48905	0.136473	0.339915
LRGUK	NM_144648	8.61745	1.80564	0.735507	2.45496	0.0140899	0.0650789
SNORD3D	NR_006882	435.114	1.80353	0.395418	4.56106	5.08963e-06	7.72917e-05
ASAH2B	NM_001079516	9.2987	1.80243	0.818712	2.20155	0.0276972	0.109786
DENND1A	NM_024820	9.6309	1.79945	0.713556	2.52181	0.0116753	0.0563018
RAB31	NM_006868	1102.09	1.79788	0.25887	6.94511	3.78157e-12	1.60241e-10
MLH1	NM_001258274	2.39343	1.79725	1.3606	1.32092	0.186527	0.414001
HSD3BP4	NR_033781	2.86864	1.79624	1.22468	1.46669	0.142459	0.35044
SLC9B2	NM_178833	6.88651	1.79572	0.919962	1.95195	0.050944	0.172742
SERF2	NM_001199878	2.87693	1.79242	1.30448	1.37405	0.169427	0.390523
RPL36	NM_015414	2.37362	1.79133	1.41978	1.26169	0.207059	0.441878
PDLIM3	NM_014476	2.23418	1.79102	1.40657	1.27333	0.202901	0.436865
NR4A1	NM_001202234	1.19874	1.78994	1.91375	0.935308	0.34963	NA
ZNF652	NM_001145365	2.57346	1.78772	1.43288	1.24765	0.212161	0.448463
RASSF8-AS1	NR_038227	1.67371	1.78661	1.69196	1.05594	0.290995	0.543819
MAGED2	NM_201222	4.33074	1.78624	1.10629	1.61463	0.106391	0.288331
PIM2	NM_006875	102.375	1.78466	0.310699	5.744	9.24677e-09	2.4638e-07
RGS21	NM_001039152	2.83249	1.78288	1.20804	1.47585	0.139985	0.346168
HBP1	NM_012257	1.76775	1.78184	1.46014	1.22032	0.222344	0.46213
RASGRF2	NM_006909	1554.16	1.77973	0.218298	8.15276	3.55709e-16	2.44638e-14
UGP2	NM_006759	94.6683	1.77896	0.342	5.20164	1.97538e-07	4.10414e-06
LDHA	NM_001165414	7.47548	1.77832	0.769668	2.3105	0.0208603	0.0883082
FAM167B	NM_032648	5.36594	1.77501	0.929604	1.90942	0.0562078	0.184886
GPR3	NM_005281	16.4571	1.77352	0.639812	2.77194	0.00557225	0.0314826
ODF3B	NM_001014440	12.4351	1.77292	0.629618	2.81587	0.00486461	0.0281877
HSPA6	NM_002155	2.2886	1.77205	1.42925	1.23985	0.215032	0.452392
EMP3	NM_001425	12.0606	1.77001	0.711731	2.48691	0.0128859	0.0607787
FAM102B	NM_001010883	517.973	1.76978	0.249612	7.09012	1.33993e-12	6.38749e-11
BRICD5	NM_182563	14.7005	1.76791	0.624831	2.82943	0.00466309	0.0272
LOC100128993	NR_038919	21.4792	1.76769	0.489028	3.6147	0.0003007	0.00278575
LINC-PINT	NR_109851	3.83131	1.76727	1.15921	1.52455	0.127371	0.32438
LOC101929284	NR_109932	1.20655	1.76725	1.81262	0.974966	0.329577	NA
MSRA	NM_001199729	1.777	1.7647	1.45817	1.21022	0.226194	0.467139
NOV	NM_002514	82.3288	1.76234	0.463319	3.80373	0.000142532	0.00146045
IFNA1	NM_024013	4.12277	1.7576	1.02025	1.72271	0.0849401	0.246633
SLC4A11	NM_001174090	2.36437	1.75741	1.3913	1.26314	0.206538	0.441368
SLC18B1	NM_052831	194.715	1.7543	0.328927	5.33342	9.63804e-08	2.1386e-06
CEP70	NM_001288966	8.10213	1.75337	0.752025	2.33153	0.0197254	0.0846496
CDC42BPG	NM_017525	10.7117	1.75035	0.754319	2.32044	0.0203169	0.086538
FRAT2	NM_012083	64.0655	1.74997	0.414433	4.22258	2.41525e-05	0.000307474
ESYT3	NM_031913	22.1903	1.74993	0.500371	3.49727	0.000470052	0.00404892
RNF166	NM_001171816	5.38276	1.74942	0.94415	1.8529	0.063896	0.201328
PIM3	NM_001001852	188.763	1.74889	0.261851	6.67895	2.40653e-11	9.08397e-10
C19orf38	NM_001136482	3.81761	1.74826	1.08908	1.60527	0.108435	0.291826
DDX3Y	NM_004660	371.775	1.74743	0.328967	5.31185	1.08517e-07	2.37976e-06
JMJD6	NM_015167	12.1748	1.74568	0.633347	2.75629	0.00584618	0.0327445
KIAA0513	NM_001297766	2.81293	1.74299	1.19626	1.45703	0.145108	0.354697
MRPL39	NM_080794	1.79334	1.74274	1.56327	1.11481	0.264934	0.513242
S100A13	NM_001024213	7.58022	1.74057	0.797856	2.18156	0.0291421	0.114477
HIVEP2	NM_006734	989.967	1.73783	0.217937	7.974	1.53619e-15	9.74848e-14
APCDD1L-AS1	NR_034147	27.9061	1.73747	0.438016	3.96669	7.28768e-05	0.000809907
VPRBP	NM_014703	1.21556	1.73558	1.88539	0.920541	0.35729	NA
LOC152225	NR_026934	11.9897	1.73511	0.689159	2.51772	0.0118119	0.0567811
CBX3	NM_007276	1.21629	1.73496	1.90586	0.910328	0.36265	NA
NPEPL1	NM_024663	1.21532	1.73381	1.90617	0.909579	0.363044	NA
AKR7A3	NM_012067	5.13879	1.73318	0.978671	1.77095	0.0765685	0.229583
CEP41	NM_001257160	4.88284	1.73311	0.949587	1.82512	0.0679822	0.210865
PTGS1	NM_001271368	7.29445	1.73189	0.826377	2.09576	0.0361034	0.133781
LOC100288798	NR_125377	3.33305	1.72992	1.14667	1.50865	0.131389	0.331019
PSME3	NM_001267045	3.87695	1.72941	1.0315	1.6766	0.0936213	0.263908
RNF6	NM_183044	2.83924	1.7269	1.29426	1.33428	0.182112	0.407951
FAM193A	NM_001256667	2.73571	1.72564	1.21404	1.4214	0.155199	0.370605
ENO2	NM_001975	305.899	1.7246	0.248833	6.93076	4.18574e-12	1.76797e-10
GLIS3	NM_152629	4.43742	1.72303	0.983517	1.75191	0.0797892	0.236274
LINC00862	NR_040064	2.22363	1.72227	1.33974	1.28552	0.19861	0.431066
SERPINF1	NM_002615	1345.6	1.72202	0.270943	6.35564	2.07561e-10	7.04526e-09
BVES	NM_001199563	2.32692	1.7182	1.3916	1.23469	0.216947	0.454734
LRRC49	NM_001284357	4.42599	1.71777	0.998849	1.71975	0.0854785	0.247635
RIPK2	NM_003821	390.743	1.71758	0.244395	7.0279	2.09669e-12	9.40002e-11
CFAP58	NM_001008723	16.5307	1.71242	0.558115	3.06822	0.00215338	0.0143831
LINC-PINT	NR_109855	15.8383	1.71231	0.571716	2.99503	0.00274415	0.0176443
NFKBIB	NR_040515	40.5413	1.71161	0.461524	3.7086	0.000208408	0.0020309
RORA	NM_134260	6.01328	1.71036	0.845913	2.02191	0.0431858	0.152702
LOC101928404	NR_110699	4.43428	1.70967	0.993736	1.72044	0.0853516	0.247446
NPC1	NM_000271	537.938	1.70777	0.237258	7.19795	6.1123e-13	3.02985e-11
BTG1	NM_001731	1125.54	1.7071	0.300858	5.6741	1.39418e-08	3.6051e-07
IQCD	NM_138451	2.84859	1.70678	1.20879	1.41198	0.157957	0.374197
CNOT8	NM_001301083	7.3488	1.70641	0.873178	1.95426	0.0506709	0.172126
AP3M2	NM_001134296	2.34601	1.70348	1.40086	1.21602	0.223975	0.4643
TMEM200C	NM_001080209	58.6923	1.7027	0.393253	4.32977	1.49262e-05	0.000202761
EEF1E1	NM_004280	66.9661	1.70221	0.368437	4.6201	3.83555e-06	5.97673e-05
YAF2	NM_001190979	13.1036	1.70094	0.689484	2.46698	0.013626	0.0634944
SNORA22	NR_002961	277.009	1.70028	0.41026	4.14439	3.40715e-05	0.000411742
CD55	NM_001300904	7.83578	1.69939	0.761109	2.23278	0.0255632	0.103256
DIXDC1	NM_001037954	8.26352	1.699	0.839454	2.02393	0.0429776	0.15213
SNORA68	NR_000012	738.842	1.69895	0.453548	3.74592	0.000179736	0.00178865
PCNX	NM_014982	30.2503	1.69818	0.496719	3.4188	0.000628969	0.00518396
GCAT	NM_014291	7.76999	1.69399	0.744562	2.27515	0.022897	0.0947026
MIEF1	NR_130790	2.35478	1.69225	1.36007	1.24424	0.213411	0.449916
ABCC2	NM_000392	14.1997	1.69082	0.615985	2.7449	0.00605296	0.0336771
B3GLCT	NM_194318	237.713	1.68941	0.270087	6.25504	3.97422e-10	1.30418e-08
GPR157	NM_024980	9.26155	1.68909	0.708664	2.38348	0.0171497	0.0761074
PDIA5	NM_006810	2.71662	1.68629	1.20653	1.39763	0.162223	0.380179
RPN2	NM_002951	2.15615	1.68483	1.3814	1.21965	0.222597	0.46229
KIAA1755	NM_001029864	74.1488	1.68275	0.435099	3.86751	0.000109953	0.00116198
NR4A3	NM_173200	2.30856	1.67992	1.42087	1.18232	0.23708	0.480599
MARS2	NM_138395	99.4321	1.67979	0.299918	5.60081	2.1335e-08	5.24826e-07
SNORA53	NR_003015	3042.87	1.67915	0.353585	4.74894	2.04485e-06	3.42617e-05
MMP16	NM_005941	217.468	1.67824	0.33286	5.04189	4.60962e-07	8.82682e-06
HMBOX1	NM_001135726	11.4901	1.67463	0.660417	2.53572	0.0112216	0.0546216
SPICE1	NM_144718	365.601	1.67391	0.259756	6.44415	1.16249e-10	4.05392e-09
BCAP29	NM_001008405	1.63505	1.67326	1.57246	1.0641	0.287284	0.540535
NFKBID	NM_139239	16.7594	1.67307	0.578208	2.89355	0.00380916	0.0231439
GLCE	NM_015554	1463.83	1.67112	0.297369	5.61969	1.91306e-08	4.72366e-07
PCMTD1	NM_052937	210.655	1.6711	0.31604	5.28762	1.2392e-07	2.66855e-06
NARF	NM_031968	1.68021	1.67062	1.6089	1.03836	0.299101	0.552265
RNF145	NM_001199383	36.6382	1.67047	0.396147	4.2168	2.47789e-05	0.000313278
LOC389641	NR_033928	7.33946	1.6694	0.777786	2.14635	0.031845	0.122151
EDEM3	NM_025191	2014.43	1.6682	0.242349	6.88346	5.84156e-12	2.45768e-10
TINF2	NM_012461	1.73006	1.66812	1.53256	1.08845	0.276395	0.527799
TM9SF1	NM_001014842	14.8154	1.66744	0.612334	2.72309	0.00646746	0.035517
PFKFB3	NM_001282630	2.11952	1.66651	1.36746	1.21869	0.222962	0.462836
LOC403323	NR_122077	2.36331	1.66502	1.39081	1.19716	0.231245	0.473202
PGAM1	NM_001317079	6.58325	1.66079	0.81982	2.0258	0.0427851	0.151571
NADK	NM_001198994	3.04135	1.65936	1.25359	1.32369	0.185607	0.41291
LOC100289361	NR_034032	2.2138	1.65754	1.33218	1.24423	0.213415	0.449916
SEPW1	NM_003009	554.07	1.65685	0.243166	6.81368	9.51328e-12	3.86893e-10
TWIST2	NM_001271893	76.4745	1.65438	0.418466	3.95344	7.7036e-05	0.000850373
BHLHE41	NM_030762	12.2869	1.65398	0.647828	2.55311	0.0106766	0.0525269
NOG	NM_005450	67.1784	1.65397	0.458323	3.60874	0.000307683	0.00284028
SLC7A5P1	NR_002593	7.15202	1.65308	0.780602	2.11769	0.034201	0.128803
AP3M1	NM_207012	2.2778	1.65275	1.39454	1.18516	0.235954	0.47913
EXOSC2	NR_104230	11.3108	1.65225	0.632663	2.61157	0.00901267	0.045799
MAFF	NM_001161573	2.1278	1.64783	1.33167	1.23741	0.215933	0.453477
HPCAL1	NM_001258359	1.64383	1.64748	1.4906	1.10525	0.269053	0.518527
FBXO5	NM_001142522	8.46963	1.64722	0.84743	1.94378	0.0519215	0.174914
MLKL	NM_152649	25.9126	1.64465	0.469025	3.50654	0.000453979	0.00392334
SPRY4-IT1	NR_131221	52.3723	1.64411	0.406538	4.04417	5.25092e-05	0.000607184
CTSO	NM_001334	6.57366	1.64361	0.870438	1.88826	0.0589916	0.190703
HMGA1	NM_145905	4.97533	1.64361	0.927505	1.77207	0.0763826	0.229325
ELOVL5	NM_001301856	8.17248	1.64164	0.805822	2.03723	0.0416271	0.14874
ZP1	NM_207341	16.9697	1.64142	0.550019	2.98429	0.00284238	0.018147
MIR320D1	NR_031723	1.65356	1.64119	1.64881	0.99538	0.319552	0.572234
GPI	NM_001289789	2.09898	1.63966	1.5215	1.07766	0.281186	0.533457
SNRPB	NM_003091	5.86801	1.63892	0.893638	1.83398	0.0666565	0.208179
SLC25A21	NM_030631	5.20303	1.63823	0.929306	1.76285	0.0779256	0.23259
HTRA3	NM_053044	29.2676	1.63657	0.582287	2.81059	0.00494503	0.0286032
PDXP	NM_020315	145.63	1.63599	0.283421	5.7723	7.81979e-09	2.1136e-07
SNORD18A	NR_002441	2.13658	1.63531	1.34806	1.21308	0.225099	0.465435
SNORD143	NR_132759	1.61669	1.63434	1.75197	0.932857	0.350894	0.603317
APBA3	NM_004886	87.4957	1.63411	0.303645	5.38165	7.38075e-08	1.66016e-06
SNORA50A	NR_002980	250.234	1.63399	0.464928	3.5145	0.000440576	0.00382512
MIR593	NR_030324	1.55856	1.63383	1.63189	1.00119	0.316736	0.569017
NADK	NM_001198995	1.71097	1.63292	1.66568	0.980331	0.326923	0.579862
DGKE	NM_003647	310.648	1.63277	0.288124	5.66689	1.45413e-08	3.73075e-07
THYN1	NM_014174	26.8361	1.63214	0.562444	2.90188	0.0037093	0.022683
LINC00632	NR_104228	30.8846	1.63199	0.459403	3.55241	0.000381713	0.00339715
AK9	NM_001145128	16.8464	1.63126	0.532719	3.06214	0.00219759	0.0146017
PCTP	NM_001102402	1.65284	1.62979	1.48852	1.09491	0.273557	0.52436
SIRT1	NM_012238	27.3272	1.62977	0.483749	3.36904	0.000754297	0.00601971
URAHP	NR_027336	1.6526	1.62958	1.48854	1.09475	0.273626	0.524418
STK17A	NM_004760	1461.58	1.62765	0.227882	7.14252	9.16333e-13	4.45813e-11
C17orf82	NM_203425	18.7657	1.62757	0.582886	2.79226	0.00523418	0.029881
SLC44A1	NM_080546	68.3652	1.62681	0.367303	4.42907	9.46425e-06	0.000134694
MIB2	NM_001170689	3.82508	1.62627	1.06015	1.53401	0.125028	0.32027
FAR2	NM_001271783	6.74226	1.62467	0.864013	1.88037	0.0600572	0.193029
GDNF-AS1	NR_103441	3.1444	1.62375	1.14865	1.41361	0.157476	0.373814
PIK3C3	NM_002647	8.89774	1.61895	0.7441	2.17571	0.0295766	0.115722
SOWAHA	NM_175873	7.02737	1.6187	0.793422	2.04015	0.0413359	0.148024
IL4R	NM_000418	4.71944	1.6156	0.978535	1.65104	0.0987306	0.273728
GRPEL1	NM_025196	411.265	1.61449	0.254568	6.34206	2.26713e-10	7.63617e-09
EDF1	NM_153200	17.5486	1.61434	0.715985	2.25472	0.0241512	0.0987851
TNFRSF10C	NM_003841	26.7544	1.61231	0.464106	3.47401	0.000512743	0.00433981
RPL13	NM_033251	8.34245	1.61103	0.844289	1.90814	0.0563726	0.185174
SOCS3	NM_003955	1050.75	1.60994	0.422578	3.8098	0.000139078	0.00142952
MKLN1	NM_013255	6.81649	1.60917	0.860996	1.86897	0.0616273	0.196394
MAK	NM_001242957	2.07257	1.60902	1.51162	1.06443	0.287132	0.540494
RAD52	NM_001297422	2.49818	1.60882	1.27617	1.26067	0.207428	0.442262
NDUFV2	NM_021074	1529.35	1.60587	0.262943	6.1073	1.01331e-09	3.11729e-08
IFT74	NM_001099224	3.47838	1.60556	1.19508	1.34347	0.179119	0.404836
LRRC8C	NM_032270	761.553	1.60446	0.222691	7.20488	5.80954e-13	2.91275e-11
MIR29C	NR_029832	3.17168	1.60429	1.19275	1.34503	0.178615	0.404183
A2M	NM_000014	170.451	1.60227	0.417601	3.83685	0.000124623	0.00129718
CAMK1G	NM_020439	31.6901	1.60185	0.452073	3.54334	0.000395094	0.00350528
DSE	NM_013352	21.3178	1.60154	0.507499	3.15575	0.00160084	0.0112383
LINC00920	NR_046242	6.11528	1.59793	0.847747	1.88491	0.059442	0.191427
ADAMTSL4-AS1	NR_104133	59.3078	1.59554	0.364231	4.38057	1.18371e-05	0.00016577
SNX2	NM_001278199	3.76035	1.59457	1.06789	1.4932	0.135385	0.338166
TWIST1	NM_000474	151.653	1.59416	0.278403	5.7261	1.02766e-08	2.70528e-07
CAPNS1	NM_001302633	1.53022	1.59297	1.62125	0.982559	0.325824	0.57893
WDR90	NM_145294	104.997	1.59259	0.287058	5.54797	2.89011e-08	6.97876e-07
CDO1	NM_001801	27.6909	1.58805	0.493949	3.21501	0.00130439	0.00953503
ZFAT-AS1	NR_002438	5.65834	1.58799	0.889108	1.78605	0.0740914	0.224669
LOC254896	NR_046173	6.22743	1.58723	0.861258	1.84292	0.0653402	0.204945
CCBL1	NM_001287390	1.62522	1.58644	1.54417	1.02738	0.304244	0.556886
ABCA7	NM_019112	52.5175	1.58592	0.3681	4.30841	1.64432e-05	0.00022084
FLJ46906	NR_033896	30.9522	1.58484	0.436552	3.63035	0.00028304	0.00265004
STARD10	NM_006645	149.953	1.58421	0.273103	5.80079	6.60052e-09	1.81011e-07
DLG4	NM_001128827	7.25096	1.58317	0.818968	1.93312	0.0532209	0.177716
ADRA2C	NM_000683	9.55346	1.58292	0.728006	2.17432	0.0296812	0.116005
TXNDC5	NM_001145549	4.02395	1.58215	1.09651	1.44289	0.149052	0.360978
CNTNAP3	NM_033655	2.47032	1.58089	1.27864	1.23639	0.216314	0.453986
KAZALD1	NM_030929	154.569	1.58066	0.302576	5.22402	1.75083e-07	3.68572e-06
CLMN	NM_024734	9.91264	1.58049	0.677372	2.33327	0.0196337	0.0844508
C16orf52	NM_001164579	313.766	1.5764	0.260201	6.05841	1.37471e-09	4.14178e-08
FAM195A	NM_138418	94.3544	1.5759	0.31	5.08354	3.70461e-07	7.24163e-06
SRPK2	NM_182692	4.82283	1.57408	0.930476	1.69169	0.0907052	0.258567
NBAS	NM_015909	5.61043	1.57342	0.937401	1.67849	0.0932518	0.263318
PRKAR1A	NM_001278433	1.53947	1.57197	1.55801	1.00896	0.312993	0.565541
ZCCHC7	NM_001289121	1.53899	1.5708	1.53288	1.02474	0.305487	0.558489
MAP4K4	NM_145686	16.3505	1.57017	0.539581	2.90999	0.0036144	0.022176
KIAA1671	NM_001145206	3.11461	1.56973	1.19846	1.30979	0.190265	0.419291
RAET1E	NM_001243328	4.1018	1.56796	1.00943	1.55332	0.120348	0.311812
CCR10	NM_016602	6.69556	1.56775	0.800861	1.95758	0.0502797	0.171196
FSIP1	NM_152597	23.4661	1.56705	0.510473	3.06981	0.00214198	0.0143264
TMEM64	NM_001008495	10.9081	1.56696	0.63498	2.46774	0.0135969	0.0634266
ARHGEF9	NM_015185	2.82844	1.56623	1.3079	1.19751	0.231108	0.473018
PARL	NM_018622	3.01195	1.56601	1.1911	1.31476	0.188591	0.416707
BDKRB2	NM_000623	4592.44	1.56589	0.350544	4.46702	7.9315e-06	0.000113992
SEC16A	NM_014866	10.1099	1.56448	0.672932	2.32487	0.0200788	0.0857738
RAB2A	NM_002865	2.47885	1.56399	1.24833	1.25287	0.210253	0.446161
SLK	NM_014720	2.47885	1.56399	1.24833	1.25287	0.210253	0.446161
FAM117B	NM_173511	299.5	1.56368	0.360996	4.33158	1.4804e-05	0.000201728
DYNLRB1	NR_104032	1.63375	1.56356	1.51369	1.03295	0.301629	0.554775
NPRL2	NM_006545	152.722	1.56094	0.321595	4.85375	1.21151e-06	2.12193e-05
WDR54	NM_032118	116.982	1.55953	0.330685	4.71606	2.4046e-06	3.9533e-05
EIF5	NM_183004	6.0961	1.55784	0.86023	1.81095	0.0701479	0.21599
SLC31A1	NM_001859	1337.04	1.55663	0.249617	6.23608	4.48662e-10	1.45163e-08
C10orf55	NM_001001791	27.967	1.55631	0.451289	3.4486	0.000563507	0.00470281
ARFIP2	NM_001242854	1.64252	1.55528	1.59313	0.97624	0.328945	0.581256
ARL6	NR_103511	8.07197	1.55436	0.811157	1.91622	0.0553369	0.182916
SSB	NM_003142	2.14511	1.55265	1.39033	1.11675	0.2641	0.512289
IFT27	NR_033531	1.548	1.55264	1.53648	1.01052	0.312246	0.564578
PHLDA1	NM_007350	5256.08	1.54634	0.266875	5.79426	6.86214e-09	1.87105e-07
MIR4712	NR_039862	16.561	1.54587	0.545282	2.835	0.00458254	0.0268254
CARD8-AS1	NR_040599	10.3263	1.54499	0.754326	2.04818	0.0405425	0.146047
MAGOHB	NM_018048	7.85801	1.54421	0.850133	1.81643	0.0693046	0.213806
COX17	NM_005694	125.148	1.54127	0.280738	5.49007	4.0178e-08	9.4584e-07
SCARNA12	NR_003010	718.46	1.54108	0.336154	4.58445	4.55173e-06	7.00134e-05
LYG1	NM_174898	12.7148	1.54084	0.625299	2.46417	0.0137331	0.0638349
RPS6KA3	NM_004586	1494.52	1.53913	0.233454	6.59286	4.31432e-11	1.56989e-09
TNFRSF10D	NM_003840	4096.15	1.53896	0.250914	6.13341	8.60168e-10	2.68389e-08
SCARNA23	NR_003007	3.34914	1.53852	1.19214	1.29056	0.196857	0.428345
C9orf163	NM_152571	4.87709	1.53764	0.976446	1.57473	0.115318	0.304023
WBP1L	NM_017787	2.84898	1.53657	1.21102	1.26882	0.204504	0.439092
SCARNA28	NR_132754	311.867	1.53545	0.422865	3.63106	0.000282261	0.00264551
GGN	NM_152657	6.21881	1.53458	0.819825	1.87184	0.0612289	0.195647
SQRDL	NM_021199	1.55677	1.53447	1.6207	0.946795	0.343743	0.597333
SWSAP1	NM_175871	11.4466	1.53353	0.677998	2.26185	0.0237067	0.0972249
ASPHD2	NM_020437	85.0964	1.53203	0.320282	4.78338	1.7237e-06	2.94059e-05
CREB5	NM_182898	23.2477	1.5304	0.502563	3.04519	0.00232534	0.0153418
NRBF2	NM_030759	1.96701	1.52874	1.47282	1.03797	0.299284	0.552265
ZNF668	NM_001172668	11.734	1.52856	0.655484	2.33196	0.0197027	0.0845921
PRR16	NM_016644	4.2064	1.52688	1.00572	1.5182	0.128964	0.327611
ALDH2	NM_000690	5.90455	1.52688	0.858089	1.77939	0.0751753	0.227106
DLGAP1-AS2	NR_119377	59.1851	1.5267	0.359457	4.24724	2.1642e-05	0.000279518
TEX10	NM_001161584	3.68231	1.52534	1.06993	1.42564	0.153973	0.369084
ARHGEF1	NM_199002	2.0129	1.52479	1.38497	1.10095	0.270918	0.520593
PLCG2	NM_002661	10.1833	1.52454	0.703529	2.16699	0.0302357	0.117703
NCDN	NM_014284	2.01217	1.52425	1.38501	1.10054	0.271099	0.520712
MSC	NM_005098	64.5798	1.52317	0.338871	4.49485	6.96206e-06	0.00010139
ID2	NM_002166	283.245	1.52312	0.371171	4.10355	4.06866e-05	0.000482364
ST20-AS1	NR_028330	28.1215	1.52179	0.483145	3.14976	0.00163407	0.0114116
LINC01137	NR_038842	59.7062	1.52171	0.357971	4.25094	2.12871e-05	0.000275494
PYM1	NM_032345	2.46	1.51997	1.25022	1.21577	0.224074	0.464338
RICTOR	NM_001285439	9.02205	1.51962	0.70758	2.14763	0.0317435	0.122032
PCGF6	NM_001011663	5.27813	1.51954	0.937898	1.62016	0.105199	0.286189
SPRED2	NM_181784	23.9594	1.51886	0.555119	2.73609	0.00621732	0.0343732
MIR574	NR_030300	3.00139	1.51832	1.19176	1.27402	0.202657	0.436518
RNF144B	NM_182757	229.889	1.51767	0.355551	4.26848	1.96807e-05	0.000257752
MIR320A	NR_029714	3.87483	1.51762	1.01723	1.49192	0.135721	0.338748
GIP	NM_004123	2.0798	1.51717	1.53464	0.988617	0.32285	0.576042
ZBTB32	NM_014383	4.46259	1.51625	0.978459	1.54963	0.121231	0.313668
HSPA13	NM_006948	1210.56	1.51528	0.256514	5.90719	3.48003e-09	9.93774e-08
MAFG-AS1	NR_015454	23.9426	1.51518	0.504949	3.00066	0.00269393	0.0173723
C16orf59	NM_025108	18.3871	1.51386	0.522505	2.89732	0.00376363	0.0229309
KCNN2	NM_021614	1.51918	1.51193	1.68207	0.898852	0.368732	NA
MOB1A	NM_001317111	3.97764	1.51125	1.02693	1.47162	0.141124	0.347872
LINC01023	NR_046368	7.44335	1.51027	0.826102	1.82819	0.0675216	0.210032
MIR1262	NR_031664	23.5474	1.51025	0.483165	3.12575	0.00177355	0.0122293
TNIK	NR_027767	4.28964	1.50709	1.01791	1.48057	0.138721	0.343755
ITFG1	NM_030790	10.0232	1.50695	0.67545	2.23102	0.0256795	0.10357
LINC01173	NR_132376	3.06742	1.50625	1.21765	1.23702	0.21608	0.453568
DVL1	NM_004421	520.859	1.50564	0.25312	5.94831	2.70921e-09	7.85611e-08
SNORA23	NR_002962	1207.09	1.50546	0.404147	3.72503	0.00019529	0.00191779
KRR1	NM_007043	519.011	1.50454	0.243168	6.18724	6.12285e-10	1.94275e-08
LINC01021	NR_038848	127.66	1.50453	0.292943	5.13593	2.80753e-07	5.59631e-06
EID1	NM_014335	3089.59	1.50435	0.269119	5.58991	2.2719e-08	5.55748e-07
BET1	NM_005868	55.6954	1.50402	0.381083	3.9467	7.92361e-05	0.000872461
SNORD30	NR_002561	8.45539	1.50254	0.828193	1.81423	0.0696419	0.214595
THEM6	NM_016647	31.2969	1.50203	0.439501	3.41758	0.000631806	0.00520013
CENPB	NM_001810	1021.68	1.50174	0.235082	6.38816	1.67896e-10	5.7735e-09
MEPCE	NM_019606	50.8803	1.50167	0.368299	4.07731	4.55598e-05	0.000532924
LOC101928417	NR_110937	18.5226	1.50144	0.532787	2.81808	0.00483116	0.0280063
SNORD70	NR_003058	5.49401	1.50139	0.950498	1.57958	0.114203	0.301846
ONECUT2	NM_004852	2.60074	1.50066	1.24522	1.20514	0.22815	0.469255
REN	NM_000537	1.51966	1.49963	1.53874	0.974581	0.329768	NA
NR3C1	NM_001018076	1.5199	1.49892	1.52911	0.980256	0.32696	NA
PYY	NM_004160	1.62344	1.49847	1.66101	0.902146	0.366979	0.617951
MPG	NM_001015054	1.97602	1.49836	1.38808	1.07945	0.280389	0.532792
HS2ST1	NM_012262	727.933	1.49754	0.255798	5.85441	4.78718e-09	1.34368e-07
HDGF	NM_004494	35.4903	1.49582	0.534533	2.79837	0.00513609	0.0294589
DIXDC1	NM_001278542	4.45106	1.49476	1.0129	1.47571	0.140021	0.346191
SNORD15B	NR_000025	5239.76	1.49382	0.745411	2.00402	0.0450682	0.157686
TRAF1	NM_005658	1.5294	1.49313	1.67957	0.888994	0.374006	0.624898
AHR	NM_001621	1588.81	1.49248	0.270139	5.52487	3.29734e-08	7.90398e-07
FAM167A	NM_053279	149.096	1.49244	0.355808	4.19449	2.73485e-05	0.000341492
LOC100129940	NM_001292023	334.387	1.49177	0.311496	4.78906	1.67567e-06	2.86982e-05
TPI1	NM_001258026	26.3616	1.49106	0.450653	3.30866	0.000937433	0.00723084
ANTXR2	NM_001145794	2.12554	1.49064	1.38239	1.07831	0.280897	0.533181
FLJ31104	NR_102755	5.13507	1.49038	0.938	1.58889	0.112085	0.298456
SNORA49	NR_002979	398.953	1.48922	0.3923	3.79614	0.000146966	0.00150207
E2F7	NM_203394	215.167	1.48835	0.249017	5.97689	2.27438e-09	6.68373e-08
MAP3K10	NM_002446	89.772	1.48732	0.330132	4.50522	6.63057e-06	9.70335e-05
DYRK1A	NM_101395	5.38288	1.48725	0.893957	1.66367	0.0961785	0.269095
MIR561	NR_030287	1.43464	1.48613	1.68892	0.879927	0.378899	NA
C7orf26	NM_024067	4.89464	1.48611	1.04524	1.42178	0.155089	0.370605
TOPORS-AS1	NR_033992	1.43391	1.48602	1.65581	0.89746	0.369474	NA
ANXA10	NM_007193	4.68908	1.48552	0.972691	1.52723	0.126704	0.323057
PER1	NM_002616	92.9561	1.4854	0.379664	3.91242	9.13766e-05	0.000987108
SLC16A1	NM_003051	3.26412	1.48466	1.24169	1.19568	0.231823	0.473818
ECT2	NM_001258316	2.83891	1.48441	1.17417	1.26422	0.20615	0.440682
PTGES2-AS1	NR_024425	4.89914	1.48225	0.93581	1.58392	0.113212	0.300193
MGAT4B	NM_014275	7.1646	1.48146	0.873555	1.6959	0.0899042	0.256959
NUP50-AS1	NR_038957	3.34415	1.4813	1.15606	1.28133	0.200077	0.432912
MMP25-AS1	NR_123723	1.9848	1.48037	1.36884	1.08148	0.279484	0.531411
GABRB1	NM_000812	170.198	1.47887	0.285229	5.18486	2.16183e-07	4.43022e-06
SCARNA6	NR_003006	262.579	1.47867	0.369865	3.99787	6.39157e-05	0.000721923
FGFR1OP2	NM_001171888	2.44092	1.47693	1.26736	1.16536	0.243873	0.48782
PANK1	NM_148977	8.64022	1.47685	0.745127	1.98201	0.0474781	0.163866
MIR31	NR_029505	4.32112	1.47643	0.986287	1.49696	0.134405	0.336584
MKLN1-AS	NR_125364	35.0002	1.47636	0.396395	3.72447	0.000195724	0.00191878
NUP50-AS1	NR_038956	8.29634	1.47616	0.724807	2.03663	0.0416874	0.148791
KIAA1024	NM_015206	70.861	1.47592	0.332843	4.43427	9.23828e-06	0.00013162
MIRLET7I	NR_029661	14.0177	1.47477	0.582621	2.53127	0.0113651	0.0551982
TLR9	NM_017442	1.99381	1.47151	1.40099	1.05033	0.293565	0.546369
ABHD1	NM_032604	8.94151	1.47067	0.719608	2.04372	0.0409817	0.147143
CD4	NM_001195014	1.53769	1.46884	1.61945	0.906997	0.364408	0.615963
TAGLN2	NM_001277223	1.53769	1.46884	1.61945	0.906997	0.364408	0.615963
CD55	NM_001300903	6.61613	1.46678	0.818016	1.7931	0.072957	0.222302
GAS7	NM_201433	8.51334	1.46499	0.703712	2.0818	0.037361	0.137088
ABHD17B	NM_001025780	80.3074	1.46428	0.339116	4.31793	1.57496e-05	0.000212847
HIGD1C	NM_001109619	2.86918	1.46407	1.26096	1.16108	0.245611	0.49055
ERRFI1	NM_018948	853.803	1.46326	0.246375	5.93915	2.86507e-09	8.2534e-08
DALRD3	NM_018114	5.23288	1.46304	0.908752	1.60994	0.107411	0.289902
CISD2	NM_001008388	175.003	1.46221	0.303752	4.81383	1.48068e-06	2.55924e-05
PLXNA2	NM_025179	47.2317	1.4608	0.434821	3.35955	0.000780697	0.00617785
PSMC5	NM_001199163	8.43367	1.46048	0.839215	1.74029	0.0818073	0.240407
PVRL1	NM_203286	1.90734	1.46028	1.42152	1.02727	0.304294	0.556886
RPA4	NM_013347	10.6448	1.45969	0.676764	2.15687	0.0310156	0.1199
LOC101927814	NR_110930	2.70428	1.45922	1.32922	1.0978	0.272291	0.522391
PSPN	NM_004158	3.54841	1.45859	1.09277	1.33476	0.181956	0.407911
SLC6A4	NM_001045	8.1234	1.4581	0.741745	1.96577	0.0493248	0.168595
ENC1	NM_001256575	2.81105	1.45699	1.17726	1.23761	0.215862	0.453472
SLC18A2	NM_003054	108.126	1.4569	0.351758	4.14176	3.44657e-05	0.000415741
GPR180	NM_180989	752.877	1.45641	0.293293	4.96573	6.84432e-07	1.27709e-05
FGF14-AS2	NR_036487	8.39207	1.45515	0.734483	1.98119	0.0475695	0.164009
GPSM2	NM_013296	215.392	1.45512	0.3091	4.70762	2.50624e-06	4.08969e-05
SCARNA5	NR_003008	1116.67	1.45425	0.337672	4.3067	1.65706e-05	0.000221887
SAMD1	NM_138352	134.287	1.45319	0.304446	4.77321	1.81309e-06	3.07312e-05
PELI1	NM_020651	94.9074	1.45116	0.333022	4.35756	1.31518e-05	0.00018243
PGP	NM_001042371	155.815	1.45035	0.263299	5.50837	3.62165e-08	8.55647e-07
SDCBP2	NM_080489	1.91587	1.4495	1.52296	0.951765	0.341216	0.594779
EMP3	NM_001313905	2.81885	1.44942	1.19456	1.21335	0.224997	0.465435
ATP2B1	NM_001001323	6.33402	1.44917	0.860687	1.68373	0.0922337	0.261455
SNORA14A	NR_002955	28.3309	1.44916	0.583251	2.48463	0.0129686	0.061103
MOB3C	NM_201403	2.37199	1.44823	1.30154	1.1127	0.265836	0.514062
NIF3L1	NM_021824	14.4732	1.44443	0.585608	2.46655	0.0136421	0.0635471
LINC01449	NR_110832	1.50033	1.44352	1.68256	0.857933	0.390929	NA
SNORA48	NR_002918	2313.51	1.44338	0.441131	3.272	0.00106789	0.00807121
VPS11	NM_001290185	3.22546	1.44241	1.204	1.19801	0.230912	0.47269
IMPAD1	NM_017813	2918.03	1.44151	0.236619	6.09213	1.11418e-09	3.38793e-08
B3GNT5	NM_032047	70.2329	1.44009	0.330235	4.36079	1.29596e-05	0.000180145
GRAMD3	NM_001146321	1.4063	1.4379	1.66832	0.861884	0.388752	NA
STAT4	NM_001243835	1.4063	1.4379	1.66832	0.861884	0.388752	NA
ZBTB33	NM_001184742	1.40605	1.43764	1.66837	0.861707	0.388849	NA
SHC3	NM_016848	1180.14	1.43722	0.344615	4.1705	3.03936e-05	0.000373074
SP3	NM_001017371	5.89254	1.43682	0.996248	1.44223	0.149237	0.361293
LOC285847	NR_027117	6.56846	1.43648	0.806312	1.78154	0.0748237	0.226197
CCDC57	NM_001316321	98.0216	1.43538	0.296974	4.83334	1.34259e-06	2.33283e-05
TANK	NM_133484	1.87143	1.43529	1.43122	1.00284	0.315939	0.568562
GJA3	NM_021954	39.8371	1.4348	0.404937	3.54327	0.000395198	0.00350528
PRKAR1A	NM_001276289	12.9656	1.4347	0.583185	2.46011	0.0138896	0.0643802
NCAPH2	NM_014551	2.2406	1.43436	1.3522	1.06076	0.288798	0.541872
YIPF2	NM_024029	406.29	1.43426	0.2894	4.95597	7.19702e-07	1.3372e-05
SNORA70	NR_000011	882.33	1.43415	0.437653	3.2769	0.00104953	0.00795535
RNASEH2C	NM_032193	177.927	1.43363	0.267474	5.35989	8.32704e-08	1.85711e-06
SAMD11	NM_152486	26.038	1.43302	0.723251	1.98136	0.0475515	0.164009
HCG4B	NR_001317	1.87119	1.4325	1.41156	1.01483	0.310185	0.562457
KLF7	NM_001270942	1.87071	1.43211	1.41159	1.01454	0.310326	0.562457
GALE	NM_000403	4.23359	1.43076	0.993142	1.44064	0.149687	0.361996
BAZ1A	NM_013448	3.24857	1.42986	1.1648	1.22756	0.219613	0.457983
LOC100129940	NR_120478	97.1579	1.42937	0.328711	4.34841	1.37128e-05	0.000189213
TMEM164	NM_032227	27.4717	1.42924	0.508608	2.8101	0.00495261	0.0286345
EIF2B4	NM_172195	1.50106	1.42871	1.5832	0.902416	0.366836	NA
IDH3A	NM_005530	340.862	1.42869	0.240755	5.93422	2.95249e-09	8.48665e-08
SNORA80A	NR_002996	149.979	1.42842	0.507917	2.81231	0.0049187	0.0284634
MAT2B	NM_013283	4.02256	1.42741	1.0305	1.38516	0.166003	0.385531
AGFG2	NM_006076	65.9472	1.42694	0.339644	4.20127	2.65423e-05	0.000332056
CPD	NM_001304	218.9	1.42633	0.280524	5.08454	3.6851e-07	7.21422e-06
HNRNPK	NM_031263	2.57361	1.42557	1.4605	0.976084	0.329023	0.581281
LINC00888	NR_038301	1.78496	1.42497	1.5325	0.929836	0.352456	0.605341
DNAJB7	NM_145174	3.64607	1.42437	1.04706	1.36036	0.173718	0.396655
ARHGEF2	NM_004723	2.13503	1.42275	1.56087	0.911511	0.362026	0.614045
RBM20	NM_001134363	5.06032	1.42212	0.92905	1.53072	0.125839	0.321723
C1GALT1	NM_020156	372.527	1.42189	0.329569	4.3144	1.60034e-05	0.000215832
SNORD136	NR_132757	4.60372	1.41988	0.949325	1.49567	0.13474	0.336939
SPRED2	NM_001128210	5.28739	1.41763	0.872178	1.62539	0.104079	0.284101
USF2	NM_003367	3.34978	1.41694	1.11733	1.26815	0.204744	0.439393
ADAMTS3	NM_014243	43.8882	1.41547	0.3694	3.8318	0.000127207	0.00131886
XXYLT1-AS1	NR_104188	1.87996	1.4152	1.39176	1.01684	0.30923	0.56174
TVP23B	NM_001316924	3.25565	1.41501	1.1497	1.23076	0.218412	0.456567
NUDT15	NM_001304745	2.3451	1.41481	1.30207	1.08658	0.277221	0.52876
SUN1	NM_001171945	1.41483	1.4144	1.57482	0.898138	0.369112	NA
MIR4258	NR_036212	1.41483	1.4144	1.57482	0.898138	0.369112	NA
ACSM4	NM_001080454	2.02094	1.41173	1.40989	1.0013	0.316682	0.569017
DNAJB9	NM_012328	467.168	1.41131	0.298925	4.72127	2.34378e-06	3.86782e-05
MRPL17	NM_022061	791.648	1.41066	0.223875	6.30107	2.95594e-10	9.83019e-09
MED12L	NM_053002	23.1197	1.41051	0.467134	3.0195	0.00253193	0.0165305
ATP5H	NM_006356	2.40275	1.40951	1.36582	1.03199	0.302078	0.555165
FBXL19	NM_001099784	5.39092	1.40881	0.873052	1.61366	0.106601	0.288546
TMEM208	NM_014187	170.161	1.40669	0.27127	5.18555	2.15373e-07	4.42053e-06
FAM208A	NM_015224	3.58842	1.40562	1.14587	1.22668	0.219943	0.458331
MLLT4	NM_001291964	2.80073	1.40524	1.17619	1.19474	0.232189	0.47427
SNORD89	NR_003070	368.997	1.40343	0.437022	3.21134	0.00132116	0.00961486
CARKD	NM_018210	4.12706	1.40269	1.01892	1.37665	0.168621	0.389281
PSMG2	NM_020232	1.88825	1.40206	1.40888	0.995157	0.31966	0.572234
CHCHD5	NM_032309	1.88825	1.40206	1.40888	0.995157	0.31966	0.572234
QPCTL	NM_017659	6.66958	1.40166	0.840789	1.66708	0.0954993	0.267822
RAN	NM_006325	1.88849	1.40158	1.40282	0.999121	0.317736	0.570033
CCSER2	NM_001284241	1.42336	1.39557	1.58811	0.878758	0.379533	NA
LOC102724467	NR_120309	1.42336	1.39557	1.58811	0.878758	0.379533	NA
C16orf71	NM_139170	24.8788	1.39414	0.501242	2.78137	0.00541304	0.030755
MIR1302-5	NR_031634	3.62699	1.39351	1.04433	1.33436	0.182085	0.407951
ATL3	NM_015459	3.6265	1.39214	1.03974	1.33893	0.180595	0.406632
XDH	NM_000379	11.8987	1.3894	0.629223	2.20812	0.0272357	0.108316
LURAP1L	NM_203403	430.922	1.38927	0.267137	5.20057	1.98679e-07	4.11647e-06
MIR548A3	NR_030330	1.7571	1.38746	1.54454	0.898303	0.369024	0.620123
XKRX	NM_212559	2.73277	1.38731	1.24539	1.11395	0.2653	0.513479
FAM196B	NM_001129891	173.88	1.38697	0.33813	4.10187	4.09818e-05	0.000484552
CLK3	NM_001130028	5.82748	1.38636	0.859359	1.61325	0.106691	0.288669
SNX25	NM_031953	2.73253	1.38548	1.23392	1.12283	0.261509	0.509733
DIS3	NM_014953	18.3345	1.38408	0.51207	2.70292	0.00687338	0.0371865
SERPINE2	NR_073116	17.4307	1.38248	0.55432	2.49401	0.0126311	0.0598313
SMC2	NM_001042550	5.28512	1.38208	0.884982	1.5617	0.118358	0.309034
HYAL1	NR_047690	1.43334	1.38143	1.85765	0.743642	0.457093	NA
PLPP5	NM_001102560	14.8677	1.38067	0.660926	2.08899	0.0367085	0.135298
TMEM255B	NM_182614	14.882	1.3803	0.587832	2.34812	0.0188682	0.0820161
B4GAT1	NM_006876	314.838	1.37806	0.249482	5.52371	3.3192e-08	7.94189e-07
MIR30C2	NR_029598	12.5133	1.37796	0.640034	2.15295	0.0313227	0.120803
TRMT10A	NM_152292	1.43189	1.37776	1.71975	0.801142	0.42305	NA
UGGT2	NM_020121	1499.82	1.37759	0.284364	4.84445	1.26961e-06	2.21189e-05
IFRD2	NM_006764	235.998	1.37688	0.259569	5.30447	1.13003e-07	2.46579e-06
ABHD6	NM_020676	134.011	1.37673	0.278299	4.94694	7.53898e-07	1.39482e-05
POLR2J2	NM_032959	4.10041	1.37536	0.984042	1.39767	0.162213	0.380179
RHBDD1	NM_001167608	24.1633	1.37461	0.461296	2.97988	0.00288366	0.0183704
CCDC157	NM_001017437	9.78313	1.37145	0.671783	2.04151	0.0412004	0.14771
SNORA74A	NR_002915	2157.31	1.37135	0.37464	3.66044	0.000251784	0.00239843
C11orf31	NM_170746	573.728	1.37111	0.261121	5.25087	1.51382e-07	3.23341e-06
POLR3K	NM_016310	55.5864	1.371	0.387249	3.54036	0.000399588	0.00354183
TARS	NM_001258438	6.8072	1.36927	0.822056	1.66566	0.0957803	0.268438
LUC7L	NM_018032	4.58236	1.36739	0.979817	1.39556	0.162848	0.380906
ARHGAP6	NM_001287242	4.57359	1.36738	0.955806	1.4306	0.152545	0.366429
KDELR3	NM_016657	10.9788	1.36735	0.635596	2.15128	0.031454	0.121203
MIR1267	NR_031671	35.3337	1.36656	0.398574	3.42862	0.000606654	0.00501511
SSR4	NR_037927	6.03536	1.36642	0.817761	1.67093	0.0947349	0.266133
BIRC2	NM_001256163	50.7534	1.36612	0.416211	3.28228	0.00102972	0.00783688
LOC101928043	NR_110692	6.31185	1.36609	0.814214	1.6778	0.0933862	0.263528
C19orf24	NM_017914	127.456	1.36599	0.298442	4.57707	4.71542e-06	7.21932e-05
CDKN1A	NM_001220778	18.3205	1.36541	0.533376	2.55995	0.0104688	0.0516987
PGM1	NM_001172819	2.19389	1.36508	1.41719	0.963224	0.335435	0.588287
SOX15	NM_006942	7.04164	1.36426	0.761045	1.79262	0.0730339	0.222335
PDE7A	NM_002603	1.92546	1.3641	1.56972	0.869007	0.384843	0.633868
DUSP6	NM_001946	113.335	1.364	0.287287	4.74787	2.05571e-06	3.4356e-05
RCN3	NM_020650	682.906	1.36318	0.238292	5.7206	1.06146e-08	2.78866e-07
ZBTB1	NM_014950	104.301	1.36269	0.323116	4.21734	2.47201e-05	0.000313137
XRN2	NM_012255	10.7481	1.36165	0.730888	1.86301	0.0624609	0.198296
GPX3	NM_002084	33.7809	1.36162	0.407413	3.34212	0.0008314	0.00649303
TRIB2	NM_021643	90.2467	1.36103	0.307403	4.4275	9.53296e-06	0.000135525
MIR4482	NR_039702	8.47087	1.35535	0.740139	1.83121	0.0670687	0.209019
PDCD10	NM_007217	4.81893	1.35212	0.949885	1.42346	0.154604	0.370109
INF2	NM_032714	57.4617	1.35194	0.375132	3.60391	0.000313462	0.00287947
FOCAD	NM_017794	1460.39	1.35193	0.258637	5.22715	1.72145e-07	3.62969e-06
LOC728554	NR_003615	93.0902	1.35056	0.434833	3.10594	0.00189678	0.012919
LINC00412	NR_120429	3.16055	1.35028	1.10657	1.22024	0.222375	0.46213
KLHL2	NM_007246	4.22167	1.35008	1.09256	1.2357	0.216569	0.454322
HSD17B2	NM_002153	143.524	1.34875	0.438937	3.07278	0.00212077	0.0142135
DCC	NM_005215	1.77488	1.34756	1.42971	0.942536	0.345918	0.599406
ZNF438	NM_001143769	6.31079	1.34724	0.837134	1.60935	0.107541	0.290073
ELOVL4	NM_022726	167.731	1.34677	0.290535	4.63548	3.56113e-06	5.57557e-05
POLL	NM_001174084	1.39526	1.34637	1.71911	0.783182	0.43352	NA
NUDT3	NM_006703	24.3945	1.34615	0.497701	2.70474	0.00683572	0.0370285
GRM6	NM_000843	3.03624	1.34515	1.21804	1.10436	0.269437	0.519191
LINC01578	NR_037602	3.40588	1.34338	1.0894	1.23314	0.217523	0.455314
C18orf65	NM_001272093	4.8852	1.34325	0.938968	1.43056	0.152558	0.366429
CA11	NM_001217	32.75	1.34303	0.45551	2.9484	0.00319418	0.0199804
LMAN1	NM_005570	4401.43	1.34167	0.249606	5.37515	7.65169e-08	1.71231e-06
GPR182	NM_007264	1.86941	1.3413	1.41906	0.9452	0.344557	0.59781
RABL6	NM_001173989	22.7264	1.34124	0.482955	2.77716	0.0054837	0.0310893
WBP1L	NM_001083913	2.1628	1.34074	1.44821	0.925791	0.354555	0.60691
FUT8	NR_038170	4.37254	1.33989	1.06367	1.25969	0.207783	0.442875
SURF4	NM_001280790	10.3756	1.3387	0.668933	2.00124	0.0453661	0.158366
MIR3682	NR_037453	2.00161	1.33664	1.41876	0.942114	0.346134	0.599406
AKR1C2	NM_001135241	5.34437	1.33663	0.885853	1.50886	0.131334	0.330942
FANCC	NM_001243743	2.00137	1.33642	1.41877	0.941952	0.346217	0.599406
PAG1	NM_018440	487.263	1.33603	0.285306	4.6828	2.82979e-06	4.54427e-05
XRCC6	NM_001288976	1.3955	1.33576	1.6098	0.829768	0.40667	NA
PLK3	NM_004073	160.043	1.33408	0.288569	4.62311	3.78037e-06	5.90475e-05
LOC148696	NR_026817	13.5867	1.33365	0.627356	2.12583	0.0335177	0.127067
DOCK5	NM_024940	931.07	1.33316	0.269546	4.94595	7.57737e-07	1.39995e-05
FNDC3B	NM_001135095	1.39598	1.33305	1.58021	0.843586	0.398901	NA
PLCB1	NM_182734	1.39598	1.33305	1.58021	0.843586	0.398901	NA
LOC100133286	NR_040084	1.39598	1.33305	1.58021	0.843586	0.398901	NA
ARHGAP24	NM_001287805	1.39574	1.33278	1.58025	0.8434	0.399005	NA
MIR3684	NR_037455	1.39574	1.33278	1.58025	0.8434	0.399005	NA
GNG11	NM_004126	1486.56	1.33262	0.321986	4.13876	3.49184e-05	0.000420429
S100P	NM_005980	4.56419	1.33139	1.0165	1.30978	0.19027	0.419291
TCF7	NM_003202	2.00186	1.33116	1.44312	0.922418	0.356311	0.608885
ACAD8	NM_014384	395.799	1.33078	0.250709	5.30806	1.108e-07	2.42175e-06
LOC101927040	NR_110954	1.91587	1.32995	1.43344	0.927805	0.353509	0.606147
RPL6	NM_001024662	20.7488	1.32918	0.506844	2.62247	0.00872948	0.0447582
MPP7	NM_173496	25.1993	1.32796	0.475774	2.79115	0.00525206	0.0299442
RSL24D1	NM_016304	1317.86	1.32707	0.271424	4.88928	1.01205e-06	1.8014e-05
CCPG1	NM_004748	3.32891	1.32655	1.10423	1.20133	0.229625	0.47101
LOC100506804	NR_040081	12.1754	1.32653	0.635865	2.08619	0.0369615	0.136116
AGO2	NM_012154	2.08712	1.32589	1.54841	0.856294	0.391835	0.641682
HP09053	NR_110821	6.48011	1.32332	0.817941	1.61787	0.105691	0.287089
SLC16A1	NM_001166496	4.90628	1.32309	0.932342	1.41911	0.155868	0.371662
CNNM1	NM_020348	11.9694	1.32275	0.682751	1.93738	0.0526993	0.176551
LIF	NM_002309	28.4315	1.32155	0.454778	2.90591	0.00366183	0.0224355
VWA3A	NM_173615	1.31023	1.32143	1.70663	0.774293	0.438758	NA
RAPGEF4	NM_001282901	1.31072	1.3208	1.77153	0.745573	0.455925	NA
GNG12-AS1	NR_040077	152.43	1.32065	0.301872	4.37485	1.21517e-05	0.000169633
ST3GAL4	NM_006278	2.18454	1.31992	1.48939	0.886212	0.375503	0.626125
ZSCAN12	NR_133669	1.40499	1.31721	1.60727	0.819535	0.412481	NA
CRIP1	NM_001311	1.40427	1.31641	1.60738	0.81898	0.412798	NA
BAG5	NM_001015049	2.81837	1.31536	1.25777	1.04578	0.295661	0.548513
DDRGK1	NM_023935	268.832	1.31463	0.288788	4.55222	5.30829e-06	8.00218e-05
USF1	NM_001276373	1.40475	1.31409	1.57781	0.832858	0.404925	NA
FBXO31	NM_001282683	1.40475	1.31409	1.57781	0.832858	0.404925	NA
DDX56	NM_019082	2.6397	1.31372	1.26581	1.03785	0.29934	0.552265
PSMA1	NM_001143937	22.7063	1.31323	0.587468	2.2354	0.0253911	0.102722
TMEM167A	NM_174909	2004.73	1.31198	0.256286	5.11918	3.06867e-07	6.07996e-06
GDNF-AS1	NM_001278094	5.3421	1.31196	0.907345	1.44594	0.148195	0.359632
MRM1	NM_024864	5.14453	1.3117	0.8947	1.46608	0.142628	0.350722
GRAMD1C	NM_017577	13.761	1.31152	0.580809	2.25808	0.0239404	0.0980608
C7orf43	NM_018275	15.8331	1.311	0.59164	2.21588	0.0267	0.10667
TARID	NR_109982	41.9167	1.31052	0.462817	2.83162	0.00463123	0.0270382
MZF1-AS1	NR_027334	42.7715	1.30829	0.388772	3.36518	0.000764947	0.00608253
ZDHHC23	NM_173570	17.5193	1.30717	0.572569	2.28299	0.022431	0.0934035
SH2B2	NM_020979	16.7718	1.3057	0.535665	2.43754	0.0147875	0.0675414
ACSL5	NM_016234	5.05582	1.30543	1.0103	1.29213	0.196313	0.427372
KRT15	NM_002275	4.86756	1.30463	0.928663	1.40484	0.160068	0.377022
RSPRY1	NM_001305163	3.33792	1.3044	1.1647	1.11994	0.262739	0.510941
SLC30A5	NM_022902	1091.78	1.30386	0.266401	4.89437	9.86236e-07	1.76261e-05
LINC00673	NR_036488	26.9247	1.30356	0.437336	2.98067	0.00287616	0.0183404
COQ10B	NM_025147	650.59	1.30332	0.268244	4.85871	1.18153e-06	2.07217e-05
ENKD1	NM_032140	49.1511	1.30328	0.376434	3.46218	0.000535828	0.00450259
ZMYND19	NM_138462	164.027	1.30276	0.261707	4.97792	6.42723e-07	1.20268e-05
STAMBP	NM_213622	1.41352	1.3025	1.66541	0.782088	0.434163	NA
TBC1D8B	NM_017752	424.893	1.30207	0.28756	4.52798	5.95492e-06	8.84884e-05
ZNF890P	NR_034163	1.75652	1.30142	1.58019	0.823582	0.410177	0.658515
GSAP	NM_017439	155.281	1.30012	0.31528	4.12369	3.72848e-05	0.000445653
PFKL	NM_001002021	5.67328	1.29838	0.855987	1.51683	0.129311	0.32811
TPI1P3	NR_027338	2.13446	1.298	1.33244	0.974151	0.329981	0.582177
SDHAF3	NM_020186	38.7061	1.29752	0.419842	3.0905	0.00199816	0.0135368
CDK2AP1	NM_001270433	1.31973	1.2972	1.91346	0.677934	0.497813	NA
PDE4B	NM_001037340	12.4303	1.29707	0.637407	2.03491	0.0418595	0.149177
FOXN2	NM_002158	327.305	1.29674	0.29472	4.39992	1.08289e-05	0.000152791
SH3YL1	NR_104225	2.64823	1.29655	1.2479	1.03899	0.298811	0.55223
CUL2	NM_003591	1.84155	1.29503	1.44675	0.895126	0.370719	0.621338
INSM2	NM_032594	1.84155	1.29503	1.44675	0.895126	0.370719	0.621338
INPP1	NM_001128928	3.95644	1.2941	1.02269	1.26539	0.205731	0.440291
PPP1R16A	NM_032902	109.068	1.29318	0.287046	4.50513	6.63338e-06	9.70335e-05
RUFY1	NM_025158	13.7665	1.29209	0.567729	2.2759	0.0228521	0.0945763
LPIN2	NM_014646	1340.25	1.29041	0.236424	5.45802	4.81478e-08	1.11942e-06
FAM227B	NM_152647	35.5992	1.28972	0.392262	3.2879	0.00100938	0.00770887
FAM155A-IT1	NR_046848	265.583	1.28959	0.282575	4.5637	5.02596e-06	7.64133e-05
TG	NM_003235	39.0444	1.28922	0.437389	2.94754	0.00320315	0.0200269
RARA-AS1	NR_110861	36.9423	1.28912	0.429465	3.00168	0.00268496	0.017323
WIPI1	NM_017983	1155	1.28875	0.285275	4.51757	6.2552e-06	9.22203e-05
ANKRD10	NM_017664	6.06376	1.2881	0.827455	1.55671	0.11954	0.310836
RND2	NM_005440	30.1394	1.28781	0.428268	3.00701	0.00263828	0.0170637
CLDN1	NM_021101	234.455	1.28638	0.803332	1.60131	0.109309	0.293456
ABHD2	NM_007011	9.45701	1.28432	0.67264	1.90937	0.0562147	0.184886
DDX11L2	NR_024004	3.9747	1.28373	1.03708	1.23783	0.215778	0.453442
SNORA20	NR_002960	294.232	1.28255	0.461298	2.7803	0.00543084	0.0308295
ADAT3	NM_138422	10.2628	1.28023	0.704338	1.81764	0.0691194	0.213335
PKD2L2	NM_001300921	2.6838	1.27911	1.34739	0.949322	0.342457	0.59583
FBXL15	NM_024326	54.1151	1.27863	0.360222	3.54955	0.000385891	0.003432
EIF5A	NM_001143762	3.22455	1.27699	1.13333	1.12675	0.259846	0.507938
RPUSD2	NM_152260	1.32778	1.27671	1.8191	0.701833	0.482783	NA
SH2B3	NM_001291424	6.39533	1.27659	0.821665	1.55366	0.120265	0.311735
PAGR1	NM_024516	361.879	1.27641	0.259156	4.92527	8.42436e-07	1.53485e-05
NME4	NM_001286440	6.94359	1.27494	0.936111	1.36195	0.173214	0.396124
PIH1D1	NM_017916	381.832	1.2748	0.240521	5.30018	1.15691e-07	2.51193e-06
TTC3	NM_001001894	6.40323	1.27391	0.802077	1.58827	0.112226	0.298664
TMEM151B	NM_001137560	1.32681	1.27377	1.88735	0.674897	0.499741	NA
GYG1	NM_004130	2.09807	1.27222	1.34449	0.946254	0.344019	0.597459
RN7SK	NR_001445	329652	1.27117	0.361574	3.51567	0.000438651	0.00381092
SCARNA21	NR_003000	633.282	1.2707	0.327275	3.88266	0.000103322	0.00110076
PHYH	NM_006214	1.76409	1.26979	1.45387	0.873386	0.382453	0.632016
TMEM87B	NM_032824	1158.74	1.26933	0.298875	4.24704	2.16618e-05	0.000279518
LOC101928461	NR_125858	17.3412	1.2691	0.596535	2.12746	0.0333822	0.12667
KIAA0586	NM_014749	8.49933	1.2683	0.764811	1.65832	0.0972527	0.2711
GTPBP2	NM_001286216	5.21794	1.26829	0.924663	1.37163	0.170179	0.391653
SLC39A1	NM_014437	1.76433	1.26813	1.43816	0.881772	0.3779	0.628402
ZNF398	NM_020781	3.36965	1.26794	1.08583	1.16771	0.242923	0.486735
GABRR2	NM_002043	1.71893	1.26764	1.56018	0.812498	0.416506	0.663965
PITPNC1	NM_181671	3.18768	1.26527	1.09869	1.15162	0.249477	0.495784
C14orf132	NM_001289139	3.04516	1.26515	1.13604	1.11365	0.265428	0.513651
ATG4A	NM_052936	4.76932	1.26452	0.968408	1.30577	0.191631	0.421335
SDR39U1	NM_020195	4.93414	1.26439	0.92975	1.35993	0.173852	0.396893
UBE2F	NM_001278305	2.89381	1.26428	1.33641	0.94602	0.344138	0.597469
LOC105376575	NR_132751	207.275	1.2642	0.304802	4.1476	3.35975e-05	0.000406762
ARPC1B	NM_005720	931.944	1.26418	0.224461	5.63209	1.78038e-08	4.42943e-07
IQCG	NM_032263	6.70458	1.26345	0.827089	1.52758	0.126616	0.32302
RNVU1-14	NR_104075	31.7893	1.26247	0.470149	2.68525	0.00724746	0.0388424
SERPINE2	NM_001136530	7.48392	1.2621	0.826376	1.52727	0.126694	0.323057
ANKS1B	NM_152788	4.32502	1.2618	0.991414	1.27273	0.203113	0.437106
AVPI1	NM_021732	350.349	1.26065	0.390561	3.2278	0.00124745	0.0091956
RFTN2	NM_144629	135.894	1.26024	0.312119	4.03769	5.39806e-05	0.000620918
ZNF705E	NM_001278713	2.10612	1.25959	1.34876	0.933885	0.350363	0.602641
PDK1	NR_103731	7.4504	1.25955	0.779901	1.61502	0.106307	0.288173
SLC35E4	NM_001001479	80.4892	1.25876	0.306746	4.10358	4.068e-05	0.000482364
ZNHIT2	NM_014205	78.952	1.25807	0.317067	3.96783	7.253e-05	0.000807418
ACKR3	NM_020311	2.58002	1.25652	1.21499	1.03418	0.301052	0.554179
FGF7	NM_002009	3134.89	1.25596	0.334037	3.75995	0.000169949	0.00170547
B9D2	NM_030578	15.5914	1.25576	0.569493	2.20505	0.0274507	0.109006
UBE2L3	NR_046082	3.71997	1.25566	1.07361	1.16957	0.242176	0.485757
MIA3	NM_198551	1125.43	1.25564	0.239465	5.24352	1.5754e-07	3.3432e-06
UACA	NM_018003	9.56136	1.25333	0.677264	1.85058	0.0642294	0.201943
CDH2	NM_001792	12.1277	1.25258	0.664395	1.8853	0.0593899	0.191427
FAM63A	NM_018379	2.58928	1.25236	1.24696	1.00433	0.315221	0.568003
SDF2	NM_006923	17.5635	1.2522	0.595807	2.10168	0.0355812	0.132369
SNORD19	NR_003047	7.09433	1.2521	0.811525	1.54289	0.122857	0.31669
EGLN1	NM_022051	967.337	1.25206	0.234963	5.32875	9.8892e-08	2.18327e-06
SMPD2	NM_003080	61.6496	1.25189	0.360225	3.47529	0.000510309	0.00432758
GTF2H1	NM_001142307	2.81779	1.25185	1.20418	1.03959	0.29853	0.551934
SIPA1	NM_153253	2.44839	1.25037	1.29243	0.967453	0.333318	0.585747
GANC	NM_001301409	23.185	1.25021	0.480957	2.59943	0.00933779	0.0472137
GPATCH11	NM_174931	10.6614	1.2483	0.67202	1.85753	0.0632355	0.200015
KDELR3	NM_006855	679.737	1.2473	0.276471	4.5115	6.43721e-06	9.43741e-05
ZFYVE16	NM_001284237	8.03637	1.24725	0.741739	1.68152	0.0926628	0.262304
WDR73	NR_130944	7.47608	1.24585	0.74069	1.68201	0.0925675	0.262175
HNMT	NM_001024074	12.5042	1.24563	0.599669	2.07719	0.0377836	0.138252
RHOU	NM_021205	2.51158	1.24517	1.38666	0.897961	0.369206	0.620206
NCOA4	NM_005437	2.36119	1.24327	1.29163	0.962557	0.33577	0.588477
MRS2	NM_001286265	7.0607	1.24284	0.805471	1.543	0.12283	0.31669
TMF1	NM_007114	1983.29	1.24262	0.215213	5.77392	7.74464e-09	2.0976e-07
SSSCA1-AS1	NR_038923	4.94146	1.2417	0.897522	1.38347	0.16652	0.386062
SPATA25	NM_080608	12.5027	1.24081	0.654723	1.89517	0.0580697	0.188673
TIGD4	NM_145720	1.29139	1.2407	1.66596	0.744734	0.456432	NA
RRM2B	NM_001172477	15.8858	1.24044	0.585606	2.11822	0.0341562	0.128708
RHOC	NM_001042679	4.39919	1.24037	1.06123	1.16881	0.242481	0.486238
SOWAHC	NM_023016	172.602	1.24031	0.290404	4.27098	1.94617e-05	0.000255393
TMUB1	NM_031434	8.04432	1.2403	0.785725	1.57855	0.11444	0.302232
LOC344887	NR_033752	3.95426	1.23964	1.04526	1.18596	0.235639	0.478712
MAP2K1	NM_002755	439.033	1.23959	0.237937	5.20976	1.89089e-07	3.9552e-06
TRIM23	NM_001656	72.5864	1.23885	0.395792	3.13006	0.00174769	0.012083
LENEP	NM_018655	1.29066	1.2384	1.63036	0.759585	0.447503	NA
FAM87A	NR_103537	1.29066	1.2384	1.63036	0.759585	0.447503	NA
GCKR	NM_001486	1.2909	1.23826	1.62039	0.764176	0.444762	NA
SCML2	NM_006089	1.2909	1.23826	1.62039	0.764176	0.444762	NA
LOC374443	NR_046448	1.2909	1.23826	1.62039	0.764176	0.444762	NA
FZD1	NM_003505	555.444	1.23795	0.23248	5.32499	1.00957e-07	2.22513e-06
SLC41A2	NM_032148	105.718	1.23776	0.34031	3.63715	0.000275668	0.00258655
FAM155A	NM_001080396	687.969	1.23631	0.239215	5.16819	2.3637e-07	4.80644e-06
CAPN1	NM_001198868	2.54388	1.23614	1.23411	1.00164	0.316515	0.569001
MCEE	NM_032601	106.938	1.23534	0.321797	3.83889	0.000123591	0.00129054
SCARNA2	NR_003023	3265.96	1.23511	0.271562	4.54815	5.41195e-06	8.12473e-05
ALKBH5	NM_017758	1085.46	1.2346	0.227157	5.435	5.47955e-08	1.26724e-06
GAMT	NM_138924	20.1091	1.23449	0.504185	2.44848	0.0143459	0.0659831
DDB2	NM_000107	111.459	1.23369	0.295766	4.17118	3.0302e-05	0.000372703
LOC93622	NR_015433	163.938	1.23369	0.306895	4.01991	5.82205e-05	0.000663876
CD58	NM_001144822	2.12414	1.23333	1.34184	0.91913	0.358028	0.610726
MTCH1	NM_001271641	1.72794	1.23317	1.46678	0.840733	0.400497	0.650543
CELF2-AS2	NR_046108	7.39949	1.23238	0.763082	1.615	0.10631	0.288173
RDH11	NM_016026	26.0715	1.23236	0.463424	2.65926	0.00783135	0.0411655
PANK4	NM_018216	2.33623	1.23222	1.46701	0.839953	0.400935	0.651091
COL24A1	NM_152890	341.853	1.23196	0.29219	4.21628	2.4837e-05	0.00031371
MYLIP	NM_013262	63.9684	1.2308	0.36162	3.40357	0.000665117	0.00543007
SRPRB	NM_021203	924.961	1.22849	0.245659	5.00079	5.70957e-07	1.07915e-05
GLA	NM_000169	220.975	1.22837	0.333419	3.68417	0.000229449	0.00220647
LOC101929147	NR_125977	5.95896	1.22826	0.997938	1.2308	0.218397	0.456567
PDXDC1	NM_001285449	5.92953	1.22826	0.848317	1.44788	0.14765	0.35883
CHPF	NM_001195731	3.63277	1.22786	1.04167	1.17874	0.238501	0.48192
RBBP7	NM_001198719	3.48017	1.22768	1.1712	1.04822	0.294535	0.547476
ZNF687	NM_001304764	2.80064	1.22721	1.22567	1.00126	0.316703	0.569017
TMEM68	NM_001286657	3.82142	1.22659	1.07877	1.13703	0.255528	0.5027
SPATA24	NM_194296	20.8403	1.22626	0.475313	2.5799	0.00988298	0.0492686
C6orf106	NM_024294	14.5876	1.22587	0.572574	2.14098	0.0322759	0.123536
ZNF398	NM_170686	3.54774	1.22523	1.04363	1.17401	0.24039	0.483642
FLJ27354	NR_033981	8.54709	1.22496	0.705829	1.73549	0.0826541	0.241976
PLEC	NM_201382	1.64195	1.22478	1.48237	0.82623	0.408674	0.657294
VWA8-AS1	NR_039974	1.3004	1.22452	1.78249	0.686973	0.4921	NA
ALDOA	NM_001243177	6.66698	1.22438	0.872274	1.40367	0.160417	0.377575
SCARNA1	NR_002997	362.022	1.22412	0.446767	2.73995	0.00614483	0.0340584
GSTCD	NM_024751	2.57824	1.22377	1.3717	0.892154	0.372311	0.622928
PIGV	NM_001202554	13.4803	1.22367	0.598762	2.04367	0.0409864	0.147143
TRIM47	NM_033452	63.9836	1.22294	0.325974	3.75165	0.000175677	0.0017549
MIR7161	NR_106981	4.42326	1.22274	0.989751	1.2354	0.216682	0.454322
DOCK10	NM_014689	1.90531	1.22166	1.4713	0.830326	0.406354	0.65569
SNORD10	NR_002604	1962.57	1.22161	0.855688	1.42763	0.153397	0.367906
MIR4512	NR_039737	1.30016	1.22078	1.66331	0.733942	0.462984	NA
PSMG3	NM_032302	22.0787	1.21984	0.508027	2.40114	0.0163441	0.0734757
SNORA52	NR_002585	1291.2	1.2196	0.836565	1.45787	0.144877	0.35433
BAD	NM_004322	1.29992	1.21945	1.62763	0.749221	0.453724	NA
COX7A1	NM_001864	150.947	1.21935	0.323804	3.76569	0.000166089	0.00167311
CLCF1	NM_001166212	1.9913	1.21894	1.52309	0.800306	0.423534	0.66966
RNVU1-8	NR_121645	1.29968	1.21889	1.61775	0.753445	0.451183	NA
POLB	NM_002690	244.14	1.21849	0.312344	3.90111	9.57545e-05	0.00102882
MYH16	NR_002147	2.5607	1.21837	1.25192	0.973206	0.330451	0.58273
IFNGR1	NM_000416	612.476	1.21823	0.247653	4.91911	8.69386e-07	1.58118e-05
MAST4	NM_001297651	8.33364	1.21576	0.773833	1.57108	0.116163	0.305306
CNOT1	NM_206999	2.46666	1.21547	1.22437	0.992729	0.320842	0.573622
ZNF341-AS1	NR_110623	4.52408	1.21524	1.00653	1.20736	0.227294	0.468464
ASCC1	NR_045564	13.4876	1.21373	0.585947	2.07141	0.0383208	0.139673
SNORA19	NR_002917	11.9877	1.21364	0.639312	1.89835	0.0576501	0.187681
C19orf73	NM_018111	2.3702	1.2133	1.34719	0.900615	0.367793	0.618687
BCAR3	NM_001308251	1.65145	1.21312	1.52871	0.793555	0.427454	0.672863
EFHB	NM_144715	1.65145	1.21312	1.52871	0.793555	0.427454	0.672863
CDC26	NM_139286	88.3744	1.21255	0.421531	2.87654	0.00402058	0.0241824
TMED1	NM_006858	29.2712	1.21168	0.519472	2.33251	0.0196736	0.0845103
CUX1	NM_181552	3.79332	1.21088	1.06218	1.14	0.254287	0.500968
ERO1A	NM_014584	1153.24	1.21048	0.256563	4.71805	2.38112e-06	3.92452e-05
SALL1	NM_001127892	2.70346	1.21045	1.20229	1.00678	0.314039	0.566716
WISP1	NM_003882	7.34033	1.20937	0.765465	1.57992	0.114126	0.301759
TSPAN14	NM_030927	18.38	1.20895	0.561381	2.15353	0.0312771	0.120662
UBE2M	NM_003969	394.045	1.20884	0.23186	5.21368	1.85134e-07	3.87866e-06
SMAD5-AS1	NR_026763	42.1433	1.20881	0.37459	3.22703	0.00125082	0.00921524
SLC22A15	NM_018420	8.94707	1.20878	0.717096	1.68567	0.09186	0.260789
SLC17A5	NM_012434	863.835	1.20863	0.25438	4.75128	2.0213e-06	3.39536e-05
MAP3K5	NM_005923	1201.82	1.20856	0.244784	4.93726	7.92261e-07	1.45351e-05
PPARG	NM_015869	1.65096	1.20834	1.46717	0.823586	0.410175	0.658515
CTSK	NM_000396	850	1.20829	0.251801	4.79857	1.59801e-06	2.74398e-05
CDH13	NM_001220488	7.22173	1.20792	0.772585	1.56347	0.117942	0.308221
ICAM3	NM_002162	70.6482	1.20766	0.399786	3.02076	0.00252137	0.0164944
AAGAB	NM_001271886	1.7545	1.20757	1.58586	0.761457	0.446384	0.687905
FAM133DP	NR_034169	7.87383	1.20713	0.72067	1.67501	0.0939331	0.264446
CBX3	NM_016587	3.2826	1.20666	1.07505	1.12243	0.261681	0.50978
PTCHD4	NM_207499	86.9669	1.20545	0.325448	3.70395	0.000212266	0.00206201
IGIP	NM_001007189	238.391	1.20517	0.269235	4.47626	7.59605e-06	0.000109576
LIMK1	NM_001204426	1.74548	1.20213	1.46381	0.821233	0.411514	0.659225
IFNK	NM_020124	3.29161	1.20122	1.0885	1.10355	0.269788	0.51941
B4GALT5	NM_004776	571.766	1.20101	0.234991	5.11087	3.2068e-07	6.34406e-06
HMGA2	NM_001300919	15.3239	1.19929	0.72404	1.65639	0.0976432	0.271746
ZNF451	NM_001031623	12.1918	1.19872	0.681003	1.76023	0.0783694	0.233226
TMEM243	NM_024315	221.297	1.19827	0.26286	4.55857	5.15029e-06	7.79854e-05
CCDC64	NM_207311	2.08776	1.19821	1.32646	0.903319	0.366357	0.617457
PAK3	NM_002578	5.42761	1.19814	0.894988	1.33872	0.180661	0.406712
SYNJ2	NM_003898	6.06852	1.19761	0.857776	1.39618	0.16266	0.380739
DUSP16	NM_030640	461.068	1.19661	0.271625	4.4054	1.0559e-05	0.000149464
AKAP8	NM_005858	382.722	1.19624	0.263921	4.53257	5.82714e-06	8.66878e-05
WLS	NM_001002292	1.70837	1.19566	1.61682	0.739513	0.459596	0.69975
EXOSC4	NM_019037	112.498	1.19434	0.305856	3.90491	9.42588e-05	0.00101407
SLC36A4	NM_001286139	3.41417	1.19383	1.15709	1.03175	0.302188	0.555165
RNF215	NM_001017981	263.134	1.19382	0.238978	4.99554	5.86711e-07	1.10258e-05
EFCAB5	NM_198529	1.65925	1.19357	1.48518	0.803656	0.421596	0.668366
PGS1	NR_110602	1.65925	1.19357	1.48518	0.803656	0.421596	0.668366
C9orf172	NM_001080482	8.60184	1.19345	0.706473	1.6893	0.091162	0.259481
LPCAT1	NM_024830	30.9527	1.19255	0.63539	1.87689	0.0605336	0.19418
LOC101927513	NR_134297	4.80949	1.19245	0.914499	1.30393	0.192256	0.421967
ACTA2	NM_001141945	28.7228	1.19177	0.486336	2.45051	0.0142654	0.0657047
FCGR1A	NM_000566	2.91174	1.19135	1.1569	1.02977	0.303118	0.555723
OAF	NM_178507	277.544	1.19052	0.316542	3.76102	0.000169222	0.00170077
INSIG2	NM_016133	227.755	1.18983	0.28828	4.12735	3.66975e-05	0.000439433
ZNF283	NM_001297752	4.0016	1.18966	0.99559	1.19493	0.232114	0.474191
ID2-AS1	NR_110154	4.23011	1.18948	1.01279	1.17446	0.240211	0.483588
ESRRA	NM_001282450	3.61368	1.18938	1.06487	1.11692	0.26403	0.512289
WNT10B	NM_003394	2.62624	1.18921	1.22297	0.972395	0.330854	0.582837
BBS2	NM_031885	821.413	1.18916	0.235405	5.05153	4.38274e-07	8.44159e-06
SCARNA27	NR_003703	13.9206	1.18853	0.573822	2.07125	0.0383354	0.139688
SCARNA20	NR_002999	22.122	1.18802	0.604417	1.96556	0.0493498	0.168598
GM2A	NM_000405	9.00832	1.18713	0.727658	1.63144	0.102797	0.281731
LRRC14	NM_001272036	4.37284	1.18679	0.984996	1.20486	0.228256	0.469255
ZNF146	NM_007145	4.1446	1.18656	1.01093	1.17373	0.240503	0.483642
MSMO1	NM_006745	259.289	1.1861	0.417131	2.84346	0.00446266	0.0262641
MDFIC	NM_001166346	4.41198	1.18587	0.971648	1.22047	0.222286	0.462089
HTATSF1	NM_001163280	3.47929	1.18587	1.12135	1.05753	0.290269	0.542926
LAMA1	NM_005559	449.11	1.18559	0.269198	4.40415	1.062e-05	0.000150165
ACACB	NM_001093	86.2742	1.18548	0.413206	2.86899	0.00411789	0.0246324
MAB21L2	NM_006439	13.3235	1.18537	0.610874	1.94045	0.0523254	0.175879
TANK	NM_001199135	18.3692	1.18532	0.526347	2.25197	0.0243242	0.0992
TARBP2	NM_134323	5.53823	1.18516	0.839224	1.41221	0.157887	0.3741
ANGPTL4	NM_139314	1.66875	1.18475	1.60076	0.740116	0.45923	0.699414
ATXN7	NM_001128149	5.32293	1.1841	0.885699	1.33691	0.181253	0.407464
MEI1	NM_152513	6.39466	1.18326	0.82406	1.43589	0.151035	0.363956
LOC101927481	NR_126336	18.6115	1.18289	0.525375	2.25152	0.0243525	0.0992846
NECAB1	NM_022351	29.7657	1.18228	0.529485	2.23289	0.0255565	0.103256
ACKR4	NM_016557	2.43832	1.18193	1.24671	0.948042	0.343108	0.596567
ATP5G3	NM_001190329	14.2374	1.18193	0.591636	1.99773	0.0457461	0.159311
SPON2	NM_012445	4.70281	1.18157	0.993569	1.18922	0.234355	0.477062
SENP3	NM_015670	27.1126	1.18108	0.448551	2.6331	0.00846083	0.043755
SMAP1	NM_001281440	2.6946	1.18097	1.26148	0.93618	0.349181	0.601947
SNORA5A	NR_002919	194.851	1.18017	0.446559	2.64281	0.00822203	0.0427741
SLC2A6	NM_017585	4.23888	1.18004	1.01315	1.16472	0.244132	0.488265
PTGES2	NM_025072	7.71824	1.17984	0.779153	1.51426	0.129961	0.328997
GALK2	NM_001001556	19.9164	1.17953	0.513823	2.2956	0.0216986	0.0910939
MSANTD3	NM_001198806	2.35257	1.17932	1.27987	0.921431	0.356825	0.609288
TNS2	NM_170754	5.7201	1.17932	0.85418	1.38064	0.167389	0.387121
SRSF12	NM_080743	10.6749	1.17919	0.679879	1.73442	0.0828441	0.242417
FAM86DP	NR_024241	144.212	1.17908	0.283315	4.16173	3.15848e-05	0.000385951
C15orf65	NM_001198784	4.9887	1.17765	1.04167	1.13055	0.258245	0.506088
PAIP2	NM_001033112	3.53719	1.17763	1.04746	1.12427	0.260897	0.509161
HMGN3	NM_001201362	4.96883	1.17739	0.90596	1.2996	0.193737	0.423873
TMX1	NM_030755	824.012	1.17716	0.2394	4.91711	8.78311e-07	1.59358e-05
TMEM223	NM_001080501	91.6426	1.17587	0.321126	3.66171	0.000250541	0.00238832
SMIM4	NM_001124767	38.5992	1.17585	0.451948	2.60174	0.00927521	0.0469424
MRPL57	NM_024026	239.003	1.17564	0.264646	4.44231	8.89986e-06	0.000127213
MIR3198-1	NR_036168	2.2566	1.17492	1.30904	0.897546	0.369428	0.62021
POP5	NM_015918	7.42454	1.17453	0.792551	1.48197	0.138349	0.343078
DERL2	NR_130905	1.86892	1.17386	1.52434	0.770078	0.441254	0.683769
RPPH1	NR_002312	154515	1.17345	0.301182	3.89613	9.77406e-05	0.0010481
KBTBD3	NM_198439	4.87543	1.17213	0.938195	1.24935	0.211537	0.447752
CREB3	NM_006368	851.289	1.17154	0.273486	4.28372	1.83792e-05	0.000242887
RIF1	NM_001177665	21.779	1.17125	0.529952	2.21011	0.0270974	0.107929
PTP4A1	NM_003463	2013.99	1.17058	0.259061	4.51856	6.22612e-06	9.18947e-05
GOLT1B	NM_016072	829.039	1.16981	0.335167	3.49022	0.000482631	0.0041275
FZD8	NM_031866	73.2362	1.16975	0.380277	3.07605	0.00209766	0.0140801
BBS7	NM_018190	1.52834	1.16782	1.72608	0.676575	0.498675	0.731665
PTGER4	NM_000958	206.138	1.16782	0.299692	3.89674	9.74972e-05	0.00104634
LINC01481	NR_120459	5.56566	1.16765	0.902211	1.29421	0.195594	0.426586
ACAP2	NM_012287	2102.78	1.16492	0.258006	4.51509	6.32894e-06	9.30985e-05
FEM1B	NM_015322	1579.46	1.16479	0.256362	4.54355	5.53147e-06	8.25698e-05
SEMA3C	NM_006379	1181.99	1.16376	0.311848	3.73181	0.000190111	0.00187625
SOCS6	NM_004232	978.396	1.1621	0.27737	4.18971	2.7931e-05	0.000347445
THSD7A	NM_015204	9.6145	1.16199	0.705844	1.64625	0.0997131	0.275563
SLC7A2	NM_001008539	1.87721	1.16167	1.4729	0.788699	0.430288	0.675286
RPUSD1	NM_058192	143.994	1.1612	0.29049	3.99739	6.40457e-05	0.00072277
HSCB	NM_172002	145.47	1.16109	0.312882	3.71095	0.000206482	0.00201362
LOC101927051	NR_109952	4.7032	1.161	0.910738	1.27479	0.202383	0.436518
NUDCD2	NM_145266	132.307	1.15998	0.279209	4.15452	3.25974e-05	0.000396115
CCDC57	NM_198082	20.7618	1.15995	0.47257	2.45455	0.0141061	0.065108
DPAGT1	NM_001382	201.909	1.15924	0.321557	3.60508	0.000312058	0.00287259
SNORD94	NR_004378	730.56	1.15873	0.836794	1.38473	0.166136	0.385631
ITPRIPL2	NM_001034841	45.5932	1.15865	0.396479	2.92236	0.0034739	0.0214643
LINC01232	NR_110731	2.25563	1.15838	1.36251	0.850177	0.395227	0.644852
ATOH8	NM_032827	116.962	1.15804	0.454045	2.55049	0.0107571	0.0528574
CAMK2N2	NM_033259	10.8609	1.15797	0.794694	1.45712	0.145083	0.354697
XPR1	NM_004736	14.2159	1.15778	0.565134	2.04868	0.0404939	0.145933
TMED7	NM_181836	946.974	1.15754	0.376088	3.07784	0.00208504	0.0140241
PDE1C	NM_001191059	5.52815	1.15686	0.843427	1.37162	0.170183	0.391653
LOC100288846	NR_038935	4.23026	1.15495	0.946862	1.21977	0.222554	0.462281
MIR4434	NR_039633	1.1773	1.1543	1.88529	0.612264	0.540363	NA
KDM2A	NM_001256405	9.03851	1.15405	0.709513	1.62653	0.103837	0.283578
ESAM	NM_138961	4.44731	1.154	0.949312	1.21562	0.224131	0.464382
HEXIM2	NM_001303439	4.50354	1.15356	1.06654	1.08159	0.279433	0.531411
GAS2L3	NM_174942	1.17681	1.15355	1.90263	0.606292	0.544321	NA
GDPD1	NM_182569	10.2221	1.15336	0.702543	1.64169	0.100653	0.277303
TCP10L	NM_144659	2.46487	1.15279	1.26683	0.909979	0.362834	0.614557
ADSS	NM_001126	1108.56	1.15254	0.227625	5.06331	4.1203e-07	7.95944e-06
QSOX2	NM_181701	303.885	1.15212	0.234428	4.9146	8.89624e-07	1.60966e-05
LNX1	NM_032622	4.41979	1.14986	0.983126	1.16959	0.242165	0.485757
SNORA5C	NR_002991	76.5987	1.14979	0.453444	2.53568	0.0112229	0.0546216
LOC730183	NM_001256932	6.40222	1.14955	0.804641	1.42865	0.153104	0.367538
TBK1	NM_013254	704.366	1.14888	0.260923	4.40314	1.06696e-05	0.000150705
RBBP6	NM_032626	4.38427	1.14827	1.03187	1.1128	0.265794	0.514055
TVP23B	NM_001316919	11.1907	1.14713	0.611578	1.8757	0.0606969	0.194451
HDHD3	NM_031219	2.35088	1.14643	1.38145	0.829872	0.406611	0.65569
MIR8058	NR_107025	8.50955	1.1457	0.717396	1.59703	0.11026	0.295333
MGAT1	NM_002406	18.1485	1.14555	0.570078	2.00947	0.0444875	0.156261
PPP1R27	NM_001007533	4.5147	1.14407	0.977361	1.17057	0.241773	0.485172
NEMP2	NM_001142645	128.86	1.14358	0.306404	3.73228	0.000189757	0.00187418
LINC00202-1	NR_026795	5.68144	1.14306	0.8672	1.3181	0.187469	0.415206
VSIG10L	NM_001163922	8.03256	1.14234	0.751518	1.52005	0.128499	0.326646
RPP25L	NM_148179	2.69291	1.14128	1.21997	0.935502	0.34953	0.601996
MT1E	NM_175617	142.965	1.14067	0.329281	3.46414	0.000531936	0.00447918
AHI1	NM_001134832	4.92358	1.14048	0.910886	1.25205	0.21055	0.446239
CALML6	NM_138705	3.30958	1.14032	1.16463	0.979127	0.327517	0.580368
SNORA78	NR_003020	17.1965	1.14017	0.607666	1.87631	0.0606121	0.19429
FOXQ1	NM_033260	28.5875	1.14003	0.520449	2.19047	0.0284904	0.11232
NXT1	NM_013248	120.889	1.13991	0.29977	3.80263	0.00014317	0.00146584
C3orf58	NM_001134470	1.63212	1.13972	1.50235	0.758626	0.448076	0.689676
UHRF1BP1L	NM_015054	520.081	1.13968	0.248963	4.5777	4.70113e-06	7.20584e-05
CRLS1	NM_019095	26.2175	1.13929	0.556847	2.04596	0.0407599	0.146669
RAB3D	NM_004283	190.908	1.13912	0.272244	4.18418	2.86194e-05	0.000354664
GPR108	NM_001080452	312.576	1.13839	0.296934	3.83381	0.000126174	0.00131181
DNAH17	NM_173628	37.5108	1.13737	0.467486	2.43296	0.0149761	0.0682367
SERPINB6	NM_001271823	9.14362	1.13723	0.692182	1.64296	0.100392	0.276714
FXR2	NM_004860	756.134	1.13692	0.220816	5.14872	2.6227e-07	5.27506e-06
TBC1D16	NM_019020	71.9945	1.13598	0.338236	3.35854	0.000783563	0.00618935
RIPK3	NM_006871	1.63188	1.13455	1.46729	0.773224	0.43939	0.682007
PUDP	NM_001178135	1.18607	1.13454	1.75675	0.645817	0.518398	NA
TBXAS1	NM_001166253	1.18631	1.13449	1.7733	0.639764	0.522326	NA
NUDT7	NM_001243660	1.18583	1.13424	1.75682	0.645619	0.518526	NA
ARSB	NM_198709	1.18583	1.13424	1.75682	0.645619	0.518526	NA
SSFA2	NM_001287505	98.4171	1.1339	0.42875	2.64467	0.00817702	0.0425736
GPRIN1	NM_052899	140.99	1.13369	0.286001	3.96395	7.37205e-05	0.000818591
MIR5685	NR_049866	1.18559	1.13358	1.77351	0.639172	0.522711	NA
BLK	NM_001715	3.27001	1.13257	1.16972	0.968246	0.332921	0.585442
FZD9	NM_003508	16.5347	1.13185	0.554146	2.04251	0.0411013	0.14742
CDYL	NM_004824	1.54637	1.1309	1.61266	0.701262	0.483139	0.719585
SNORA67	NR_002912	1300.29	1.13089	0.801677	1.41065	0.158347	0.37485
MAP3K4	NR_120425	3.16793	1.13034	1.12988	1.00041	0.317114	0.569461
NCKAP1	NM_205842	1.94581	1.129	1.49312	0.756134	0.449569	0.690626
KLHL38	NM_001081675	2.87303	1.12883	1.28588	0.877868	0.380015	0.630178
POMT1	NM_001136113	2.17109	1.12826	1.42304	0.792847	0.427867	0.673109
MEIS3P1	NR_002211	164.084	1.12754	0.299033	3.77063	0.000162834	0.00164537
TSPAN12	NM_012338	84.3017	1.12714	1.05143	1.07201	0.283716	0.536166
RNF168	NM_152617	466.444	1.12685	0.228421	4.93323	8.08827e-07	1.48183e-05
FAM162A	NM_014367	275.82	1.12626	0.269191	4.18387	2.86589e-05	0.000354819
ARRDC2	NM_001025604	3.30081	1.12624	1.21144	0.929672	0.352541	0.605357
NEK4	NM_003157	11.7089	1.12574	0.639132	1.76135	0.0781789	0.232923
MIR6809	NR_106867	1.80023	1.1254	1.50905	0.745768	0.455807	0.695653
PPM1G	NM_177983	905.428	1.1254	0.228929	4.91595	8.83535e-07	1.60084e-05
CSGALNACT1	NM_001130518	5.51847	1.12522	0.865263	1.30044	0.193451	0.423567
EEF1B2	NM_001959	20.9587	1.1249	0.549793	2.04604	0.0407525	0.146669
TADA3	NM_133480	5.47195	1.12338	0.869211	1.29242	0.196213	0.427226
DHX32	NM_018180	593.577	1.12299	0.230868	4.86422	1.14911e-06	2.02613e-05
BCAP31	NM_001139457	23.2767	1.12228	0.529147	2.12091	0.033929	0.128072
OCEL1	NM_024578	27.1677	1.12222	0.466757	2.40429	0.0162039	0.0729702
MLLT4	NM_001040000	12.153	1.12189	0.643427	1.74361	0.081227	0.239398
ADORA2A-AS1	NR_028484	1.99169	1.12183	1.34753	0.832506	0.405124	0.65448
RPP25	NM_017793	1.64041	1.12009	1.4752	0.759281	0.447684	0.689504
STIP1	NM_001282652	10.7739	1.1198	0.618548	1.81037	0.0702392	0.216181
VTRNA1-3	NR_026705	287.078	1.1195	0.396536	2.8232	0.00475468	0.027636
ASPHD1	NM_181718	47.7307	1.11875	0.388182	2.88202	0.00395129	0.0238859
NFKBIE	NM_004556	120.551	1.1187	0.300243	3.72598	0.000194557	0.00191582
SNORA8	NR_002920	706.3	1.1187	0.408711	2.73713	0.00619774	0.0342938
KLHL17	NM_198317	83.7778	1.11845	0.330541	3.38369	0.000715183	0.00576731
SNORA94	NR_132776	124.535	1.118	0.302449	3.69649	0.000218597	0.0021145
LOC644838	NR_038844	4.12485	1.11729	1.04151	1.07276	0.283378	0.535914
RFX3	NM_001282117	8.94305	1.11726	0.705423	1.58381	0.113237	0.300197
PPM1H	NM_020700	42.3258	1.11712	0.478807	2.33312	0.0196418	0.0844563
URAHP	NR_027335	3.34708	1.11703	1.13017	0.98837	0.322971	0.576042
SLC35F5	NR_104470	9.51717	1.11663	0.710565	1.57147	0.116074	0.305133
CDK16	NM_033018	6.22017	1.11605	0.795974	1.40212	0.16088	0.378188
MIR155HG	NR_001458	16.2852	1.11535	0.591148	1.88676	0.0591926	0.191139
PA2G4P4	NR_003284	51.238	1.11528	0.357971	3.11554	0.00183607	0.0125749
TCTEX1D2	NM_152773	12.656	1.11457	0.63023	1.76852	0.0769745	0.230327
PNKD	NM_001077399	102.007	1.11319	0.334665	3.32629	0.0008801	0.00683274
GOLGA5	NM_005113	1255.02	1.11316	0.266925	4.17032	3.04173e-05	0.000373074
ARFGAP3	NM_014570	2.44627	1.11237	1.30363	0.85329	0.393498	0.64347
LINC00886	NR_038387	24.6454	1.11211	0.457621	2.43021	0.0150902	0.0686613
DPY19L3	NM_001172774	2.35199	1.11085	1.29642	0.85686	0.391522	0.641357
MECOM	NM_001164000	16.161	1.10994	0.581646	1.90827	0.056356	0.185166
CLCN3	NM_001243374	6.43177	1.10989	0.798863	1.38933	0.164731	0.383669
KLHL15	NM_030624	301.634	1.1093	0.266049	4.16954	3.05213e-05	0.000374
GNAS-AS1	NR_002785	10.8091	1.10926	0.634062	1.74945	0.0802138	0.23721
LINC01311	NR_103767	13.4241	1.10839	0.583573	1.89932	0.057523	0.187499
UBR2	NM_001184801	5.19571	1.10818	0.875546	1.2657	0.205619	0.440255
RNF24	NM_001134338	2.77953	1.10805	1.16203	0.95354	0.340316	0.593836
CIRBP-AS1	NR_027271	16.1054	1.10798	0.57724	1.91945	0.0549271	0.181881
SNORD116-16	NR_003331	131.22	1.10735	0.384931	2.87676	0.00401783	0.0241769
RIN1	NM_004292	140.919	1.10724	0.270297	4.09638	4.19663e-05	0.000494855
SEMA3F	NM_004186	291.3	1.10513	0.316162	3.49544	0.000473277	0.00406603
KAT8	NM_182958	4.41815	1.10495	0.983784	1.12316	0.261368	0.509622
ZCCHC2	NM_017742	16.9711	1.10468	0.568946	1.94163	0.052182	0.17549
DCBLD1	NM_173674	480.8	1.10456	0.227143	4.86284	1.15713e-06	2.03755e-05
ADPGK-AS1	NR_040107	6.62926	1.10332	0.791341	1.39424	0.163245	0.381292
MXD3	NM_001142935	3.74604	1.10219	1.01639	1.08442	0.278181	0.530283
SNORA37	NR_002970	275.014	1.10167	0.878562	1.25394	0.209862	0.446004
SARAF	NM_016127	31.3591	1.10155	0.452463	2.43456	0.01491	0.0680061
MANEA	NM_024641	337.604	1.10082	0.345867	3.18279	0.00145865	0.0104305
ETNK1	NM_018638	760.27	1.10071	0.25762	4.2726	1.93205e-05	0.000253794
YES1	NM_005433	1436.41	1.10029	0.245749	4.47727	7.56048e-06	0.000109257
DIAPH2	NM_006729	55.1287	1.10014	0.398431	2.76118	0.00575926	0.0323082
LRRC29	NM_012163	2.36028	1.09789	1.29057	0.850699	0.394936	0.644755
SNORA27	NR_002575	657.936	1.09673	0.431609	2.54102	0.0110528	0.0540141
TNFRSF17	NM_001192	2.70183	1.09646	1.1838	0.926226	0.354329	0.606682
SCARNA26B	NR_132767	2.30611	1.09514	1.30151	0.841437	0.400103	0.650464
CSNK1G2	NM_001319	578.64	1.09483	0.224141	4.88456	1.03662e-06	1.84262e-05
LEKR1	NM_001193283	3.75457	1.09388	1.01457	1.07817	0.280957	0.533181
POGK	NM_017542	17.0802	1.09322	0.514745	2.1238	0.0336866	0.12745
CCDC106	NM_013301	102.991	1.0932	0.303946	3.59671	0.000322267	0.00293979
AAR2	NM_015511	1.95482	1.09147	1.38812	0.786292	0.431696	0.67602
SMAD7	NM_001190822	2.75191	1.09043	1.22095	0.893104	0.371802	0.62264
TAF5	NM_006951	110.956	1.09022	0.323112	3.37412	0.000740508	0.0059349
HNRNPF	NM_001098208	3.32703	1.08985	1.07396	1.01479	0.310205	0.562457
LOC101928069	NR_120586	7.26338	1.08965	0.764783	1.42478	0.15422	0.369542
[truncated: 11,918 more rows]
