# Supplementary material for: Cancer Stem Cell-Inducing Media Activates Senescence Reprogramming in Fibroblasts
Source: Cancers (Basel). 2020 Jun 30;12(7):1745. doi: 10.3390/cancers12071745 (PMC7409320; doi:10.3390/cancers12071745)
Supplement: Supplementary file 1 [file cancers-12-01745-s001.zip › cancers-852358-supp-final/Table S2 - RNA-seq timecourse analysis.xlsx]

## Sheet: Time_Treat_Timecourse analysis
gene_name	gene	baseMean	log2FoldChange	lfcSE	stat	pvalue	padj
IL1B	NM_000576	445.294	8.14251	1.08445	7.50844	5.98358e-14	1.82543e-12
CXCL8	NM_000584	3029.4	7.36505	0.83378	8.83332	1.0161e-18	5.08263e-17
CST1	NM_001898	17.0066	6.78811	0.692911	9.79652	1.16536e-22	8.48946e-21
IL1A	NM_000575	246.943	6.74989	0.591883	11.4041	3.98852e-30	5.23124e-28
HAO1	NM_017545	11.4007	6.02099	0.728734	8.26226	1.42936e-16	5.66875e-15
PECAM1	NM_000442	7.2691	5.71412	0.69554	8.21536	2.1152e-16	8.1747e-15
AREG	NM_001657	1403.63	5.58606	1.10376	5.06095	4.17167e-07	4.54167e-06
LINC00326	NR_026969	9.91571	5.49119	0.872258	6.29537	3.06662e-10	5.68828e-09
TNFSF15	NM_005118	6.6094	5.46689	0.764712	7.14896	8.744e-13	2.2836e-11
VNN1	NM_004666	7.16312	5.37759	0.834205	6.44636	1.14568e-10	2.27456e-09
CXCL3	NM_002090	11.8474	5.35391	1.4442	3.70719	0.000209571	0.00121652
RP1	NM_006269	11.3104	5.27943	0.642289	8.21972	2.03986e-16	7.92028e-15
LINC00704	NR_024475	15.2952	5.26353	0.50518	10.4191	2.02818e-25	1.87686e-23
C11orf96	NM_001145033	160.749	5.23729	0.978295	5.35349	8.62761e-08	1.07087e-06
G0S2	NM_015714	124.834	5.13981	0.59232	8.67742	4.04843e-18	1.88893e-16
LOC100505622	NR_038332	3.73156	5.13589	0.774575	6.63058	3.34364e-11	7.0949e-10
HES1	NM_005524	5.71493	5.12848	0.681225	7.52833	5.13938e-14	1.58238e-12
STC1	NM_003155	3897.89	5.01925	0.448495	11.1913	4.49692e-29	5.54853e-27
WTAPP1	NR_038390	8.45027	4.99348	0.575501	8.67676	4.0719e-18	1.89457e-16
CXCL6	NM_002993	6.12264	4.96162	1.50482	3.29716	0.000976666	0.00460207
PARM1	NM_015393	14.6106	4.93833	0.500207	9.87257	5.47449e-23	4.20224e-21
CST4	NM_001899	6.3927	4.8807	0.663445	7.3566	1.8866e-13	5.3535e-12
TNFSF8	NM_001244	2.56411	4.82958	0.951041	5.0782	3.8103e-07	4.19208e-06
THBD	NM_000361	29.5247	4.81045	0.36237	13.275	3.23329e-40	7.58548e-38
MIR548AO	NR_049801	2.74711	4.79978	0.838152	5.72662	1.0245e-08	1.48392e-07
TSPAN19	NM_001100917	5.32055	4.74392	0.941816	5.037	4.72897e-07	5.11496e-06
RGS16	NM_002928	2.14107	4.64548	0.910219	5.1037	3.33083e-07	3.69877e-06
IL1RL2	NM_003854	6.88215	4.63436	0.676004	6.85552	7.10541e-12	1.65763e-10
PRR16	NM_001308087	2.34646	4.57448	0.827321	5.52927	3.21568e-08	4.28166e-07
MMP1	NM_002421	3.90297	4.56028	0.74173	6.14817	7.83819e-10	1.37432e-08
CTSS	NM_004079	2.89935	4.50163	0.873491	5.15361	2.55524e-07	2.90927e-06
CLEC4GP1	NR_002931	5.14462	4.50091	0.635436	7.08319	1.40875e-12	3.56618e-11
SLC6A15	NM_018057	40.8501	4.4779	0.501405	8.93069	4.23352e-19	2.21059e-17
MT1L	NR_001447	171.387	4.40907	0.510074	8.64397	5.42924e-18	2.48867e-16
C3	NM_000064	507.856	4.39854	0.915926	4.80229	1.5686e-06	1.53447e-05
MT1X	NM_005952	225.674	4.32855	0.409772	10.5633	4.40724e-26	4.31832e-24
CEP85L	NM_001178035	2.12445	4.29964	0.822321	5.22867	1.70733e-07	2.02557e-06
NPPC	NM_024409	1.66589	4.24813	0.867726	4.8957	9.79563e-07	9.94307e-06
LINC00705	NR_015425	1.92344	4.23962	1.03989	4.07697	4.56255e-05	0.000318179
ABCA6	NM_080284	50.118	4.18406	0.58013	7.21227	5.50257e-13	1.47595e-11
RPE65	NM_000329	5.7568	4.14967	0.651502	6.36939	1.89776e-10	3.65024e-09
ABCA9	NM_080283	4.83239	4.1454	0.792582	5.23024	1.69288e-07	2.01129e-06
OSTN-AS1	NR_133663	36.483	4.13295	0.451444	9.15496	5.43796e-20	3.01934e-18
COL19A1	NM_001858	2.71574	4.1117	1.02096	4.02727	5.64276e-05	0.000385211
SLC14A1	NM_001146037	2.09493	4.09754	1.00076	4.09442	4.23233e-05	0.00029746
LOC101927701	NR_110271	8.30511	4.0664	0.459263	8.85421	8.42823e-19	4.25421e-17
PAQR5	NM_017705	3.94963	4.05784	0.727314	5.57922	2.41606e-08	3.27456e-07
SLCO4A1	NM_016354	3.35713	4.04739	0.705209	5.73928	9.50808e-09	1.38926e-07
CXCL10	NM_001565	15.4474	4.02515	0.788584	5.10428	3.32054e-07	3.68981e-06
LOC285628	NR_132748	7.69526	4.00663	0.629527	6.36451	1.9592e-10	3.76406e-09
LOC101927822	NR_125424	5.00588	3.98015	0.725805	5.48377	4.16345e-08	5.4866e-07
LOC105375734	NR_131202	1.36021	3.97258	0.917919	4.32781	1.50599e-05	0.000117771
GJB2	NM_004004	2.28311	3.94907	0.873918	4.51882	6.21864e-06	5.32565e-05
FMNL3	NM_175736	1.20704	3.93488	0.85857	4.58306	4.58224e-06	4.04485e-05
CDKN2B	NM_078487	4.1737	3.92909	0.638883	6.14994	7.75136e-10	1.36197e-08
GPRIN3	NM_198281	3.59113	3.92258	1.07911	3.63501	0.000277973	0.00155585
LINC00890	NR_033974	5.5483	3.90692	0.630799	6.1936	5.88056e-10	1.05099e-08
LINC01239	NR_038977	4.44188	3.90244	0.656699	5.94251	2.80684e-09	4.45696e-08
ITPKA	NM_002220	59.8821	3.8904	0.310781	12.5182	5.93966e-36	1.15043e-33
OR1J2	NM_054107	2.37262	3.86419	1.1551	3.34534	0.000821827	0.00394956
CYB561D2	NM_007022	1.2817	3.83806	1.01972	3.76382	0.000167335	0.00100119
MYH15	NM_014981	59.0563	3.82219	0.605986	6.30739	2.83786e-10	5.32322e-09
SLC25A45	NM_001278251	1.17681	3.82005	1.00983	3.78286	0.000155038	0.000936697
CCL7	NM_006273	2.68264	3.8188	0.726597	5.25573	1.47437e-07	1.76554e-06
GEM	NM_005261	2.46111	3.80866	0.748651	5.08736	3.63092e-07	4.01062e-06
ACTBL2	NM_001017992	6.23818	3.7947	0.70471	5.38477	7.25355e-08	9.13246e-07
INSC	NM_001278314	1.91071	3.76361	1.0696	3.51869	0.000433678	0.00227994
IL13RA2	NM_000640	108.457	3.73844	0.465542	8.03028	9.72488e-16	3.52914e-14
RPL38	NM_000999	1.20257	3.73453	0.937721	3.98256	6.81782e-05	0.000455899
ITGA10	NM_003637	6.61001	3.71692	0.48813	7.61462	2.64474e-14	8.47181e-13
UCHL3	NM_006002	2.43963	3.71445	0.804269	4.61841	3.86686e-06	3.48271e-05
MT2A	NM_005953	1290.24	3.70427	0.168886	21.9335	1.2444e-106	6.90932e-103
NTSR1	NM_002531	2.39202	3.69436	0.805824	4.58457	4.54915e-06	4.0199e-05
TMEM67	NR_024522	1.08728	3.67643	1.15203	3.19127	0.00141649	0.0063138
CNIH3	NM_152495	114.954	3.65098	0.199898	18.2642	1.59568e-74	2.41629e-71
LUCAT1	NR_103548	3.00187	3.64365	0.737574	4.94005	7.8103e-07	8.07048e-06
GAL	NM_015973	2.05421	3.63884	0.775091	4.69472	2.66967e-06	2.50105e-05
CXCL2	NM_002089	8.36405	3.63235	0.806727	4.50257	6.71361e-06	5.70845e-05
ID1	NM_181353	8.48597	3.62166	0.621735	5.82509	5.70822e-09	8.58139e-08
TPBG	NM_001166392	3.61038	3.6145	0.663295	5.44931	5.05653e-08	6.5495e-07
BMP2	NM_001200	450.423	3.6072	0.334741	10.7761	4.46459e-27	4.89255e-25
MIR3193	NR_036161	1.38092	3.57677	1.06408	3.36137	0.000775563	0.00376086
EFHC2	NM_025184	2.62996	3.57021	0.730901	4.88466	1.03605e-06	1.04591e-05
GABRQ	NM_018558	1.01179	3.56923	0.97612	3.65654	0.000255638	0.00144491
ITPRIP	NM_001272012	1.22515	3.56794	1.04806	3.40431	0.000663303	0.00329417
C2CD4C	NM_001136263	1.08788	3.56612	0.929368	3.83714	0.000124476	0.000772792
FAM160A1	NM_001109977	21.6912	3.55932	0.48308	7.36797	1.73245e-13	4.95831e-12
UNC13A	NM_001080421	8.87345	3.55139	0.589691	6.02246	1.71791e-09	2.84445e-08
CCDC68	NM_025214	2.18878	3.53668	0.743923	4.75409	1.99341e-06	1.91049e-05
SPATA31E1	NM_178828	2.49056	3.53246	0.732959	4.81945	1.43953e-06	1.41716e-05
CTSL	NM_001912	1.92211	3.5079	0.798778	4.39158	1.1253e-05	9.029e-05
KRT15	NM_002275	17.9703	3.49277	0.412025	8.47708	2.30917e-17	9.83729e-16
DMRTA1	NM_022160	6.32237	3.47296	0.485077	7.15961	8.09065e-13	2.12565e-11
HK1	NM_000188	6.52648	3.47217	0.502657	6.90764	4.9279e-12	1.17096e-10
PART1	NR_028509	24.9652	3.46001	0.830937	4.16399	3.12739e-05	0.000227679
GNAS	NR_132272	1.9183	3.45704	0.833961	4.14532	3.39335e-05	0.0002449
PTGS2	NM_000963	557.707	3.43368	0.789655	4.34833	1.37181e-05	0.00010809
CST2	NM_001322	2.57113	3.43172	0.759612	4.51773	6.25063e-06	5.34681e-05
RNF128	NM_194463	4.89087	3.42544	0.602927	5.68135	1.33638e-08	1.89933e-07
PTPRH	NM_002842	0.845613	3.42011	1.09314	3.12871	0.00175575	0.0075982
MIR4449	NR_039651	3.04009	3.34765	0.66518	5.0327	4.83631e-07	5.22428e-06
DCHS2	NM_017639	3.07061	3.34336	0.951022	3.51554	0.000438854	0.00230236
NDUFAF3	NM_199073	2.8233	3.313	0.64889	5.10565	3.29655e-07	3.66804e-06
PLXNB1	NM_002673	2.357	3.30814	0.934957	3.53828	0.000402747	0.00214537
C8orf4	NM_020130	385.173	3.29624	0.54605	6.03653	1.57466e-09	2.6308e-08
GPAT3	NM_032717	1.69539	3.2725	0.829901	3.94324	8.0388e-05	0.000527382
RFX8	NM_001145664	74.4444	3.2628	0.291268	11.202	3.9842e-29	4.9526e-27
RBPJ	NM_005349	0.747843	3.23223	1.06453	3.03629	0.00239505	0.00990181
TEX10	NM_017746	5.53855	3.22326	0.67603	4.76793	1.86126e-06	1.79519e-05
FAM214B	NR_134455	2.08956	3.22099	0.782029	4.11876	3.8091e-05	0.000269992
PPP2R5C	NM_178587	1.64528	3.21821	0.804265	4.00143	6.29601e-05	0.000423557
PRKAR1A	NM_212471	14.155	3.20959	0.570638	5.62457	1.85972e-08	2.5793e-07
TRIB1	NM_001282985	1.59651	3.19842	0.78622	4.06809	4.74e-05	0.0003298
CD69	NM_001781	5.28625	3.19522	0.607978	5.25549	1.47631e-07	1.76659e-06
FAM65C	NM_080829	16.6558	3.18791	0.517829	6.15629	7.44678e-10	1.3126e-08
LOC728084	NR_038385	2.66119	3.16241	0.714969	4.42314	9.72768e-06	7.95845e-05
EREG	NM_001432	100.953	3.15149	0.877667	3.59075	0.000329723	0.00180605
KYNU	NM_001032998	3.45869	3.15093	0.821851	3.83395	0.000126104	0.000780277
OR1N1	NM_012363	2.94369	3.14938	0.82232	3.82988	0.000128207	0.00078977
CHST1	NM_003654	19.8557	3.13822	0.356402	8.80528	1.30524e-18	6.47066e-17
TMEM158	NM_015444	1508.31	3.12883	0.276188	11.3286	9.4654e-30	1.21281e-27
TMEM132B	NM_052907	22.7235	3.11832	0.271947	11.4666	1.94051e-30	2.56533e-28
LOC100507065	NR_120434	1.86529	3.09269	0.795011	3.89013	0.000100192	0.000637023
HPCAL1	NM_002149	4.4042	3.08832	0.625963	4.93371	8.06815e-07	8.31115e-06
SNORD18C	NR_002443	2.77705	3.08723	0.634142	4.86836	1.12529e-06	1.12508e-05
LOC101929319	NR_110248	2.40477	3.08313	0.849382	3.62986	0.000283579	0.00158456
FGF14	NM_175929	1.51788	3.07739	0.879602	3.49862	0.000467675	0.00243211
ZNF503-AS2	NR_024421	4.06053	3.07349	0.554908	5.53873	3.04665e-08	4.06635e-07
PLPP4	NM_001030059	0.739792	3.07175	0.997338	3.07995	0.00207037	0.00875729
ADCY8	NM_001115	2.57606	3.06788	0.64589	4.74985	2.03567e-06	1.94651e-05
MIR4653	NR_039797	2.42527	3.05267	0.646743	4.72007	2.35764e-06	2.22752e-05
BRINP2	NM_021165	1.41636	3.03459	0.816607	3.7161	0.000202321	0.00117999
TNFRSF9	NM_001561	2.98801	3.0328	0.626118	4.84382	1.27368e-06	1.26359e-05
SLC20A1	NM_005415	4605.58	3.01753	0.1606	18.789	9.28338e-79	1.71815e-75
IL18R1	NM_003855	13.8814	3.00063	0.539283	5.56411	2.63495e-08	3.55675e-07
PLAT	NM_000930	31.1521	2.9948	0.506551	5.91213	3.37705e-09	5.29177e-08
FGF14-IT1	NR_036486	4.42968	2.99369	0.542563	5.51769	3.43476e-08	4.55154e-07
RUFY1	NM_001040451	1.35788	2.97416	0.847858	3.50785	0.000451743	0.00236402
S100A13	NM_001024212	9.94605	2.96332	0.356062	8.32249	8.61372e-17	3.51664e-15
TMC1	NM_138691	1.38451	2.96007	0.884024	3.34841	0.000812774	0.00391406
LAPTM5	NM_006762	1.77309	2.94387	0.841842	3.49694	0.000470626	0.00244441
OSGIN2	NM_004337	1.45026	2.93789	0.861092	3.41182	0.000645316	0.00321634
LACC1	NM_153218	6.8972	2.93155	0.42028	6.97524	3.05346e-12	7.43588e-11
ITPRIP	NM_001272013	2.32406	2.93081	0.701396	4.17854	2.93392e-05	0.000214532
AKR1B1	NM_001628	5095.11	2.93019	0.493017	5.94338	2.79204e-09	4.43769e-08
EFTUD1P1	NR_036652	1.76632	2.92889	0.784642	3.73277	0.000189385	0.00111588
SCG2	NM_003469	35.078	2.92568	0.411198	7.11502	1.119e-12	2.87199e-11
IRAK2	NM_001570	323.319	2.92146	0.29857	9.78484	1.30804e-22	9.47303e-21
TSPAN13	NM_014399	66.5615	2.90747	0.255368	11.3854	4.9426e-30	6.38209e-28
BDNF	NM_001143807	1.70253	2.87758	0.884184	3.2545	0.00113593	0.00524741
CCL26	NM_006072	2.24589	2.87362	0.678544	4.23498	2.28567e-05	0.000171807
SNHG10	NR_003138	2.99147	2.86878	0.601288	4.77106	1.83256e-06	1.77162e-05
MTSS1	NM_001282971	1.2844	2.84776	0.817437	3.48376	0.000494416	0.00255681
CSF2	NM_000758	2.62686	2.84319	0.839045	3.3886	0.000702502	0.00345894
TREX1	NM_016381	1.27033	2.8261	0.827637	3.41466	0.000638622	0.00319158
DHRS3	NM_004753	297.571	2.82548	0.16394	17.2348	1.45565e-66	1.42628e-63
PART1	NR_028508	9.15347	2.82069	0.789824	3.57129	0.00035523	0.00193037
IER3	NM_003897	2.50986	2.80895	0.645912	4.34881	1.3688e-05	0.000107904
PKIA	NM_006823	1.18392	2.79129	0.843086	3.31081	0.000930276	0.00440091
SNORD88B	NR_003068	1.18852	2.78719	0.833652	3.34335	0.000827746	0.00397457
HSPD1	NM_002156	2.0366	2.77484	0.757836	3.66153	0.000250718	0.00142096
AATF	NM_012138	10.5635	2.7718	0.729835	3.79785	0.000145957	0.000886008
DUSP4	NM_001394	21.9351	2.76784	0.288356	9.59867	8.09794e-22	5.374e-20
KCNA3	NM_002232	2.63555	2.7434	0.632818	4.33521	1.4562e-05	0.000114199
LINC00960	NR_040005	1.3719	2.72642	0.881566	3.09271	0.0019834	0.008443
LINC00161	NR_026552	4.56378	2.72635	0.543764	5.01385	5.33505e-07	5.69654e-06
PTPN12	NM_002835	1.23593	2.72401	0.813064	3.3503	0.000807232	0.00389064
CST3	NM_000099	332.295	2.7135	0.343327	7.90354	2.71091e-15	9.54666e-14
SNORA91	NR_132773	5.36294	2.69861	0.445366	6.05931	1.36704e-09	2.30474e-08
ZDBF2	NM_020923	2.04433	2.6968	0.744343	3.62306	0.000291134	0.00161917
EIF5A	NM_001970	6.07257	2.69359	0.543869	4.95264	7.32128e-07	7.62667e-06
LOC149684	NR_104170	2.65665	2.67368	0.599583	4.45924	8.22503e-06	6.84337e-05
RPS15	NM_001308226	4.42826	2.67332	0.534427	5.00222	5.66749e-07	6.02062e-06
OSGIN2	NM_001126111	2.82011	2.66332	0.677066	3.93362	8.36758e-05	0.000545941
CYP2S1	NM_030622	73.2649	2.66044	0.431104	6.17124	6.77565e-10	1.20194e-08
RAPGEF4	NM_007023	21.5466	2.65168	0.368782	7.19037	6.46147e-13	1.71993e-11
CDKN1A	NM_001291549	2.5744	2.64914	0.676493	3.91598	9.0037e-05	0.000581072
TNFAIP6	NM_007115	311.541	2.63207	0.611475	4.30447	1.67387e-05	0.000129985
ZNF385D	NM_024697	1.66055	2.6272	0.848645	3.09576	0.0019631	0.00836942
TCP11L1	NM_018393	4.0664	2.62415	0.507024	5.17559	2.27194e-07	2.62439e-06
NPTX1	NM_002522	3067.91	2.61345	0.26522	9.85391	6.59257e-23	4.94651e-21
RPL36	NM_015414	3.54643	2.60715	0.744783	3.50055	0.0004643	0.00242061
C19orf70	NM_001308240	5.47844	2.6019	0.499481	5.2092	1.8966e-07	2.22948e-06
XDH	NM_000379	21.1385	2.59861	0.284564	9.1319	6.73086e-20	3.72478e-18
TGIF1	NM_001278682	2.60071	2.59539	0.589632	4.40171	1.07399e-05	8.67009e-05
WNT16	NM_057168	4.9333	2.59391	0.74084	3.5013	0.000462991	0.00241454
SNORD3D	NR_006882	627.577	2.58908	0.403982	6.4089	1.46577e-10	2.85378e-09
SLC26A4	NM_000441	5.80762	2.58872	0.410883	6.30038	2.96921e-10	5.53843e-09
KCNG1	NM_002237	160.56	2.5731	0.152588	16.863	8.41571e-64	6.67526e-61
HIC1	NM_006497	3.93347	2.55569	0.720459	3.5473	0.000389195	0.00208585
IL4R	NM_001257407	5.12513	2.55451	0.511577	4.99341	5.93217e-07	6.27379e-06
RARRES1	NM_206963	20.8744	2.54143	0.328334	7.74038	9.91173e-15	3.32862e-13
VWA5A	NM_198315	26.2464	2.53412	0.442917	5.72144	1.05627e-08	1.52728e-07
UOX	NR_003927	2.58096	2.5276	0.673919	3.7506	0.000176415	0.00104911
FER1L6	NM_001039112	21.0418	2.52433	0.660299	3.82301	0.00013183	0.0008088
NPEPL1	NM_024663	1.80364	2.50883	0.793943	3.15997	0.00157786	0.00692552
MFSD5	NM_032889	2.53742	2.50332	0.790472	3.16687	0.00154088	0.00678826
GSTO1	NM_001191003	2.36743	2.49942	0.617807	4.04564	5.21808e-05	0.000359758
MIR423	NR_029945	1.61584	2.48303	0.729712	3.40275	0.000667119	0.00330917
LOC101927780	NR_110416	7.74701	2.47902	0.488758	5.07208	3.93499e-07	4.31121e-06
LINC-PINT	NR_024153	5.75361	2.4757	0.435855	5.6801	1.34616e-08	1.9116e-07
ZG16B	NM_145252	2.31312	2.47459	0.610663	4.0523	5.0717e-05	0.000350682
HSPA6	NM_002155	3.11552	2.45553	0.649889	3.77838	0.000157852	0.000949928
LINC01614	NR_132383	1.73288	2.4189	0.721623	3.35203	0.000802205	0.00386865
ALG3	NM_001006941	1.59407	2.41401	0.718285	3.3608	0.000777175	0.00376758
ACVRL1	NM_001077401	3.84124	2.40434	0.524799	4.58145	4.61762e-06	4.06962e-05
UACA	NM_018003	16.636	2.40073	0.347305	6.91243	4.76417e-12	1.13529e-10
SOCS5	NM_144949	9.54583	2.39488	0.56938	4.20612	2.59789e-05	0.000192753
PRDM1	NM_001198	12.8027	2.38929	0.420327	5.68435	1.31312e-08	1.87007e-07
CDCP1	NM_022842	649.984	2.37287	0.185428	12.7967	1.71041e-37	3.43257e-35
AP2S1	NM_001301076	25.3471	2.37204	0.347296	6.83002	8.49037e-12	1.94264e-10
TIMP1	NM_003254	8450.63	2.356	0.224514	10.4938	9.2275e-26	8.783e-24
MIR31HG	NR_027054	264.249	2.34853	0.103916	22.6003	4.30099e-113	3.58208e-109
ARL6IP4	NM_001278380	4.24597	2.3425	0.489703	4.78352	1.72255e-06	1.67206e-05
PAK3	NM_002578	9.45188	2.3397	0.380905	6.14248	8.12423e-10	1.42148e-08
SLC4A2	NM_003040	6.67597	2.33126	0.648711	3.59368	0.000326035	0.00178929
GFPT2	NM_005110	277.605	2.32638	0.177133	13.1335	2.1154e-39	4.82689e-37
KRT17	NM_000422	7.60784	2.32476	0.395767	5.87407	4.25229e-09	6.51613e-08
NKPD1	NM_198478	1.54017	2.3247	0.711288	3.2683	0.00108196	0.00503693
GREM2	NM_022469	26.8455	2.32255	0.391751	5.92865	3.0543e-09	4.82232e-08
CDK14	NM_012395	2.27603	2.32025	0.602722	3.84961	0.000118304	0.000738602
SNORD77	NR_003943	2.10321	2.3158	0.604008	3.83405	0.000126052	0.000780247
MIR6835	NR_106893	2.02577	2.31252	0.686933	3.36645	0.000761429	0.00370527
P2RY11	NM_002566	4.18322	2.3077	0.545249	4.23238	2.3123e-05	0.000173652
SRPK2	NM_182692	6.50962	2.30542	0.423158	5.44813	5.09021e-08	6.5829e-07
MAGED2	NM_201222	4.78852	2.30348	0.557007	4.13547	3.54236e-05	0.000253645
NR4A2	NM_006186	194.925	2.28324	0.534826	4.26912	1.96242e-05	0.000150428
EMP3	NM_001425	14.5217	2.28111	0.382196	5.96844	2.3954e-09	3.87377e-08
NDP	NM_000266	7.40304	2.27261	0.377526	6.01975	1.74689e-09	2.88957e-08
NAMPT	NM_005746	2915.52	2.26813	0.491113	4.61835	3.86805e-06	3.48271e-05
SLC16A1	NM_003051	4.45074	2.26733	0.660562	3.43243	0.000598208	0.00301767
PNP	NM_000270	271.453	2.26268	0.14021	16.1377	1.38525e-58	8.54596e-56
CHST6	NM_021615	12.3678	2.26186	0.404718	5.58872	2.28745e-08	3.12568e-07
TNFSF9	NM_003811	5.71838	2.25878	0.486665	4.64135	3.46135e-06	3.15059e-05
RANBP1	NM_001278641	3.24617	2.25729	0.518702	4.35181	1.35021e-05	0.00010664
CHI3L1	NM_001276	10.7841	2.24984	0.607924	3.70085	0.000214879	0.00124409
GDF15	NM_004864	473.178	2.24965	0.313014	7.18707	6.61944e-13	1.75294e-11
CLCF1	NM_013246	3.30592	2.2417	0.541273	4.14153	3.44992e-05	0.000248016
TNFSF18	NM_005092	7.94399	2.23638	0.596587	3.74862	0.000177807	0.00105625
PPP1R12A	NM_002480	7.45921	2.23283	0.621648	3.59178	0.000328424	0.00180012
ZNF32	NM_001005368	1.99577	2.2285	0.705795	3.15743	0.00159165	0.00697502
RGS17	NM_012419	165.713	2.22412	0.11468	19.3941	8.64884e-84	2.05805e-80
C19orf48	NM_001290149	1.97671	2.21357	0.625896	3.53664	0.000405248	0.00215593
IFNA1	NM_024013	4.45822	2.21017	0.473711	4.66565	3.07638e-06	2.84054e-05
AQP7P3	NR_026558	4.51066	2.20996	0.460566	4.79835	1.59974e-06	1.56287e-05
PGAM1	NM_002629	15.2753	2.19041	0.320897	6.82591	8.73675e-12	1.99081e-10
AKAP12	NM_005100	35.7832	2.18545	0.391402	5.58365	2.35523e-08	3.2104e-07
RIN2	NM_001242581	13.6258	2.1837	0.256969	8.49793	1.93008e-17	8.28589e-16
MTRNR2L8	NM_001190702	21.3409	2.1794	0.538097	4.05021	5.11727e-05	0.000353393
RNVU1-8	NR_121645	2.17747	2.17922	0.617248	3.53054	0.000414706	0.00219992
LINC00460	NR_034119	1.94873	2.17758	0.688625	3.16221	0.00156574	0.00687416
DYRK1A	NM_101395	8.23254	2.1755	0.505081	4.30723	1.65315e-05	0.000128555
TRNP1	NM_001013642	1345.86	2.16895	0.155247	13.971	2.3443e-44	8.13523e-42
SMIM3	NM_032947	530.386	2.16807	0.0947545	22.8809	7.20196e-116	1.19963e-111
MAFB	NM_005461	15.9616	2.15858	0.542216	3.98103	6.86167e-05	0.000458279
BTBD11	NM_001018072	15.6159	2.15708	0.319247	6.75676	1.41107e-11	3.12142e-10
CYP27B1	NM_000785	2.739	2.15087	0.548805	3.91918	8.88517e-05	0.000574408
BAALC	NM_024812	5.86384	2.14537	0.426376	5.03163	4.86321e-07	5.24994e-06
SYNJ2	NM_003898	9.32373	2.13002	0.470761	4.52464	6.04988e-06	5.19984e-05
RPLP0P2	NR_002775	29.5043	2.12592	0.259365	8.19664	2.47202e-16	9.42251e-15
PQLC2	NM_001040125	4.42556	2.11555	0.461717	4.58191	4.60745e-06	4.06442e-05
MRPL39	NM_080794	1.82566	2.09877	0.6909	3.03773	0.00238369	0.00986217
LOC101929897	NR_125823	3.0409	2.09726	0.540751	3.87842	0.000105139	0.000664882
KIAA1755	NM_001029864	87.0556	2.09618	0.311983	6.71889	1.83117e-11	4.00547e-10
LUCAT1	NR_103549	2.72674	2.09136	0.671725	3.11342	0.00184932	0.00793921
IL6	NM_000600	260.373	2.08527	0.685895	3.04022	0.00236409	0.00979567
KCTD12	NM_138444	620.634	2.08083	0.195542	10.6413	1.91354e-26	1.94353e-24
FLJ42351	NR_033871	7.06562	2.08019	0.357891	5.81234	6.16045e-09	9.22794e-08
FAM84A	NM_145175	18.8454	2.07283	0.398328	5.20382	1.95231e-07	2.2885e-06
ENOSF1	NM_202758	2.63737	2.07086	0.654815	3.16251	0.00156414	0.00686893
AKR1B10	NM_020299	5.14683	2.0707	0.584821	3.54074	0.00039901	0.00213023
S100A13	NM_001024213	8.46249	2.06847	0.344006	6.0129	1.8223e-09	3.00535e-08
LOC101928841	NM_001304433	8.56261	2.06082	0.409086	5.03762	4.71366e-07	5.10171e-06
ICAM1	NM_000201	568.838	2.0603	0.399388	5.15866	2.48729e-07	2.84746e-06
SEPW1	NM_003009	606.639	2.04494	0.130676	15.6489	3.38181e-55	1.76034e-52
KNSTRN	NM_001142761	1.81087	2.03397	0.649181	3.13313	0.00172952	0.00750028
HBEGF	NM_001945	158.439	2.03304	0.257318	7.90088	2.76934e-15	9.73183e-14
DHRS13	NM_144683	29.5291	2.023	0.250787	8.0666	7.22846e-16	2.65208e-14
UBA5	NM_024818	65.2555	2.02046	0.219353	9.211	3.23109e-20	1.83687e-18
IFNE	NM_176891	70.0877	2.01984	0.196375	10.2856	8.17934e-25	7.09601e-23
JUP	NM_002230	4.6474	2.01589	0.619184	3.25572	0.00113107	0.00522904
HIST3H2BB	NM_175055	12.4451	2.01578	0.416453	4.84034	1.29617e-06	1.28437e-05
TMEM5	NM_014254	11.474	2.01347	0.288559	6.97769	3.00066e-12	7.31802e-11
CUL4A	NM_001008895	2.92196	2.01222	0.486827	4.13335	3.57518e-05	0.000255477
MMP16	NM_005941	227.824	2.0116	0.24282	8.28434	1.1877e-16	4.77861e-15
HMGA1	NM_145905	5.47218	2.0076	0.431825	4.64909	3.33397e-06	3.04296e-05
E2F7	NM_203394	253.67	2.00658	0.129259	15.5237	2.39794e-54	1.17478e-51
STXBP5-AS1	NR_034115	25.8295	2.00527	0.209181	9.58628	9.13181e-22	5.98852e-20
ZC3H12A	NM_025079	184.392	2.00171	0.379491	5.27472	1.32956e-07	1.60365e-06
PCSK1N	NM_013271	1.94689	1.99832	0.638015	3.13209	0.00173565	0.00752409
DNAJA1	NM_001539	48.1235	1.98378	0.341699	5.80564	6.41219e-09	9.5964e-08
ZSWIM5	NM_020883	30.2433	1.96444	0.380656	5.16067	2.46061e-07	2.82275e-06
LINC01134	NR_024455	4.43518	1.96167	0.497192	3.94549	7.96367e-05	0.000522865
CEBPG	NM_001252296	2.25575	1.96067	0.633543	3.09478	0.00196961	0.0083921
LINC01173	NR_132376	3.38669	1.95759	0.553615	3.53601	0.000406226	0.00215975
AUP1	NR_126511	1.7581	1.95525	0.6176	3.16588	0.00154615	0.00680427
DICER1	NM_177438	3.38874	1.95467	0.505822	3.86435	0.000111388	0.000700673
MIR3189	NR_036156	4.16014	1.95193	0.497576	3.92287	8.74988e-05	0.000566227
APCDD1L-AS1	NR_034147	27.9662	1.95152	0.182753	10.6785	1.28384e-26	1.31196e-24
SORCS2	NM_020777	10.6524	1.94738	0.361744	5.38329	7.31346e-08	9.20093e-07
ENSA	NM_207168	17.4546	1.94515	0.217056	8.96149	3.2032e-19	1.70582e-17
C19orf81	NM_001195076	3.47244	1.9355	0.495046	3.90974	9.23966e-05	0.000593999
SNORA79	NR_003021	5.77705	1.93376	0.589327	3.28131	0.00103326	0.00483593
GPRIN1	NM_052899	197.141	1.93365	0.191549	10.0948	5.82388e-24	4.70914e-22
C3AR1	NM_004054	6.97225	1.93255	0.595675	3.24431	0.00117736	0.00541299
SH2B3	NM_005475	58.8525	1.93146	0.219896	8.78353	1.58422e-18	7.7613e-17
TSC22D3	NM_004089	8.49112	1.92907	0.482208	4.00049	6.32111e-05	0.000424388
TAF12	NM_001135218	7.29238	1.92901	0.372065	5.18462	2.16454e-07	2.51078e-06
SSB	NM_003142	2.2735	1.92876	0.627665	3.07291	0.00211979	0.00893573
GCH1	NM_000161	8.75206	1.92831	0.630958	3.05616	0.00224189	0.00936386
BMP6	NM_001718	33.4688	1.92383	0.441588	4.35661	1.32093e-05	0.000104476
ID3	NM_002167	373.229	1.91594	0.498439	3.84387	0.000121109	0.000754415
GRIP2	NM_001080423	5.40786	1.90387	0.494233	3.85218	0.000117071	0.000732276
RPS10	NM_001203245	9.59182	1.90379	0.316504	6.01506	1.79823e-09	2.9686e-08
PSMG2	NM_020232	2.32894	1.90244	0.587681	3.2372	0.0012071	0.00552408
POPDC3	NM_022361	10.058	1.90115	0.367536	5.17269	2.30749e-07	2.6636e-06
LINC00920	NR_046242	6.59554	1.89728	0.342297	5.54278	2.97703e-08	3.97662e-07
KIAA0513	NM_001297766	2.7876	1.89662	0.495162	3.83029	0.000127992	0.000788739
RPP25L	NM_148179	3.36967	1.88956	0.528541	3.57505	0.000350156	0.00190606
IGFBP2	NM_000597	20.0411	1.88748	0.558387	3.38024	0.00072422	0.00354804
KLF7	NM_001270942	2.1804	1.88746	0.583403	3.23526	0.0012153	0.00555066
BIRC3	NM_001165	48.038	1.8867	0.470608	4.00907	6.09585e-05	0.000412423
KCTD8	NM_198353	2.97591	1.88606	0.550955	3.42326	0.000618744	0.00310715
RAPGEF4	NM_001100397	3.04668	1.8805	0.511442	3.67686	0.000236124	0.00134973
TPBG	NM_006670	9.13227	1.88022	0.435558	4.31681	1.58298e-05	0.000123271
CSRNP1	NM_033027	198.618	1.87061	0.21358	8.75836	1.98109e-18	9.53727e-17
SNRPB	NM_003091	5.90053	1.86719	0.4411	4.23303	2.3056e-05	0.000173227
PSME3	NM_001267045	3.76156	1.86258	0.428137	4.35043	1.35874e-05	0.000107263
TRPS1	NM_001282902	2.7635	1.86046	0.525474	3.54054	0.000399308	0.00213113
ECT2	NM_001258316	3.17333	1.85882	0.472134	3.93706	8.24875e-05	0.000539244
SPRY4-IT1	NR_131221	53.3264	1.85552	0.217764	8.52079	1.58475e-17	6.87426e-16
CITED4	NM_133467	10.5708	1.84717	0.33139	5.57398	2.48978e-08	3.36353e-07
ITPRIP	NM_033397	6.46356	1.84484	0.433789	4.25285	2.11067e-05	0.000160171
SPON2	NM_012445	6.32382	1.84112	0.498097	3.6963	0.000218764	0.00126176
STEAP1	NM_012449	25.0642	1.83955	0.321916	5.71438	1.10105e-08	1.58789e-07
DCBLD2	NM_080927	8462.59	1.83511	0.168193	10.9108	1.02381e-27	1.17611e-25
PSD4	NM_012455	22.9253	1.83424	0.297924	6.15674	7.42563e-10	1.31165e-08
TVP23A	NM_001079512	3.23103	1.83386	0.488677	3.75271	0.000174934	0.00104174
CA13	NM_198584	22.0956	1.823	0.25829	7.05795	1.68978e-12	4.21988e-11
SNORD19B	NR_003687	2.68027	1.81957	0.530233	3.43164	0.000599935	0.00302272
CCDC184	NM_001013635	6.08202	1.81669	0.384856	4.72043	2.35344e-06	2.22481e-05
PDIA5	NM_006810	2.75734	1.81523	0.517553	3.50733	0.000452629	0.00236792
RASSF8	NM_007211	5.33861	1.81258	0.410511	4.41542	1.00813e-05	8.21546e-05
ITFG1	NM_030790	10.4781	1.81198	0.297166	6.09754	1.07714e-09	1.84587e-08
C6orf120	NM_001029863	8.76591	1.8118	0.494973	3.66041	0.00025181	0.00142618
CHD7	NM_017780	8.79359	1.8079	0.324342	5.57404	2.48901e-08	3.36353e-07
SLC25A37	NM_001317812	58.0569	1.80321	0.272808	6.60982	3.84799e-11	8.11342e-10
TTC27	NM_017735	9.50142	1.79931	0.409104	4.39816	1.0917e-05	8.79754e-05
CLEC2B	NM_005127	96.4442	1.79912	0.211784	8.49505	1.97853e-17	8.47206e-16
NEIL2	NM_145043	3.19128	1.79245	0.458607	3.90847	9.28828e-05	0.000596894
RAB27B	NM_004163	67.5237	1.79206	0.424295	4.22362	2.40406e-05	0.000179813
LAMB3	NM_001017402	3.83828	1.79203	0.470407	3.80953	0.000139233	0.000849839
DNAJC5B	NM_033105	5.88211	1.78898	0.405971	4.40667	1.04973e-05	8.51281e-05
ATG16L2	NM_033388	68.5057	1.78789	0.336857	5.30757	1.11098e-07	1.35374e-06
SNCG	NM_003087	22.0003	1.78655	0.261605	6.82919	8.53948e-12	1.94852e-10
BORCS8	NM_001145783	19.4005	1.78383	0.238297	7.48572	7.11548e-14	2.15496e-12
LOC100129940	NM_001292023	368.006	1.78296	0.24175	7.37522	1.64074e-13	4.72016e-12
SNORA15	NR_002957	4.5052	1.78174	0.40534	4.39567	1.10431e-05	8.89485e-05
RECQL	NM_002907	8.45211	1.77688	0.346284	5.13128	2.87772e-07	3.25198e-06
TSC22D1	NM_006022	92.5467	1.77493	0.174469	10.1733	2.60856e-24	2.17254e-22
LINC00673	NR_036488	30.9777	1.77445	0.187179	9.47994	2.54424e-21	1.58132e-19
QPCT	NM_012413	18.2509	1.77122	0.356964	4.96191	6.98044e-07	7.28985e-06
PPARG	NM_015869	2.10672	1.7694	0.564404	3.13498	0.00171865	0.00746091
C4orf47	NM_001114357	4.96969	1.76037	0.490299	3.5904	0.000330166	0.00180729
NRG1	NM_013959	82.4689	1.75968	0.398431	4.41654	1.00294e-05	8.17721e-05
CARD8-AS1	NR_040599	10.3226	1.75952	0.416347	4.2261	2.3778e-05	0.000178089
RNF24	NM_007219	6.97879	1.75767	0.449391	3.91123	9.1829e-05	0.000590657
ZNF295-AS1	NR_119384	6.28733	1.75424	0.370175	4.73894	2.14834e-06	2.05071e-05
CDCP1	NM_178181	2.54844	1.75369	0.567906	3.088	0.0020151	0.00855825
HMGA2	NM_001300918	11.3641	1.75111	0.296979	5.89641	3.71506e-09	5.77255e-08
S100A3	NM_002960	12.2279	1.74936	0.291647	5.9982	1.99516e-09	3.25499e-08
ERCC1	NM_202001	41.4857	1.7489	0.325737	5.36904	7.91556e-08	9.87637e-07
ABCA13	NM_152701	10.8016	1.74859	0.396231	4.41306	1.01919e-05	8.28935e-05
ATG4A	NM_052936	5.16075	1.74566	0.427415	4.08422	4.42251e-05	0.00030965
MIR574	NR_030300	3.12237	1.74234	0.498547	3.49484	0.000474353	0.00246223
KCNN4	NM_002250	3.07075	1.73998	0.520763	3.34122	0.000834106	0.0040028
LOC389641	NR_033928	6.50908	1.73913	0.337137	5.15853	2.48899e-07	2.84746e-06
RPL23AP82	NR_026981	12.7279	1.73562	0.360354	4.81642	1.46153e-06	1.43627e-05
EIF2AK3	NM_004836	13.0201	1.73214	0.355019	4.87901	1.06619e-06	1.07308e-05
RPL13	NM_033251	8.06	1.73088	0.490943	3.52563	0.000422478	0.00223191
COLEC10	NM_006438	164.034	1.72994	0.388343	4.45467	8.40208e-06	6.97327e-05
SNORD30	NR_002561	8.59015	1.72835	0.480841	3.59444	0.000325089	0.00178595
MGAT4B	NM_014275	7.21845	1.72811	0.533713	3.23791	0.0012041	0.00551462
VWA5A	NM_001130142	3.01156	1.7246	0.488643	3.52936	0.000416562	0.00220766
RNVU1-14	NR_104075	36.4155	1.72441	0.285766	6.03433	1.59623e-09	2.65883e-08
SLC22A4	NM_003059	106.064	1.72347	0.236211	7.29633	2.95731e-13	8.15974e-12
BTF3	NM_001037637	14.2257	1.71191	0.438256	3.90619	9.37625e-05	0.000602314
SEMA3A	NM_006080	2207.55	1.70845	0.208858	8.17994	2.83977e-16	1.07261e-14
LOC100129940	NR_120478	104.461	1.70765	0.223739	7.63234	2.30533e-14	7.42743e-13
LOC392232	NR_033867	228.391	1.7049	0.352686	4.83404	1.33788e-06	1.32335e-05
SLC25A21	NM_030631	4.85513	1.70197	0.384848	4.42246	9.75827e-06	7.97955e-05
SHC4	NM_203349	99.6482	1.70168	0.314062	5.41829	6.01716e-08	7.64515e-07
ARFGEF3	NM_020340	9.85183	1.70083	0.414673	4.10161	4.10277e-05	0.000289086
SEMA6D	NM_024966	7.97358	1.70021	0.489171	3.47568	0.000509551	0.00262692
THUMPD3	NM_015453	16.0258	1.69997	0.248176	6.84987	7.3916e-12	1.71003e-10
MAGOHB	NM_018048	7.41035	1.69916	0.557678	3.04684	0.00231259	0.0096038
CHST2	NM_004267	118.756	1.69769	0.30672	5.53498	3.1127e-08	4.14787e-07
TEX10	NM_001161584	3.50891	1.69736	0.487902	3.47889	0.000503504	0.00259977
ALDOA	NM_000034	4.1025	1.69702	0.442209	3.83759	0.000124246	0.00077165
CAB39	NM_001130849	9.91424	1.69246	0.308425	5.48742	4.07837e-08	5.383e-07
NDUFAF3	NM_199074	2.98291	1.68476	0.47881	3.51864	0.00043376	0.00227994
NFKBIA	NM_020529	800.425	1.6846	0.309567	5.44179	5.27487e-08	6.77959e-07
TERC	NR_001566	197.088	1.68037	0.282036	5.95798	2.55376e-09	4.10599e-08
CDK14	NM_001287135	53.6051	1.67192	0.255026	6.55588	5.53164e-11	1.14177e-09
TSPAN14	NM_030927	20.7572	1.66935	0.296624	5.62784	1.82476e-08	2.53715e-07
PYM1	NM_032345	2.44199	1.66811	0.515295	3.23718	0.00120716	0.00552408
SLC10A3	NM_019848	4.31937	1.6659	0.52502	3.17302	0.00150865	0.00666389
LOC102723604	NR_126331	10.0713	1.66277	0.319036	5.21185	1.86964e-07	2.20089e-06
SQSTM1	NM_003900	90.2506	1.66232	0.433246	3.83689	0.000124601	0.000773279
RASSF8-AS1	NR_038228	3.76636	1.6613	0.521639	3.18477	0.00144868	0.00643999
MIR320A	NR_029714	3.8273	1.66115	0.448825	3.70111	0.000214655	0.00124322
LINC01204	NR_104644	3.93175	1.65565	0.434072	3.81422	0.000136615	0.000835081
HDGF	NM_004494	39.2243	1.65508	0.454387	3.64246	0.000270047	0.00151811
MAP4K4	NM_145686	15.0912	1.65172	0.217697	7.58723	3.26809e-14	1.03492e-12
DOCK10	NM_001290263	9.50727	1.64226	0.336828	4.87567	1.08439e-06	1.09008e-05
DUSP6	NM_001946	116.127	1.63685	0.157169	10.4146	2.12721e-25	1.95762e-23
PHF3	NM_001290259	11.7996	1.63373	0.356647	4.5808	4.63204e-06	4.08016e-05
ANOS1	NM_000216	6.12354	1.63286	0.517103	3.1577	0.00159021	0.00697055
ZC3H12C	NM_033390	713.364	1.62766	0.275301	5.9123	3.37371e-09	5.29151e-08
ATG101	NM_021934	10.0011	1.62628	0.518725	3.13514	0.0017177	0.00745876
RASA1	NM_002890	47.7902	1.60988	0.253627	6.34743	2.18935e-10	4.16777e-09
GPR157	NM_024980	8.15772	1.60846	0.349987	4.59576	4.3117e-06	3.84064e-05
FZD8	NM_031866	83.3697	1.60675	0.220541	7.2855	3.20469e-13	8.7797e-12
SNORA80A	NR_002996	146.049	1.6036	0.455932	3.5172	0.000436125	0.00229021
EMP3	NM_001313905	2.79374	1.60334	0.479267	3.3454	0.000821633	0.00394956
RBM47	NM_001098634	6.08962	1.5996	0.519592	3.07858	0.00207993	0.00879324
MIR31	NR_029505	4.23464	1.59864	0.43704	3.65789	0.000254301	0.00143882
NUDT3	NM_006703	24.8562	1.59374	0.278068	5.73146	9.95703e-09	1.44851e-07
C3orf58	NM_173552	20.1062	1.59219	0.236974	6.71883	1.83188e-11	4.00547e-10
TNFRSF10A	NM_003844	68.8229	1.59013	0.117771	13.5019	1.52437e-41	4.09539e-39
SNORA40	NR_002973	388.146	1.5894	0.521446	3.04807	0.00230314	0.00956933
FKBP5	NM_001145777	5.77677	1.58932	0.367536	4.32426	1.53043e-05	0.000119515
MECOM	NM_001164000	18.4839	1.58328	0.314732	5.03057	4.89015e-07	5.27218e-06
TACC2	NM_001291879	4.91031	1.58049	0.426337	3.70715	0.000209605	0.00121652
ITPRIPL2	NM_001034841	50.9584	1.57892	0.217178	7.27017	3.59031e-13	9.78786e-12
DCAF4L1	NM_001029955	2.80131	1.57597	0.501573	3.14206	0.00167761	0.00730752
TTC3	NM_001001894	7.0783	1.57175	0.384379	4.08906	4.33133e-05	0.000303777
LOC100287036	NM_001242885	3.27105	1.56877	0.492993	3.18214	0.00146192	0.00649192
IFRD2	NM_006764	235.234	1.56875	0.152196	10.3075	6.52076e-25	5.7469e-23
COL9A3	NM_001853	14.1175	1.56741	0.318271	4.92475	8.4467e-07	8.64761e-06
SOX9	NM_000346	360.854	1.56544	0.147892	10.5851	3.49555e-26	3.48654e-24
C2CD2	NM_015500	38.9807	1.56502	0.359013	4.35924	1.30516e-05	0.000103278
AKAP12	NM_144497	6.46588	1.56268	0.499116	3.13089	0.00174275	0.00754981
BDKRB1	NM_000710	329.302	1.56208	0.253737	6.15631	7.44591e-10	1.3126e-08
EIF5	NM_183004	5.59806	1.56025	0.378284	4.12455	3.71462e-05	0.000263857
C16orf52	NM_001164579	276.49	1.55824	0.11727	13.2877	2.72815e-40	6.58592e-38
EIF5	NM_001969	39.9127	1.55626	0.289551	5.37472	7.67003e-08	9.60599e-07
MPHOSPH6	NM_005792	452.867	1.55601	0.246571	6.31062	2.77926e-10	5.23098e-09
LOC101926941	NR_120664	25.6542	1.54888	0.217002	7.13762	9.49618e-13	2.46e-11
EAF2	NM_018456	7.47896	1.5475	0.418008	3.70208	0.000213836	0.00123891
SCYL2	NM_017988	65.0463	1.54727	0.204814	7.5545	4.20468e-14	1.31402e-12
ENDOG	NM_004435	17.6617	1.54721	0.322633	4.79558	1.62201e-06	1.5837e-05
C11orf31	NM_170746	559.8	1.54677	0.163957	9.43399	3.94776e-21	2.39119e-19
UBE2E3	NM_001278554	13.7227	1.54106	0.281991	5.46492	4.63117e-08	6.05031e-07
NRG1	NM_001160008	32.0632	1.53332	0.468142	3.27533	0.00105538	0.0049264
NT5E	NM_002526	32.3988	1.53066	0.398404	3.84199	0.000122039	0.000759643
MMD	NM_012329	564.531	1.52781	0.387122	3.94658	7.92768e-05	0.000520707
C10orf55	NM_001001791	25.3464	1.52658	0.245959	6.20666	5.41235e-10	9.74632e-09
CEP19	NM_032898	52.8922	1.52441	0.25819	5.90423	3.54301e-09	5.52584e-08
MRPL36	NM_032479	272.759	1.51955	0.252793	6.01105	1.84326e-09	3.03092e-08
VEGFA	NM_001287044	3.62507	1.51851	0.421949	3.5988	0.000319692	0.00176037
LOC100129940	NM_001292024	108.482	1.51684	0.39126	3.87681	0.000105835	0.000669027
GPR39	NM_001508	18.2969	1.51473	0.283139	5.34977	8.80644e-08	1.08981e-06
HMBOX1	NM_001135726	9.43679	1.51202	0.338366	4.4686	7.87328e-06	6.5704e-05
FZD1	NM_003505	584.618	1.51059	0.127449	11.8525	2.08938e-32	3.19292e-30
SLC5A3	NM_006933	2964.47	1.50989	0.247282	6.10597	1.0218e-09	1.76191e-08
RNF152	NM_173557	128.347	1.50958	0.160631	9.39786	5.56829e-21	3.33637e-19
RUFY1	NM_025158	13.8641	1.50926	0.248642	6.06999	1.27921e-09	2.16542e-08
SCARNA7	NR_003001	2519.31	1.50704	0.272982	5.52064	3.37764e-08	4.48298e-07
SNORA52	NR_002585	1357.62	1.50283	0.477877	3.1448	0.00166202	0.00724338
SEMA6D	NM_153618	4.95866	1.49861	0.409163	3.66262	0.000249647	0.0014173
YAF2	NM_001190979	10.9961	1.49673	0.460654	3.24915	0.00115749	0.00533785
RDX	NM_001260493	3.26848	1.49414	0.469875	3.17987	0.00147343	0.00652758
CCL2	NM_002982	305.801	1.4921	0.235608	6.33297	2.40484e-10	4.54681e-09
NIF3L1	NM_021824	13.4187	1.49165	0.307095	4.85728	1.1901e-06	1.1842e-05
PARD6B	NM_032521	57.1746	1.49156	0.297339	5.01634	5.26652e-07	5.63058e-06
STK17A	NM_004760	1215.86	1.49133	0.0875678	17.0306	4.86887e-65	4.26846e-62
JMJD6	NM_015167	9.52465	1.49006	0.293167	5.08262	3.72257e-07	4.10098e-06
FOCAD-AS1	NR_121601	5.83401	1.48938	0.412006	3.61495	0.000300401	0.00166346
TNK2	NM_005781	7.4628	1.48765	0.330676	4.49882	6.83309e-06	5.79231e-05
ECE2	NM_032331	8.00432	1.48452	0.345376	4.29826	1.7214e-05	0.000133427
AGPAT5	NM_018361	212.309	1.47738	0.153017	9.65503	4.68029e-22	3.19492e-20
TMX4	NM_021156	1043.75	1.47693	0.250814	5.88855	3.896e-09	6.02001e-08
C16orf59	NM_025108	15.9874	1.47381	0.210648	6.99654	2.62366e-12	6.45528e-11
DENND1A	NM_024820	7.1656	1.46779	0.368679	3.98121	6.85643e-05	0.000458113
RASGRF2	NM_006909	1189.08	1.46765	0.102032	14.3842	6.50533e-47	2.51998e-44
SPATA13-AS1	NR_046531	5.49378	1.46581	0.391594	3.74319	0.000181702	0.00107556
POM121L9P	NR_003714	12.6789	1.46417	0.41315	3.54392	0.000394219	0.00210871
SDF2	NM_006923	17.0524	1.46036	0.410654	3.55618	0.00037628	0.0020251
SNORD15B	NR_000025	4642.68	1.45939	0.423542	3.44568	0.000569626	0.002891
IL1RAPL1	NM_014271	61.3772	1.4574	0.289955	5.02628	5.00081e-07	5.38397e-06
ETF1	NM_001256302	3.02484	1.45538	0.457453	3.18148	0.00146526	0.00649809
S100A2	NM_005978	15.0569	1.45313	0.316477	4.59158	4.39903e-06	3.90382e-05
CARD6	NM_032587	210.826	1.45283	0.23699	6.13034	8.76942e-10	1.52955e-08
HIST1H2BD	NM_138720	39.6454	1.45267	0.228818	6.34858	2.17307e-10	4.1415e-09
TRPA1	NM_007332	4188.4	1.45141	0.287541	5.04766	4.47263e-07	4.85536e-06
RPL9	NM_001024921	15.1623	1.45005	0.384549	3.7708	0.000162728	0.000976427
HIC1	NM_001098202	7.49593	1.44805	0.376097	3.85019	0.000118028	0.000737155
RECQL4	NM_004260	50.7142	1.44592	0.160533	9.007	2.11773e-19	1.15278e-17
RIN1	NM_004292	150.244	1.44464	0.10579	13.6557	1.86611e-42	5.35926e-40
C7orf43	NM_018275	15.3284	1.44443	0.321641	4.49081	7.09534e-06	5.98372e-05
RNVU1-19	NR_104086	10.8562	1.43942	0.368851	3.90245	9.52254e-05	0.000609596
ZNF668	NM_001172668	9.82196	1.43869	0.297762	4.83167	1.35393e-06	1.33605e-05
PANK1	NM_148977	7.65172	1.43744	0.323334	4.4457	8.76059e-06	7.24554e-05
FOXD1	NM_004472	177.549	1.43545	0.280058	5.12557	2.96647e-07	3.33868e-06
LRRC8C	NM_032270	625.052	1.43538	0.106671	13.4562	2.82976e-41	7.25158e-39
LOC152225	NR_026934	9.38409	1.43517	0.405191	3.54196	0.000397166	0.00212311
SLC52A2	NR_045600	10.2613	1.43129	0.425777	3.3616	0.000774924	0.00375886
BHLHE41	NM_030762	10.2234	1.43105	0.324957	4.40383	1.06357e-05	8.59996e-05
EXOSC4	NM_019037	113.653	1.42713	0.16342	8.73289	2.48236e-18	1.17135e-16
ITGB1	NM_002211	11.0584	1.42677	0.391732	3.64222	0.000270294	0.00151899
SVIL	NM_003174	106.722	1.42648	0.201488	7.07974	1.44429e-12	3.64509e-11
VTRNA1-3	NR_026705	306.878	1.41852	0.330738	4.28896	1.79508e-05	0.000138622
NTN1	NM_004822	23.2386	1.41798	0.329548	4.30282	1.68639e-05	0.000130896
LRFN5	NM_152447	10.5178	1.41742	0.332936	4.25732	2.06888e-05	0.000157358
HMGA2	NM_003483	809.202	1.41622	0.267431	5.29567	1.18581e-07	1.44175e-06
MAPKAPK2	NM_004759	4.98868	1.41073	0.453129	3.11331	0.00185001	0.00794012
FAM195A	NM_138418	78.6097	1.41064	0.135612	10.402	2.42723e-25	2.1973e-23
CLDN4	NM_001305	10.2668	1.41027	0.39382	3.581	0.000342281	0.00186685
ARHGAP24	NM_001042669	17.0789	1.41012	0.447768	3.14922	0.00163705	0.00714956
LINC00857	NR_038464	22.6428	1.41009	0.206253	6.83671	8.10334e-12	1.85663e-10
MON1A	NM_032355	21.3153	1.40984	0.252557	5.58224	2.37446e-08	3.23132e-07
GPATCH11	NM_174931	10.6674	1.40878	0.301195	4.67731	2.90661e-06	2.70175e-05
MAST4	NM_001297651	8.31321	1.4075	0.409734	3.43514	0.000592242	0.00299301
CYP51A1	NM_000786	216.553	1.40491	0.300211	4.67974	2.87237e-06	2.67441e-05
SNORA53	NR_003015	2398.61	1.40375	0.283937	4.94388	7.65824e-07	7.93079e-06
SPSB1	NM_025106	153.714	1.40316	0.193173	7.26374	3.76526e-13	1.0248e-11
DVL1	NM_004421	444.342	1.40273	0.102405	13.6979	1.04574e-42	3.05593e-40
MT1E	NM_175617	147.046	1.39966	0.21438	6.52885	6.62775e-11	1.35458e-09
GRAMD1C	NM_017577	13.2232	1.39861	0.247025	5.6618	1.49792e-08	2.11628e-07
SNORA78	NR_003020	18.1333	1.39576	0.407575	3.42455	0.000615809	0.00309428
TM9SF1	NM_001014842	11.1475	1.39568	0.373158	3.74017	0.000183893	0.00108813
LOC100506100	NR_046240	24.9973	1.39466	0.230421	6.05267	1.42466e-09	2.39702e-08
ZNF697	NM_001080470	409.617	1.39359	0.114067	12.2173	2.51307e-34	4.65114e-32
RCN3	NM_020650	620.909	1.39274	0.118093	11.7936	4.21051e-32	6.26201e-30
NFKBIB	NR_040515	32.1353	1.39244	0.312783	4.45177	8.51651e-06	7.0612e-05
AGAP2-AS1	NR_027032	4.69659	1.39122	0.377599	3.68438	0.000229257	0.00131364
TCTEX1D2	NM_152773	13.068	1.39055	0.325879	4.26706	1.98068e-05	0.000151479
DENND4C	NM_017925	8.67772	1.38962	0.298457	4.656	3.22414e-06	2.95729e-05
SLC7A5P1	NR_002593	5.45807	1.38735	0.354453	3.91407	9.07535e-05	0.000584376
LIMS1	NM_001193483	10.6175	1.38717	0.382593	3.6257	0.000288175	0.00160647
FAM105A	NM_019018	5.73371	1.38655	0.428177	3.23827	0.00120258	0.00550919
PREX1	NM_020820	79.6201	1.38587	0.245724	5.63992	1.70128e-08	2.37737e-07
PLK3	NM_004073	146.68	1.38205	0.132567	10.4253	1.90091e-25	1.7889e-23
RBM20	NM_001134363	4.76162	1.37979	0.428891	3.21711	0.0012949	0.00587075
MIR1262	NR_031664	20.4926	1.37815	0.259136	5.31826	1.04766e-07	1.28222e-06
TYMSOS	NM_001012716	8.69426	1.37575	0.386197	3.56229	0.000367633	0.00198627
SAC3D1	NM_013299	52.9596	1.37416	0.208361	6.59509	4.24998e-11	8.90465e-10
RIF1	NM_001177665	22.5295	1.3717	0.334898	4.09586	4.20597e-05	0.000295857
MLKL	NM_152649	19.9903	1.37155	0.242729	5.65055	1.59934e-08	2.24812e-07
CAPN2	NM_001748	147.859	1.36766	0.364429	3.75287	0.000174821	0.00104149
PLAUR	NM_001005376	30.3906	1.36675	0.298728	4.57524	4.75677e-06	4.17678e-05
GJA1	NM_000165	3270.58	1.36669	0.232658	5.87427	4.24717e-09	6.51428e-08
NFKBID	NM_139239	12.9493	1.36667	0.328386	4.16179	3.15758e-05	0.000229576
ATAD3B	NM_031921	7.9147	1.36332	0.434574	3.13714	0.00170607	0.00741406
SPRED2	NM_001128210	4.54229	1.36318	0.381235	3.57568	0.000349314	0.00190334
RNPS1	NM_006711	5.1394	1.35992	0.414243	3.2829	0.00102746	0.0048142
RNVU1-15	NR_104076	19.7235	1.35979	0.344472	3.94745	7.89868e-05	0.000519126
PTGES2	NM_025072	7.65074	1.35979	0.3829	3.55129	0.000383349	0.00206115
KCNK1	NM_002245	11.2221	1.35527	0.382318	3.54488	0.000392794	0.00210243
TRPV2	NM_016113	349.837	1.355	0.209548	6.46628	1.00447e-10	2.00617e-09
BCAR3	NM_003567	4.01089	1.35476	0.443325	3.05592	0.00224374	0.00936458
C15orf65	NM_001198784	5.16517	1.35286	0.407864	3.31695	0.000910065	0.00431879
GCNT2	NM_145649	9.89657	1.35285	0.322456	4.19547	2.72303e-05	0.000200786
RBBP7	NM_002893	46.6559	1.35225	0.285411	4.73791	2.1593e-06	2.05881e-05
DLG4	NM_001128827	5.75275	1.35109	0.386323	3.4973	0.000469984	0.00244184
SCARNA12	NR_003010	584.267	1.35069	0.244971	5.51367	3.51423e-08	4.65314e-07
CENPB	NM_001810	849.439	1.34724	0.0964702	13.9653	2.53826e-44	8.62853e-42
POLR3C	NM_006468	6.5842	1.34713	0.351309	3.8346	0.000125771	0.000779378
C11orf91	NM_001166692	7.93481	1.34705	0.41902	3.21476	0.00130553	0.00590611
TRIM47	NM_033452	62.3897	1.34572	0.146794	9.1674	4.84583e-20	2.70863e-18
CA9	NM_001216	11.2386	1.3437	0.398405	3.37269	0.000744375	0.00363396
UBTD1	NM_024954	178.939	1.34351	0.136135	9.86894	5.67589e-23	4.33685e-21
THBS2	NM_003247	517.205	1.34071	0.179238	7.48005	7.42947e-14	2.23784e-12
GNA13	NM_006572	44.282	1.33985	0.28094	4.76915	1.85004e-06	1.78645e-05
RAPGEF4-AS1	NR_026995	11.3715	1.33797	0.327871	4.08077	4.48859e-05	0.000313617
ENO1	NM_001428	792.123	1.33754	0.177131	7.55115	4.31434e-14	1.34325e-12
DSE	NM_013352	17.2197	1.33613	0.26368	5.06723	4.03654e-07	4.40896e-06
SOX15	NM_006942	6.36957	1.33596	0.332196	4.0216	5.78053e-05	0.000393487
PGM1	NM_002633	51.3784	1.3256	0.223425	5.9331	2.97268e-09	4.70683e-08
SPRED2	NM_181784	20.5264	1.32472	0.364388	3.63546	0.000277487	0.00155365
GGN	NM_152657	4.99717	1.32248	0.364983	3.6234	0.000290761	0.00161763
MARS2	NM_138395	74.4849	1.32247	0.118407	11.1688	5.79715e-29	7.10022e-27
SLC25A15	NM_014252	201.314	1.32185	0.260728	5.06984	3.9816e-07	4.35466e-06
STIP1	NM_001282652	11.0052	1.31714	0.284092	4.63629	3.54711e-06	3.22161e-05
NOL4L	NM_001256798	6.44151	1.31619	0.348594	3.77572	0.000159548	0.000959419
MAFK	NM_002360	197.45	1.31427	0.18047	7.28248	3.27745e-13	8.9643e-12
PTP4A2	NM_080391	49.2791	1.31278	0.394843	3.32481	0.000884775	0.0042168
FJX1	NM_014344	170.269	1.31156	0.13766	9.52752	1.61087e-21	1.02413e-19
SNORD133	NR_132753	147.939	1.31153	0.319483	4.10517	4.04014e-05	0.000284914
LOC100131496	NR_024594	9.01787	1.31147	0.377368	3.4753	0.000510281	0.00262987
GJC2	NM_020435	45.4851	1.31141	0.273622	4.79278	1.64487e-06	1.60226e-05
ENO2	NM_001975	227.537	1.31031	0.137266	9.54577	1.35101e-21	8.70555e-20
SFRP1	NM_003012	15866.6	1.30837	0.216018	6.05675	1.38899e-09	2.33937e-08
F2RL1	NM_005242	142.038	1.29709	0.186311	6.96193	3.35641e-12	8.14982e-11
SMIM4	NM_001124767	36.2548	1.29653	0.285193	4.54616	5.46326e-06	4.72735e-05
WDR45	NM_001029896	6.47666	1.29536	0.377875	3.428	0.000608039	0.003058
APBA3	NM_004886	66.6714	1.29249	0.120378	10.7369	6.82626e-27	7.38344e-25
MRPL17	NM_022061	672.219	1.28982	0.0811621	15.8919	7.20607e-57	4.13902e-54
ADGRA3	NM_145290	1102.54	1.28955	0.263554	4.89293	9.93458e-07	1.00596e-05
RRM2B	NM_001172477	15.4971	1.28817	0.360301	3.57525	0.000349888	0.00190585
C19orf24	NM_017914	110.799	1.28684	0.153098	8.40536	4.26556e-17	1.78074e-15
EEF1E1	NM_004280	49.2796	1.28541	0.215373	5.96828	2.3977e-09	3.87377e-08
PGP	NM_001042371	128.91	1.28473	0.0927255	13.8552	1.18361e-43	3.68003e-41
MAGEH1	NM_014061	280.673	1.28395	0.19113	6.71769	1.84624e-11	4.03052e-10
SNORA50C	NR_002995	19.3661	1.28293	0.318444	4.02876	5.60725e-05	0.000383731
BAIAP2	NM_017450	7.13312	1.28288	0.343941	3.72996	0.000191513	0.00112682
BRCA2	NM_000059	191.932	1.28226	0.364006	3.52265	0.000427253	0.00225214
PSMD2	NM_002808	188.295	1.28108	0.195779	6.5435	6.00936e-11	1.23425e-09
GAMT	NM_138924	18.4236	1.27908	0.224102	5.70757	1.14604e-08	1.64707e-07
INF2	NM_032714	49.6011	1.2783	0.186785	6.8437	7.71731e-12	1.77551e-10
FBXO9	NM_033480	18.5938	1.27809	0.321808	3.9716	7.139e-05	0.000474794
RPSAP52	NR_026825	53.197	1.27628	0.279157	4.57192	4.83285e-06	4.23911e-05
SMAD3	NM_005902	144.511	1.27214	0.416597	3.05364	0.00226084	0.00941706
MERTK	NM_006343	5.41742	1.26763	0.416328	3.0448	0.00232838	0.00966343
PAGR1	NM_024516	324.267	1.26613	0.132537	9.55309	1.25884e-21	8.15897e-20
RPL6	NM_001024662	17.6636	1.26349	0.226586	5.57618	2.45852e-08	3.32939e-07
POLR3K	NM_016310	47.7933	1.26188	0.214627	5.8794	4.11765e-09	6.32728e-08
TMEM205	NM_198536	9.13616	1.26153	0.358177	3.5221	0.00042815	0.00225615
GNG12-AS1	NR_040077	134.779	1.26127	0.219815	5.73788	9.58718e-09	1.39959e-07
MSMO1	NM_006745	244.923	1.26054	0.340906	3.6976	0.000217644	0.00125616
SNORA70	NR_000011	733.315	1.2598	0.368165	3.42183	0.000622021	0.00312078
SLC38A5	NM_033518	250.519	1.25738	0.217258	5.78749	7.14474e-09	1.06259e-07
MIR210HG	NR_038262	11.4742	1.25725	0.267945	4.6922	2.70282e-06	2.52784e-05
DRAP1	NM_006442	1039.52	1.25484	0.15297	8.20318	2.34109e-16	8.98515e-15
ARPC1B	NM_005720	839.649	1.25296	0.0693669	18.0629	6.25087e-73	7.4372e-70
EMC9	NM_016049	26.4745	1.25296	0.23722	5.28183	1.27898e-07	1.54867e-06
SVIP	NM_148893	66.4628	1.25281	0.152947	8.19114	2.58758e-16	9.83146e-15
RIPK2	NM_003821	281.419	1.25259	0.128084	9.77946	1.37943e-22	9.90394e-21
SMYD3	NM_001167740	7.00408	1.25132	0.379504	3.29726	0.000976344	0.00460185
ERRFI1	NM_018948	692.163	1.2493	0.126909	9.844	7.27587e-23	5.41045e-21
GALNT6	NM_007210	378.841	1.24895	0.176557	7.07393	1.50607e-12	3.78953e-11
SLC35E4	NM_001001479	72.1722	1.24604	0.104938	11.8741	1.61361e-32	2.48869e-30
SCARNA28	NR_132754	245.05	1.2451	0.352044	3.53679	0.000405025	0.00215543
LPAR3	NM_012152	36.7648	1.24284	0.252038	4.93118	8.17362e-07	8.4042e-06
MIR155HG	NR_001458	15.6228	1.24004	0.276282	4.48831	7.17888e-06	6.04543e-05
MIR491	NR_030166	9.84227	1.23907	0.27574	4.49362	7.00214e-06	5.92354e-05
NEK4	NM_003157	11.3506	1.23625	0.287879	4.29433	1.75221e-05	0.000135563
FAM133DP	NR_034169	7.20262	1.2362	0.318512	3.88117	0.000103956	0.0006584
FEN1	NM_004111	189.172	1.23594	0.25043	4.93529	8.00317e-07	8.2493e-06
GCAT	NM_014291	5.50308	1.23185	0.349196	3.52768	0.000419218	0.0022175
C12orf60	NM_175874	5.86936	1.22894	0.356327	3.4489	0.000562865	0.00286279
RNASEH2C	NM_032193	146.005	1.22837	0.114522	10.7261	7.67582e-27	8.14371e-25
PPP1R16A	NM_032902	96.5306	1.22629	0.10944	11.2052	3.84696e-29	4.81795e-27
PSMG3	NM_032302	19.9028	1.22538	0.266067	4.60555	4.11383e-06	3.68211e-05
PTGIR	NM_000960	21.4125	1.22506	0.319695	3.83196	0.000127126	0.000786019
TRMT1L	NM_030934	26.7107	1.22397	0.279023	4.38663	1.1512e-05	9.21904e-05
GINS4	NM_032336	91.1576	1.22318	0.257375	4.75251	2.0091e-06	1.9233e-05
SPATA2L	NM_152339	42.7439	1.22316	0.237686	5.14609	2.65965e-07	3.02195e-06
PABPN1	NM_004643	83.5003	1.22269	0.308122	3.9682	7.24164e-05	0.000480765
RNF145	NM_001199383	27.3398	1.22223	0.226563	5.39466	6.86523e-08	8.68293e-07
RAB38	NM_022337	52.5235	1.22183	0.281531	4.33994	1.42521e-05	0.000111979
CCND1	NM_053056	17788.4	1.21857	0.161455	7.54742	4.43968e-14	1.3797e-12
SAMD1	NM_138352	109.301	1.21655	0.166916	7.28841	3.13637e-13	8.62087e-12
TNFRSF10D	NM_003840	3162.68	1.21407	0.129815	9.35231	8.57547e-21	5.02964e-19
COX17	NM_005694	95.8736	1.21345	0.124564	9.74157	2.0044e-22	1.40875e-20
SIRT1	NM_012238	20.3089	1.20826	0.263132	4.59184	4.39354e-06	3.90103e-05
FBXL15	NM_024326	47.363	1.20134	0.169347	7.09398	1.30309e-12	3.31382e-11
GPSM2	NM_013296	173.189	1.20079	0.211416	5.67976	1.34888e-08	1.91382e-07
CD9	NM_001769	674.703	1.19667	0.182379	6.56142	5.32995e-11	1.10425e-09
STAG2	NM_001042749	9.63563	1.19563	0.334982	3.56925	0.000358009	0.00194309
RNVU1-6	NR_104085	13.2527	1.19544	0.352861	3.38784	0.000704448	0.00346442
AGFG2	NM_006076	53.6753	1.19289	0.165905	7.19019	6.47014e-13	1.71993e-11
CPD	NM_001304	178.402	1.19132	0.165294	7.20724	5.70992e-13	1.52665e-11
PDF	NM_022341	11.2018	1.18919	0.294866	4.033	5.50685e-05	0.00037748
EDEM3	NM_025191	1450.8	1.18818	0.140766	8.44081	3.15143e-17	1.32559e-15
PRKCH	NM_006255	25.5059	1.18763	0.358535	3.31246	0.00092478	0.00438113
SNORA14A	NR_002955	23.2453	1.18516	0.383644	3.08921	0.0020069	0.0085256
CDK16	NM_033018	5.80003	1.18501	0.340015	3.48516	0.00049185	0.00254671
DDRGK1	NM_023935	227.718	1.18308	0.166587	7.10189	1.23061e-12	3.14392e-11
PGM2L1	NM_173582	526.029	1.18259	0.32928	3.59142	0.000328876	0.001802
TNFAIP2	NM_006291	413.812	1.18097	0.221032	5.34297	9.14354e-08	1.12818e-06
TRIB1	NM_025195	34.4167	1.17983	0.20543	5.74321	9.29007e-09	1.36219e-07
CCDC168	NM_001146197	6.18084	1.17981	0.345788	3.41194	0.000645021	0.00321584
LPIN2	NM_014646	1152.03	1.17917	0.0987026	11.9467	6.75651e-33	1.10336e-30
GRPEL1	NM_025196	303.437	1.17883	0.173516	6.79376	1.09247e-11	2.45578e-10
TOR4A	NM_017723	340.618	1.17826	0.143281	8.2234	1.97815e-16	7.69863e-15
SH3PXD2A-AS1	NR_038940	4.68045	1.17504	0.385705	3.04648	0.00231537	0.00961292
PDXP	NM_020315	105.528	1.17138	0.136494	8.5819	9.33167e-18	4.17843e-16
DST	NM_001144770	6.71334	1.17124	0.369908	3.16631	0.00154385	0.00679627
PAIP1	NM_006451	5.77622	1.16989	0.350796	3.33495	0.000853138	0.00408119
RPEL1	NM_001143909	16.8696	1.16982	0.328743	3.55847	0.000373025	0.00201149
LRFN4	NM_024036	117.12	1.16946	0.156781	7.45916	8.70784e-14	2.5994e-12
MMP3	NM_002422	168.548	1.16684	0.354555	3.29099	0.000998344	0.00469492
TMEM64	NM_001008495	8.04656	1.16669	0.281738	4.14103	3.45748e-05	0.000248345
BNIP3	NM_004052	750.762	1.1665	0.162573	7.17527	7.21665e-13	1.90202e-11
TOMM34	NM_006809	244.73	1.16616	0.160291	7.2753	3.45662e-13	9.43883e-12
SARAF	NM_016127	29.0678	1.16249	0.258921	4.48976	7.13033e-06	6.00758e-05
SH2B2	NM_020979	14.3233	1.15696	0.247851	4.66797	3.04189e-06	2.81337e-05
GALNT4	NM_003774	17.7949	1.1558	0.248815	4.64521	3.39734e-06	3.09571e-05
FOXL1	NM_005250	590.17	1.15534	0.198077	5.83276	5.45168e-09	8.24783e-08
STBD1	NM_003943	11.8589	1.15513	0.31044	3.72094	0.000198482	0.00116085
ADAMTS3	NM_014243	34.6227	1.15091	0.151923	7.57562	3.57415e-14	1.12755e-12
ITGB5	NM_002213	1645.79	1.15077	0.113767	10.1151	4.73588e-24	3.86694e-22
MEPCE	NM_019606	39.1996	1.14932	0.195716	5.8724	4.29521e-09	6.57585e-08
ST20-AS1	NR_028330	21.0126	1.14665	0.265241	4.32306	1.53878e-05	0.000120054
FAM155A	NM_001080396	599.751	1.14638	0.10468	10.9512	6.55516e-28	7.58259e-26
BIRC2	NM_001256163	40.7996	1.1453	0.269359	4.25195	2.11913e-05	0.000160666
DIS3	NM_014953	14.4421	1.14455	0.217198	5.26962	1.36709e-07	1.64416e-06
NAB1	NM_005966	785.572	1.1444	0.306511	3.73363	0.000188737	0.00111246
PPM1G	NM_177983	829.248	1.14007	0.0846716	13.4647	2.52465e-41	6.57081e-39
TBC1D8	NM_001102426	191.058	1.13932	0.200778	5.67453	1.39068e-08	1.9681e-07
RTTN	NM_173630	399.434	1.13819	0.216309	5.26188	1.42588e-07	1.70993e-06
WDR54	NM_032118	86.0237	1.13656	0.189851	5.98658	2.14293e-09	3.47564e-08
ELOF1	NM_032377	167.397	1.13643	0.14221	7.99124	1.33593e-15	4.798e-14
LOC100130872	NR_024569	86.8017	1.13445	0.185924	6.10166	1.04974e-09	1.80264e-08
PUS7L	NM_001098615	8.21042	1.13366	0.335906	3.37492	0.00073836	0.00360882
LYPLA2	NM_007260	280.632	1.13332	0.117652	9.63286	5.80905e-22	3.91747e-20
LOC100289580	NR_103774	8.45811	1.13222	0.301438	3.75608	0.000172595	0.0010297
RDH11	NM_016026	22.1414	1.12975	0.27319	4.1354	3.54345e-05	0.000253645
CA11	NM_001217	27.0635	1.12938	0.32073	3.52127	0.000429481	0.00226173
SNORA23	NR_002962	915.793	1.12842	0.332627	3.39245	0.000692694	0.00341367
NDUFA1	NM_004541	663.011	1.12769	0.190844	5.90894	3.44326e-09	5.38034e-08
GABRB1	NM_000812	133.604	1.12668	0.190801	5.90499	3.52677e-09	5.50567e-08
ABHD6	NM_020676	106.755	1.12476	0.09656	11.6483	2.34077e-31	3.3325e-29
BRSK1	NM_032430	133.728	1.12351	0.200524	5.6029	2.10796e-08	2.90424e-07
FNDC3A	NM_001079673	13.3941	1.12185	0.334459	3.35423	0.000795858	0.00384584
GALK2	NM_001001556	17.5725	1.12156	0.223724	5.01311	5.3556e-07	5.71115e-06
SOD2	NM_000636	640.231	1.12118	0.34843	3.21781	0.00129174	0.00585804
CLMN	NM_024734	7.07466	1.12039	0.32388	3.45926	0.00054166	0.00276762
TMEM38B	NM_018112	107.514	1.1201	0.248897	4.50026	6.78707e-06	5.75623e-05
GTPBP2	NM_019096	9.03044	1.11889	0.348733	3.20844	0.00133459	0.00601633
SLC35F5	NR_104470	8.70706	1.11389	0.343784	3.24009	0.00119492	0.0054801
PYGB	NM_002862	2217.21	1.11364	0.139509	7.98258	1.43306e-15	5.13343e-14
ORAI1	NM_032790	64.8644	1.11164	0.112903	9.84601	7.13218e-23	5.32739e-21
MIR1267	NR_031671	28.9876	1.10983	0.215199	5.15723	2.50627e-07	2.86134e-06
ITGB1	NM_133376	19.8056	1.10552	0.305031	3.62429	0.00028976	0.00161314
SERTAD1	NM_013376	219.481	1.10368	0.134743	8.19098	2.59111e-16	9.83146e-15
JUNB	NM_002229	320.549	1.10205	0.189571	5.81339	6.12188e-09	9.17842e-08
LOC101928446	NR_110938	22.2008	1.10056	0.298606	3.68564	0.000228129	0.00130876
TRIOBP	NM_138632	23.6855	1.09821	0.210629	5.21396	1.84854e-07	2.17759e-06
FADS2	NM_004265	40.7912	1.0974	0.187389	5.85625	4.73434e-09	7.2084e-08
EBP	NM_006579	310.393	1.09525	0.117123	9.35133	8.65505e-21	5.0585e-19
APC	NM_001127511	12.3388	1.08894	0.286324	3.80317	0.000142856	0.000869719
NFKBIE	NM_004556	110.954	1.08878	0.186745	5.8303	5.53271e-09	8.35524e-08
RPUSD1	NM_058192	127.096	1.08766	0.114603	9.49064	2.2962e-21	1.43789e-19
FBXO2	NM_012168	25.1324	1.08697	0.303427	3.5823	0.000340585	0.00185821
CNTNAP3P2	NR_111893	12.5934	1.08646	0.297733	3.64912	0.000263135	0.00148226
BOP1	NM_015201	233.355	1.08576	0.162099	6.69814	2.11093e-11	4.58433e-10
DPH2	NM_001384	24.9004	1.08547	0.245502	4.42142	9.80551e-06	8.01424e-05
UBE2M	NM_003969	334.931	1.08492	0.0666651	16.2742	1.50588e-59	1.00334e-56
POMGNT1	NM_017739	7.79331	1.08373	0.305305	3.54968	0.000385704	0.00207181
UBE2S	NM_014501	321.844	1.08344	0.153652	7.05123	1.77338e-12	4.40227e-11
KATNBL1P6	NR_003954	25.6261	1.08333	0.181304	5.97526	2.2973e-09	3.72238e-08
PIM2	NM_006875	67.1935	1.08292	0.168952	6.40962	1.45883e-10	2.8454e-09
F11R	NM_016946	70.8459	1.08244	0.288538	3.75146	0.000175804	0.00104622
TRIB2	NM_021643	72.0652	1.08118	0.133267	8.11286	4.94427e-16	1.83708e-14
ADAT3	NM_138422	8.45576	1.07936	0.349821	3.08545	0.00203245	0.00861659
PIH1D1	NM_017916	316.984	1.07926	0.104277	10.3499	4.19065e-25	3.77317e-23
FBXO7	NM_012179	28.7743	1.07511	0.312037	3.44546	0.000570083	0.00289244
C1GALT1	NM_020156	286.355	1.07487	0.242406	4.43416	9.24324e-06	7.61071e-05
UQCC3	NM_001085372	91.4272	1.07431	0.157711	6.81187	9.63396e-12	2.1833e-10
IMP4	NM_033416	226.121	1.07278	0.165454	6.48385	8.94101e-11	1.79868e-09
CTBP1	NM_001012614	35.5876	1.07096	0.216717	4.94173	7.74308e-07	8.00599e-06
SNHG15	NR_003697	75.2377	1.07002	0.122515	8.73381	2.46245e-18	1.16526e-16
TGIF1	NM_170695	20.204	1.06998	0.314192	3.40549	0.000660451	0.00328098
CTU1	NM_145232	41.5145	1.06986	0.251134	4.26012	2.04318e-05	0.000155545
SLC31A1	NM_001859	975.047	1.06986	0.15349	6.97019	3.16514e-12	7.69661e-11
FRMD4A	NM_018027	428.697	1.06973	0.115105	9.2935	1.49292e-20	8.63456e-19
TFB1M	NM_016020	151.386	1.06914	0.0997591	10.7172	8.45129e-27	8.90969e-25
C19orf71	NM_001135580	37.6281	1.06584	0.225789	4.72051	2.35255e-06	2.22481e-05
TNFRSF10C	NM_003841	19.1416	1.06446	0.255643	4.16384	3.12943e-05	0.000227728
SWSAP1	NM_175871	8.41529	1.06213	0.338538	3.13741	0.00170449	0.00740911
SURF4	NM_001280790	8.46491	1.06128	0.333541	3.18185	0.00146337	0.0064938
FRAT2	NM_012083	41.3047	1.06105	0.318118	3.33539	0.000851803	0.00407598
NPC1	NM_000271	367.941	1.06094	0.169598	6.25561	3.95967e-10	7.28797e-09
ENKD1	NM_032140	40.0961	1.06006	0.175806	6.02971	1.64256e-09	2.73055e-08
ACTA2	NM_001141945	24.244	1.05966	0.256599	4.12965	3.63323e-05	0.000258848
EXOSC5	NM_020158	25.1536	1.05881	0.177803	5.95492	2.60192e-09	4.17536e-08
SNAI1	NM_005985	13.7921	1.05814	0.230529	4.59005	4.43133e-06	3.92508e-05
GMPPA	NM_205847	15.5583	1.05762	0.294578	3.59029	0.000330307	0.00180746
ADGRF3	NM_153835	6.6729	1.05676	0.347812	3.03832	0.00237903	0.00984779
PMAIP1	NM_021127	377.057	1.05641	0.214386	4.92761	8.32402e-07	8.54302e-06
GLCE	NM_015554	1000.59	1.05633	0.22066	4.78713	1.6918e-06	1.64508e-05
KAZALD1	NM_030929	111.48	1.05623	0.197417	5.35025	8.78312e-08	1.08854e-06
LINC01465	NR_121682	40.8169	1.05531	0.215614	4.89444	9.85836e-07	1.00007e-05
ABHD1	NM_032604	6.61379	1.05458	0.327045	3.22456	0.00126164	0.00573715
CISD2	NM_001008388	130.64	1.05341	0.174799	6.02643	1.67621e-09	2.78095e-08
PHLDA1	NM_007350	3806.08	1.05158	0.178722	5.8839	4.00704e-09	6.1687e-08
BCAP31	NM_001139457	20.8743	1.05056	0.316336	3.32104	0.000896821	0.00426566
SSFA2	NM_001287505	85.9524	1.05014	0.327652	3.20503	0.00135047	0.0060731
FLJ32255	NR_104643	89.2491	1.04894	0.151539	6.92191	4.45592e-12	1.06488e-10
CDT1	NM_030928	28.7421	1.04859	0.219195	4.7838	1.72009e-06	1.67065e-05
B9D2	NM_030578	12.875	1.04765	0.296046	3.5388	0.000401949	0.0021418
ITGA4	NM_000885	204.681	1.0465	0.219224	4.77366	1.80904e-06	1.75294e-05
NXT1	NM_013248	104.885	1.04507	0.114029	9.165	4.95475e-20	2.76024e-18
SLC35G2	NM_025246	6.62256	1.04503	0.320014	3.26558	0.00109242	0.00507146
ZFP69B	NM_023070	81.4398	1.04462	0.153967	6.7847	1.16331e-11	2.60447e-10
NINJ1	NM_004148	294.687	1.04163	0.234844	4.43542	9.18915e-06	7.57741e-05
C17orf89	NM_001086521	269.17	1.04137	0.159572	6.52599	6.75538e-11	1.37898e-09
ELK3	NM_005230	234.5	1.03927	0.125202	8.30071	1.03491e-16	4.19426e-15
ZNHIT2	NM_014205	64.7979	1.03782	0.152612	6.8004	1.04333e-11	2.35165e-10
LRRC45	NM_144999	95.0714	1.03772	0.14061	7.38012	1.58147e-13	4.57229e-12
ANAPC13	NM_001242374	34.6226	1.03739	0.235532	4.40443	1.06061e-05	8.58316e-05
IDH3B	NM_006899	54.7412	1.03426	0.290558	3.55957	0.000371456	0.00200367
MURC	NM_001018116	26.5944	1.02964	0.167894	6.13267	8.6418e-10	1.50887e-08
TMEM200C	NM_001080209	38.8658	1.02957	0.232985	4.41902	9.91495e-06	8.09179e-05
SNORA49	NR_002979	295.323	1.02921	0.3057	3.36675	0.00076059	0.00370227
SEPT9	NM_006640	54.16	1.02741	0.141991	7.23579	4.62826e-13	1.25151e-11
ARPC5L	NM_030978	229.395	1.02728	0.10908	9.41768	4.61158e-21	2.77311e-19
MAFG-AS1	NR_015454	17.8709	1.02672	0.279731	3.67037	0.000242198	0.00138019
RPS6KA3	NM_004586	1080	1.02562	0.145397	7.05394	1.73926e-12	4.33135e-11
ZMYND19	NM_138462	130.983	1.02552	0.0959056	10.693	1.09761e-26	1.13559e-24
PIM3	NM_001001852	124.278	1.02464	0.159536	6.42262	1.33949e-10	2.62493e-09
PLXNA2	NM_025179	37.1614	1.01918	0.298446	3.41494	0.000637961	0.00318923
UQCRHL	NM_001089591	82.8231	1.01839	0.24508	4.15534	3.24802e-05	0.00023533
EXOSC2	NR_104230	7.48786	1.01675	0.299493	3.3949	0.000686535	0.00338934
SNORD14A	NR_000022	19.7159	1.01372	0.229654	4.41413	1.01417e-05	8.25665e-05
FKBP4	NM_002014	459.125	1.01253	0.156127	6.48532	8.85425e-11	1.78338e-09
UBALD2	NM_182565	61.6847	1.00889	0.178567	5.64994	1.60508e-08	2.25238e-07
PELI1	NM_020651	69.9043	1.00865	0.181391	5.56066	2.68764e-08	3.622e-07
TAF13	NM_005645	399.211	1.00743	0.187852	5.36291	8.18923e-08	1.01949e-06
NUP50	NM_007172	15.3952	1.00685	0.288937	3.48465	0.00049278	0.00254993
PFDN2	NM_012394	100.577	1.005	0.162339	6.19072	5.98889e-10	1.06921e-08
CDR2L	NM_014603	247.149	1.00364	0.149939	6.69366	2.17656e-11	4.70844e-10
COX7A1	NM_001864	124.708	1.00335	0.194539	5.1576	2.50136e-07	2.85792e-06
CAPN10	NM_023083	11.1077	1.00082	0.276436	3.62045	0.000294089	0.00163452
PSME2	NM_002818	486.98	0.999062	0.117783	8.48222	2.20945e-17	9.4366e-16
TMEM208	NM_014187	128.068	0.998366	0.13565	7.35989	1.84061e-13	5.24086e-12
ASPHD1	NM_181718	41.2461	0.996874	0.183176	5.44215	5.26405e-08	6.77091e-07
EMG1	NM_006331	262.745	0.99632	0.124678	7.99118	1.33654e-15	4.798e-14
LINC00632	NR_104228	20.4172	0.996262	0.289314	3.44353	0.000574174	0.00291142
C17orf82	NM_203425	12.7655	0.99619	0.319309	3.11983	0.00180953	0.00780457
MAP2K1	NM_002755	356.307	0.99567	0.100691	9.88835	4.67661e-23	3.6064e-21
EID1	NM_014335	2230.84	0.994384	0.168815	5.89036	3.85353e-09	5.95991e-08
FOXQ1	NM_033260	24.0169	0.994217	0.281789	3.52823	0.000418343	0.00221402
FAM46A	NM_017633	412.62	0.994034	0.208608	4.76509	1.88769e-06	1.81753e-05
FSIP1	NM_152597	16.2372	0.993889	0.296391	3.35331	0.000798523	0.00385313
KLHL17	NM_198317	72.7035	0.992158	0.157263	6.30891	2.8101e-10	5.28305e-09
RPL13AP5	NR_026712	190.38	0.991814	0.316957	3.12917	0.001753	0.0075883
NPRL2	NM_006545	106.747	0.990983	0.187805	5.27667	1.31552e-07	1.59017e-06
ICAM3	NM_002162	58.1758	0.990773	0.19871	4.98602	6.16356e-07	6.49788e-06
C6orf106	NM_024294	11.7576	0.990355	0.254475	3.89176	9.95207e-05	0.000633684
ISG15	NM_005101	230.888	0.989453	0.190685	5.18893	2.11503e-07	2.46537e-06
PRKAR1A	NM_001276289	9.41935	0.988534	0.257687	3.83618	0.000124963	0.000774658
UACA	NM_001008224	62.6915	0.987456	0.200241	4.93135	8.16624e-07	8.4018e-06
LOC101928417	NR_110937	14.4414	0.987046	0.319223	3.09203	0.00198794	0.008458
FAM86DP	NR_024241	120.141	0.985454	0.110172	8.94471	3.72914e-19	1.97195e-17
LRPAP1	NM_002337	67.1985	0.985242	0.317807	3.10013	0.00193438	0.00825332
NR1D1	NM_021724	23.603	0.985083	0.30796	3.19874	0.00138032	0.00618562
UGP2	NM_006759	62.3926	0.984607	0.252093	3.90573	9.39426e-05	0.000603007
NR2F6	NM_005234	320.133	0.984566	0.0958286	10.2742	9.20672e-25	7.94593e-23
TBC1D16	NM_019020	62.0362	0.984547	0.165451	5.95068	2.67031e-09	4.27275e-08
IGFBP6	NM_002178	1204.54	0.984025	0.138108	7.12505	1.04044e-12	2.68122e-11
TXNDC17	NM_032731	355.258	0.983934	0.174774	5.62975	1.80475e-08	2.51142e-07
SPRY2	NM_005842	234.321	0.98369	0.196648	5.0023	5.66514e-07	6.02062e-06
FAM50A	NM_004699	438.79	0.983245	0.0976479	10.0693	7.55225e-24	6.07719e-22
TPGS1	NM_033513	56.8789	0.982206	0.251086	3.91183	9.16012e-05	0.000589568
PI4K2B	NM_018323	302.726	0.979064	0.177336	5.52096	3.37157e-08	4.48131e-07
THEM6	NM_016647	22.3122	0.978426	0.210107	4.65679	3.21178e-06	2.94921e-05
SNORD3A	NR_006880	393499	0.978286	0.299779	3.26336	0.00110101	0.00510564
SLC35F2	NM_017515	164.776	0.976949	0.12629	7.73573	1.0281e-14	3.44568e-13
ANKRD9	NM_152326	58.7819	0.976155	0.22177	4.40165	1.07433e-05	8.67009e-05
CCDC47	NM_020198	1017.05	0.97578	0.0936195	10.4228	1.95074e-25	1.81528e-23
GAPDH	NM_001256799	27.3421	0.975168	0.188187	5.18191	2.19619e-07	2.54395e-06
GNL2	NM_013285	868.88	0.975085	0.0818642	11.911	1.0373e-32	1.63002e-30
CCDC71L	NM_175884	496.372	0.974793	0.190131	5.12695	2.94479e-07	3.31877e-06
CAPN15	NM_005632	202.806	0.973899	0.137475	7.08421	1.3984e-12	3.54537e-11
SCARNA2	NR_003023	2648.81	0.972458	0.174449	5.57446	2.48296e-08	3.35976e-07
ADAMTSL4-AS1	NR_104133	43.3892	0.970919	0.285006	3.40667	0.000657614	0.00326786
SLC19A2	NM_006996	132.408	0.9706	0.299151	3.24452	0.0011765	0.00541056
FADD	NM_003824	288.987	0.969625	0.108747	8.91632	4.82052e-19	2.49364e-17
BICD2	NM_001003800	17.1668	0.969212	0.203856	4.75438	1.99055e-06	1.90884e-05
SENP3	NM_015670	22.2632	0.96754	0.221477	4.36859	1.25052e-05	9.93572e-05
ZNF639	NM_016331	19.3193	0.966399	0.238049	4.05967	4.91419e-05	0.000340498
SLC41A2	NM_032148	85.0896	0.966162	0.172685	5.59495	2.20687e-08	3.0255e-07
SNORA74A	NR_002915	1642.12	0.964494	0.297384	3.24326	0.0011817	0.00542993
WDR90	NM_145294	73.0408	0.96358	0.17905	5.38163	7.38127e-08	9.27923e-07
LINC01021	NR_038848	93.2729	0.962632	0.216012	4.45638	8.33562e-06	6.92847e-05
FXR2	NM_004860	634.025	0.961003	0.0712443	13.4888	1.81936e-41	4.81032e-39
ANKRD39	NM_016466	28.0068	0.959156	0.163199	5.87721	4.17249e-09	6.40564e-08
NAT14	NM_020378	185.332	0.958624	0.183584	5.22172	1.77264e-07	2.09276e-06
PNKP	NM_007254	181.52	0.958186	0.20021	4.7859	1.70226e-06	1.65429e-05
SLC17A5	NM_012434	705.15	0.958112	0.126392	7.58049	3.44248e-14	1.08807e-12
LINC01356	NR_103746	10.1861	0.95728	0.282633	3.38701	0.000706587	0.00347186
HSCB	NM_172002	120.385	0.956526	0.175844	5.43962	5.33942e-08	6.85199e-07
OAF	NM_178507	231.801	0.955368	0.217467	4.39317	1.11709e-05	8.97608e-05
GLA	NM_000169	176.037	0.954828	0.2283	4.18235	2.88515e-05	0.000211244
POGK	NM_017542	14.3495	0.954183	0.21108	4.52048	6.17007e-06	5.29221e-05
GAMT	NM_000156	32.6527	0.953904	0.282026	3.38232	0.000718758	0.00352543
MIRLET7I	NR_029661	10.2834	0.953773	0.292261	3.26343	0.00110073	0.00510564
SNORD25	NR_002565	17.2025	0.953737	0.261354	3.64921	0.000263046	0.00148226
OGFR	NM_007346	372.007	0.9532	0.133261	7.1529	8.49661e-13	2.22528e-11
POLRMT	NM_005035	146.892	0.947784	0.0869542	10.8998	1.15506e-27	1.3178e-25
UTP18	NM_016001	402.698	0.947683	0.117878	8.03954	9.0173e-16	3.2795e-14
SRPRB	NM_021203	745.921	0.946624	0.107685	8.79067	1.48665e-18	7.34812e-17
PIGV	NM_001202554	10.6797	0.946394	0.267531	3.53751	0.000403923	0.00215094
HSPE1	NM_002157	105.798	0.946234	0.195115	4.84962	1.23699e-06	1.22793e-05
SMARCD3	NM_001003801	15.6247	0.946186	0.294652	3.2112	0.00132183	0.00596917
IDH3A	NM_005530	249.191	0.940245	0.120167	7.82447	5.09806e-15	1.75089e-13
KRR1	NM_007043	366.345	0.938518	0.141471	6.63399	3.26726e-11	6.96835e-10
LINC00987	NR_036466	22.4043	0.938396	0.252852	3.71124	0.000206245	0.00119952
ABALON	NR_131907	14.515	0.938359	0.236367	3.96992	7.18978e-05	0.000477703
AP1S1	NM_001283	867.898	0.93396	0.171286	5.45262	4.9632e-08	6.45875e-07
C15orf52	NM_207380	570.751	0.931449	0.189465	4.91621	8.82346e-07	9.01671e-06
NCBP2-AS2	NR_024388	62.7158	0.93039	0.172997	5.37807	7.52898e-08	9.45066e-07
YIPF2	NM_024029	294.795	0.929839	0.174166	5.33882	9.35558e-08	1.15263e-06
NDUFV2	NM_021074	1032.41	0.92957	0.180342	5.15448	2.54337e-07	2.89972e-06
METRNL	NM_001004431	24.8892	0.929455	0.273198	3.40213	0.00066862	0.00331464
SV2A	NM_014849	196.506	0.926416	0.169991	5.44981	5.04247e-08	6.54147e-07
IMP3	NM_018285	319.615	0.92564	0.0887936	10.4246	1.91406e-25	1.79116e-23
QSOX2	NM_181701	249.616	0.921597	0.0772272	11.9336	7.91032e-33	1.27925e-30
FAM155A-IT1	NR_046848	208.188	0.921458	0.205116	4.49238	7.04306e-06	5.9491e-05
MRPL41	NM_032477	286.819	0.920276	0.129659	7.09769	1.26859e-12	3.23102e-11
RN7SK	NR_001445	256156	0.919618	0.283331	3.24574	0.00117148	0.00539041
ROMO1	NM_080748	420.725	0.919364	0.17863	5.14676	2.6503e-07	3.01338e-06
TIMP3	NM_000362	4222.97	0.915755	0.138924	6.59178	4.34578e-11	9.09392e-10
MIR34AHG	NR_132742	309.408	0.915398	0.203742	4.49294	7.02481e-06	5.93872e-05
FOCAD	NM_017794	1095.55	0.914976	0.14211	6.43851	1.20651e-10	2.3798e-09
AKAP8	NM_005858	307.653	0.914527	0.132693	6.89203	5.50015e-12	1.29401e-10
ZNF106	NM_001284307	42.9862	0.913687	0.212029	4.30926	1.63802e-05	0.000127438
FABP5	NM_001444	57.723	0.913295	0.287974	3.17145	0.00151679	0.006691
EMC4	NM_016454	10.838	0.913159	0.268957	3.39518	0.000685824	0.00338683
SNORD55	NR_000015	26.2613	0.912574	0.230695	3.95577	7.62901e-05	0.000503073
CREB3	NM_006368	691.159	0.908943	0.12467	7.29077	3.08197e-13	8.48536e-12
OPA3	NM_025136	255.025	0.908899	0.115937	7.83961	4.51945e-15	1.56508e-13
POP7	NM_005837	149.99	0.908828	0.117938	7.70598	1.29845e-14	4.28282e-13
NFE2L3	NM_004289	1164.01	0.908088	0.152862	5.94058	2.84017e-09	4.50559e-08
RRP1	NM_003683	150.088	0.906314	0.155643	5.82302	5.77937e-09	8.68052e-08
OSBPL3	NM_015550	22.2113	0.905509	0.278184	3.25508	0.00113361	0.00523934
FARSA	NM_004461	362.425	0.901816	0.136678	6.59811	4.16427e-11	8.74707e-10
CLASP2	NM_015097	79.8172	0.900656	0.114037	7.89793	2.83563e-15	9.93311e-14
SLC45A3	NM_033102	29.9691	0.899669	0.158275	5.68422	1.3141e-08	1.87007e-07
SERPINF1	NM_002615	910.024	0.899648	0.274743	3.2745	0.00105848	0.0049359
WDR34	NM_052844	139.324	0.897517	0.140654	6.38104	1.75893e-10	3.39104e-09
DDIT4	NM_019058	462.024	0.897145	0.228659	3.92351	8.72695e-05	0.000565182
MLLT11	NM_006818	253.816	0.895783	0.120698	7.42169	1.15634e-13	3.39704e-12
CIRBP-AS1	NR_027271	13.3876	0.89374	0.288794	3.09473	0.00196993	0.0083921
HAS2-AS1	NR_002835	8.40175	0.892505	0.268785	3.32051	0.000898522	0.00426887
TMX1	NM_030755	664.778	0.891401	0.112755	7.90561	2.66618e-15	9.40903e-14
DUS1L	NM_022156	219.939	0.890236	0.0734006	12.1285	7.46369e-34	1.3368e-31
UBN1	NM_001079514	15.1914	0.88981	0.288194	3.08753	0.00201824	0.00856944
PPP1R35	NM_145030	97.1883	0.889437	0.180406	4.93019	8.21516e-07	8.4417e-06
MAD2L1	NM_002358	82.1646	0.888003	0.289686	3.0654	0.00217378	0.0091265
RAC2	NM_002872	131.337	0.88606	0.176742	5.01329	5.3507e-07	5.70959e-06
HIST3H2A	NM_033445	32.4043	0.885222	0.23028	3.84411	0.000120988	0.000753948
THOP1	NM_003249	314.025	0.8851	0.130116	6.8024	1.02891e-11	2.32545e-10
SPATA24	NM_194296	16.2693	0.884031	0.197607	4.47368	7.68862e-06	6.43888e-05
ARHGAP44	NM_014859	36.4683	0.883473	0.161355	5.47534	4.36675e-08	5.73183e-07
ANO8	NM_020959	57.9834	0.88269	0.225443	3.91535	9.0273e-05	0.000582144
MAP3K10	NM_002446	63.6505	0.882018	0.199127	4.42942	9.44878e-06	7.7493e-05
MIR3916	NR_037480	43.3811	0.880837	0.18609	4.73339	2.20801e-06	2.10045e-05
NAGS	NM_153006	15.3529	0.879922	0.280813	3.13347	0.0017275	0.00749543
YWHAZ	NM_145690	19.1449	0.879876	0.24515	3.58914	0.000331771	0.00181428
ACP6	NM_016361	67.7495	0.878904	0.111829	7.85937	3.86076e-15	1.33977e-13
IMPAD1	NM_017813	2087.86	0.876572	0.148289	5.91125	3.39521e-09	5.31523e-08
CHAF1A	NM_005483	94.6843	0.875435	0.188062	4.65504	3.23913e-06	2.96593e-05
HOXB2	NM_002145	84.3145	0.871782	0.118767	7.34026	2.1318e-13	5.96796e-12
TRAF2	NM_021138	57.6337	0.871409	0.139257	6.25756	3.91038e-10	7.2132e-09
MTAP	NM_002451	627.388	0.870422	0.0936432	9.29509	1.47086e-20	8.53665e-19
TRAF4	NM_004295	256.606	0.870188	0.13233	6.5759	4.83596e-11	1.00943e-09
INA	NM_032727	105.314	0.869988	0.0926058	9.39453	5.74734e-21	3.43131e-19
HOXB-AS1	NR_102279	9.93916	0.868544	0.277857	3.12587	0.00177283	0.00765819
IFFO2	NM_001136265	140.036	0.867818	0.0863624	10.0486	9.32147e-24	7.42908e-22
ADAP2	NM_018404	21.2304	0.867466	0.194594	4.45783	8.27944e-06	6.8852e-05
TNFRSF12A	NM_016639	685.129	0.867269	0.179476	4.83223	1.35013e-06	1.33392e-05
CMAS	NM_018686	250.857	0.866652	0.101474	8.54065	1.33467e-17	5.83507e-16
DUSP5	NM_004419	345.425	0.866219	0.173803	4.98391	6.23123e-07	6.56506e-06
B3GLCT	NM_194318	150.755	0.864956	0.190322	4.54471	5.5012e-06	4.75771e-05
MCPH1	NM_024596	36.7022	0.86442	0.205346	4.20957	2.55853e-05	0.000190172
SNPH	NM_014723	195.396	0.86381	0.102921	8.39298	4.7399e-17	1.97381e-15
TNPO2	NM_001136195	15.8618	0.862706	0.201942	4.27206	1.93676e-05	0.00014853
C14orf79	NM_174891	53.9091	0.86269	0.147723	5.83994	5.222e-09	7.91473e-08
MRPL57	NM_024026	190.409	0.861701	0.11682	7.37631	1.62739e-13	4.68987e-12
NOC2L	NM_015658	491.457	0.861698	0.119501	7.2108	5.56223e-13	1.48955e-11
STRIP2	NM_020704	10.0468	0.860306	0.28211	3.04954	0.00229193	0.0095275
ATP1B3	NM_001679	670.346	0.858627	0.0709223	12.1066	9.74793e-34	1.72735e-31
GNB1L	NM_053004	24.3262	0.858333	0.211786	4.05283	5.06023e-05	0.000350034
PDCD5	NM_004708	395.976	0.858123	0.11466	7.48405	7.20688e-14	2.17868e-12
OXLD1	NM_001304999	12.2779	0.857497	0.246012	3.48559	0.000491061	0.00254341
C16orf91	NM_001272051	76.7628	0.85742	0.157615	5.43996	5.32919e-08	6.84412e-07
NDUFS8	NM_002496	347.332	0.856261	0.0991612	8.63504	5.87061e-18	2.67177e-16
PPAT	NM_002703	207.717	0.855394	0.223649	3.82472	0.000130921	0.000804152
MMP14	NM_004995	4082.39	0.854672	0.0973347	8.78075	1.62394e-18	7.93254e-17
USP1	NM_003368	17.7534	0.854662	0.229394	3.72573	0.00019475	0.00114385
EHBP1L1	NM_001099409	455.092	0.854289	0.20769	4.1133	3.90047e-05	0.000275881
SELT	NM_016275	761.452	0.853254	0.135304	6.30619	2.85986e-10	5.35846e-09
MYDGF	NM_019107	1162.04	0.852701	0.125137	6.81411	9.48473e-12	2.15241e-10
ZNF485	NM_145312	24.3688	0.85112	0.18407	4.6239	3.7659e-06	3.40366e-05
B4GAT1	NM_006876	229.173	0.850303	0.134182	6.33694	2.34379e-10	4.43642e-09
ESPL1	NM_012291	36.9033	0.849631	0.276238	3.07572	0.00209992	0.00886202
GPR180	NM_180989	528.564	0.848526	0.201969	4.20126	2.65436e-05	0.000196243
ANAPC5	NM_016237	48.8291	0.848519	0.246466	3.44274	0.000575856	0.00291906
SDHAF3	NM_020186	28.917	0.848519	0.230112	3.68742	0.000226535	0.00130072
ASPHD2	NM_020437	57.2424	0.848068	0.177815	4.76939	1.84784e-06	1.78535e-05
CHCHD2	NM_016139	1529.54	0.84787	0.0733315	11.5622	6.40785e-31	8.89463e-29
PIEZO2	NM_022068	370.242	0.847571	0.241186	3.51419	0.000441101	0.00231342
SMG1P5	NR_002453	23.0987	0.846881	0.277361	3.05335	0.002263	0.00942134
TMEM154	NM_152680	200.594	0.846818	0.208547	4.06056	4.8956e-05	0.000339351
ABCF3	NM_018358	295.066	0.844453	0.107903	7.82607	5.03353e-15	1.73589e-13
CENPBD1P1	NR_026052	320.66	0.843652	0.0873833	9.65461	4.69926e-22	3.19492e-20
CCDC57	NM_001316321	71.743	0.843282	0.197719	4.26504	1.99863e-05	0.000152712
TPI1	NM_001258026	18.0941	0.842989	0.218856	3.8518	0.000117252	0.000733135
COQ10B	NM_025147	486.439	0.841784	0.164361	5.12156	3.03024e-07	3.40126e-06
RUVBL2	NM_006666	495.032	0.841645	0.182604	4.60913	4.04354e-06	3.62504e-05
RRP9	NM_004704	107.901	0.841544	0.128269	6.56076	5.35358e-11	1.10776e-09
DPCD	NM_015448	192.508	0.840823	0.138134	6.08702	1.15031e-09	1.96319e-08
LMNB2	NM_032737	693.972	0.839256	0.137936	6.0844	1.16926e-09	1.99146e-08
MEA1	NM_014623	488.488	0.838358	0.0872409	9.60969	7.27684e-22	4.88751e-20
STARD10	NM_006645	99.718	0.838109	0.179317	4.67388	2.95558e-06	2.74115e-05
ATP1B1	NM_001677	241.572	0.837952	0.19514	4.2941	1.75405e-05	0.000135642
HS2ST1	NM_012262	499.748	0.836798	0.181681	4.60587	4.1075e-06	3.6804e-05
RNF168	NM_152617	376.399	0.836427	0.072821	11.4861	1.55008e-30	2.08223e-28
IFNGR2	NM_005534	41.4359	0.836243	0.250066	3.34409	0.000825529	0.00396506
C1orf74	NM_152485	55.7799	0.835043	0.138145	6.0447	1.49688e-09	2.516e-08
HSPA13	NM_006948	828.157	0.834891	0.166433	5.01637	5.26566e-07	5.63058e-06
H2AFZ	NM_002106	1186.82	0.83425	0.192271	4.33893	1.4318e-05	0.000112445
B3GNTL1	NM_001009905	22.8248	0.834243	0.18085	4.61291	3.97063e-06	3.56736e-05
DYNLT3	NM_006520	435.43	0.8316	0.173168	4.80226	1.56883e-06	1.53447e-05
MRPS21	NM_018997	55.3345	0.830025	0.210528	3.94258	8.0611e-05	0.000528637
AEN	NM_022767	762.934	0.829704	0.0688172	12.0566	1.78957e-33	3.011e-31
LOC148413	NR_015434	88.2302	0.829463	0.271624	3.05372	0.00226022	0.00941682
KDELR2	NM_006854	100.091	0.828119	0.227128	3.64605	0.000266302	0.00149807
SDHAF1	NM_001042631	76.5327	0.82765	0.138896	5.95878	2.54123e-09	4.08978e-08
POLR1C	NM_203290	179.735	0.826477	0.0956745	8.63842	5.69944e-18	2.60097e-16
KIFC2	NM_145754	61.4789	0.824362	0.249148	3.30872	0.00093722	0.0044325
TMEM187	NM_003492	53.9231	0.824282	0.157288	5.24058	1.60069e-07	1.90857e-06
C1orf216	NM_152374	207.332	0.823334	0.110413	7.45688	8.85945e-14	2.63993e-12
B3GNT5	NM_032047	48.8383	0.82309	0.160997	5.11244	3.18022e-07	3.54809e-06
NPM3	NM_006993	234.23	0.822408	0.132103	6.22551	4.80003e-10	8.7191e-09
NDUFS6	NM_004553	293.301	0.822407	0.257519	3.19358	0.00140522	0.00627528
MRPL30	NM_145212	326.407	0.821053	0.211062	3.89011	0.000100198	0.000637023
CISD1	NM_018464	185.023	0.820519	0.159042	5.15914	2.48089e-07	2.8421e-06
SRSF9	NM_003769	307.499	0.82049	0.11835	6.93276	4.12722e-12	9.95112e-11
NDUFB2	NM_004546	312.097	0.819416	0.157817	5.1922	2.07822e-07	2.42585e-06
KLC3	NM_177417	19.22	0.818169	0.210712	3.88288	0.000103227	0.000654331
CMC2	NM_020188	106.675	0.817023	0.11564	7.06525	1.60331e-12	4.00996e-11
NUDCD2	NM_145266	104.234	0.815414	0.133791	6.0947	1.0964e-09	1.87696e-08
RHBDD1	NM_001167608	17.2422	0.814847	0.212377	3.83679	0.000124654	0.00077332
C17orf62	NR_036519	25.8632	0.814663	0.173886	4.68504	2.79905e-06	2.61287e-05
TCIRG1	NM_006019	34.4724	0.81405	0.205118	3.9687	7.22669e-05	0.000479964
MRGBP	NM_018270	251.686	0.813561	0.0866641	9.38753	6.14258e-21	3.65418e-19
BORCS6	NM_017622	63.6501	0.812235	0.157153	5.16843	2.36069e-07	2.71748e-06
NME3	NM_002513	153.269	0.810929	0.151967	5.33621	9.49084e-08	1.16757e-06
TP53RK	NM_033550	394.547	0.810737	0.0947567	8.55599	1.16863e-17	5.12258e-16
PSMA7	NM_002792	1531.68	0.807972	0.0905841	8.91957	4.68082e-19	2.42892e-17
CSNK1G2	NM_001319	470.716	0.807823	0.0848398	9.52175	1.70292e-21	1.07854e-19
MAP3K5	NM_005923	930.528	0.807455	0.141927	5.68922	1.27623e-08	1.82317e-07
NCLN	NM_020170	422.221	0.806861	0.127037	6.3514	2.13361e-10	4.08032e-09
NDUFA13	NM_015965	864.874	0.805745	0.223509	3.60498	0.00031218	0.00172413
GNPNAT1	NM_198066	613.952	0.805643	0.188804	4.26709	1.98038e-05	0.000151479
PUSL1	NM_153339	112.384	0.804913	0.125017	6.43842	1.20726e-10	2.3798e-09
RABAC1	NM_006423	706.724	0.804892	0.0981392	8.20154	2.37327e-16	9.08772e-15
ADSS	NM_001126	874.449	0.803611	0.10368	7.75088	9.12553e-15	3.07079e-13
SCARNA21	NR_003000	473.652	0.803095	0.241055	3.33159	0.000863522	0.00412376
AARS2	NM_020745	268.646	0.802569	0.128292	6.25581	3.95449e-10	7.2865e-09
DBF4	NM_006716	104.702	0.799259	0.227732	3.50964	0.000448709	0.00234962
HEATR3	NM_182922	242.919	0.796367	0.137949	5.77292	7.79096e-09	1.1515e-07
RPL13P5	NR_002803	19.2501	0.791394	0.18576	4.2603	2.04154e-05	0.000155491
MARCH3	NM_178450	66.7573	0.791184	0.184965	4.27747	1.89026e-05	0.000145432
LINC00938	NR_028408	27.1258	0.7907	0.213776	3.69873	0.000216677	0.00125189
RPL31	NM_001099693	23.3277	0.788924	0.238198	3.31205	0.000926149	0.00438512
HIST1H2BG	NM_003518	316.376	0.787839	0.234474	3.36002	0.000779357	0.00377486
TTL	NM_153712	889.52	0.787584	0.111771	7.04643	1.8357e-12	4.55018e-11
TTLL12	NM_015140	135.789	0.78706	0.104118	7.5593	4.05252e-14	1.27135e-12
TSR1	NM_018128	537.772	0.786704	0.126399	6.22395	4.84794e-10	8.78696e-09
CYB5B	NM_030579	926.417	0.786673	0.154638	5.0872	3.63386e-07	4.01099e-06
UBE2MP1	NR_002837	26.4712	0.785947	0.240856	3.26314	0.00110183	0.00510663
RBM8A	NM_005105	669.872	0.785388	0.124501	6.30829	2.82143e-10	5.29837e-09
ALKBH5	NM_017758	820.266	0.783803	0.105073	7.45957	8.68024e-14	2.59581e-12
UHRF1BP1L	NM_015054	408.238	0.782833	0.139051	5.62983	1.80386e-08	2.51142e-07
HTATSF1P2	NR_033884	67.5283	0.782593	0.135334	5.78266	7.35281e-09	1.09061e-07
NANS	NM_018946	423.259	0.778681	0.139327	5.58886	2.28564e-08	3.12568e-07
SSRP1	NM_003146	799.873	0.778657	0.102347	7.60799	2.78382e-14	8.90021e-13
LOC93622	NR_015433	122.342	0.777835	0.187693	4.14418	3.41037e-05	0.000245761
USP18	NM_017414	90.9332	0.777444	0.210382	3.69539	0.00021955	0.00126579
NDUFB1	NM_004545	393.064	0.776738	0.197629	3.93029	8.4845e-05	0.00055184
ZNF524	NM_153219	46.9068	0.776565	0.189641	4.09492	4.2231e-05	0.000296936
RABEP2	NM_024816	156.768	0.775949	0.15172	5.11435	3.1482e-07	3.5218e-06
MRPS28	NM_014018	140.893	0.77519	0.174218	4.44953	8.60576e-06	7.1281e-05
MRPL27	NM_016504	295.926	0.773165	0.10066	7.68097	1.57891e-14	5.16696e-13
PARP4	NM_006437	1829.89	0.772275	0.117839	6.55365	5.61483e-11	1.15607e-09
JTB	NM_006694	1003.56	0.771875	0.0910862	8.47411	2.36876e-17	1.00654e-15
DEXI	NM_014015	201.826	0.771848	0.108331	7.12491	1.04146e-12	2.68122e-11
EFHD2	NM_024329	377.412	0.769815	0.136796	5.62748	1.82859e-08	2.53856e-07
KRI1	NM_023008	121.593	0.769472	0.14117	5.45069	5.01758e-08	6.52383e-07
SMPD2	NM_003080	45.6955	0.769277	0.186123	4.13317	3.57798e-05	0.000255568
NAB2	NM_005967	395.661	0.768968	0.0879305	8.74518	2.22661e-18	1.05666e-16
RSL24D1	NM_016304	951.973	0.767363	0.180242	4.25739	2.06824e-05	0.000157358
GRWD1	NM_031485	226.593	0.767006	0.137117	5.59381	2.22142e-08	3.04294e-07
RPPH1	NR_002312	119403	0.76657	0.209306	3.66245	0.000249818	0.00141778
SNHG12	NR_024127	76.9558	0.766399	0.180728	4.24063	2.22895e-05	0.000167923
ST3GAL2	NM_006927	254.002	0.765455	0.112544	6.80139	1.03615e-11	2.33864e-10
ABHD8	NM_024527	60.181	0.765024	0.181748	4.20926	2.56213e-05	0.000190354
POLG2	NM_007215	59.0913	0.762022	0.152827	4.98619	6.15825e-07	6.49638e-06
METTL3	NM_019852	453.841	0.7614	0.0782128	9.73499	2.13846e-22	1.49665e-20
PNKD	NM_001077399	80.2642	0.760526	0.207703	3.6616	0.000250643	0.00142096
RN7SL1	NR_002715	490101	0.760423	0.201445	3.77485	0.000160106	0.000962429
CLUH	NM_015229	250.386	0.760223	0.209693	3.62541	0.000288505	0.00160737
RABIF	NM_002871	91.2759	0.760207	0.103524	7.34331	2.08371e-13	5.85301e-12
FTSJ3	NM_017647	706.428	0.759412	0.120475	6.30351	2.90981e-10	5.44593e-09
TCFL5	NM_001301726	31.0195	0.759367	0.17213	4.41159	1.02616e-05	8.34199e-05
NAA38	NM_032356	264.996	0.758612	0.135814	5.58566	2.32821e-08	3.17877e-07
OTUD7B	NM_020205	453.982	0.758405	0.0794608	9.54439	1.36916e-21	8.77158e-20
NKAPL	NM_001007531	13.6687	0.758113	0.233567	3.24581	0.00117117	0.00539041
BTBD6	NM_033271	376.648	0.757788	0.0582552	13.0081	1.1008e-38	2.41264e-36
SLC27A5	NM_012254	24.8681	0.756603	0.196754	3.84543	0.000120341	0.000750478
SFXN5	NM_144579	127.482	0.75588	0.132841	5.69012	1.26949e-08	1.81666e-07
CYC1	NM_001916	467.221	0.755481	0.150554	5.01799	5.22144e-07	5.59315e-06
SNRNP25	NM_024571	164.307	0.753683	0.125519	6.00454	1.91879e-09	3.14579e-08
PSMD14	NM_005805	940.652	0.753406	0.140914	5.34658	8.96319e-08	1.10675e-06
ATP6V0E2-AS1	NR_027040	14.8449	0.752126	0.24187	3.10963	0.00187319	0.00803135
TMEM243	NM_024315	168.025	0.751024	0.134578	5.58057	2.39725e-08	3.25436e-07
MRPL51	NM_016497	873.826	0.750084	0.116667	6.42929	1.28203e-10	2.52122e-09
CNPY2	NM_014255	280.132	0.749361	0.140139	5.34728	8.92866e-08	1.10412e-06
NDUFAB1	NM_005003	415.72	0.748884	0.0996781	7.51302	5.77791e-14	1.76854e-12
C19orf53	NM_014047	431.791	0.748749	0.126697	5.90977	3.42583e-09	5.35812e-08
FAM103A1	NM_031452	29.7428	0.747661	0.227845	3.28145	0.00103276	0.00483491
COX6C	NM_004374	744.953	0.747585	0.115143	6.49266	8.43323e-11	1.70683e-09
MRPL54	NM_172251	197.006	0.745929	0.119287	6.25322	4.02075e-10	7.39224e-09
PRDX4	NM_006406	1408.74	0.743903	0.0746194	9.96931	2.07673e-23	1.63943e-21
TRIAP1	NM_016399	278.842	0.743532	0.0999055	7.44235	9.89084e-14	2.93675e-12
DAD1	NM_001344	854.4	0.743072	0.138259	5.37448	7.68052e-08	9.61191e-07
SIRT7	NM_016538	83.1499	0.742504	0.122131	6.07957	1.20504e-09	2.04819e-08
CDC37	NM_007065	1294.34	0.741866	0.116785	6.35239	2.11989e-10	4.05874e-09
SSNA1	NM_003731	236.712	0.73957	0.0892581	8.28574	1.17372e-16	4.73382e-15
OAT	NM_000274	68.3376	0.738121	0.233165	3.16566	0.0015473	0.00680753
USMG5	NM_001206427	22.4241	0.737866	0.211523	3.48835	0.000486013	0.00251962
IL27RA	NM_004843	54.0195	0.736632	0.136425	5.39955	6.68068e-08	8.46881e-07
C19orf43	NM_024038	748.761	0.736005	0.116109	6.33893	2.31365e-10	4.38436e-09
RHBDF1	NM_022450	381.518	0.73525	0.117999	6.23097	4.63564e-10	8.43889e-09
HEXB	NM_000521	65.9784	0.735014	0.182707	4.02291	5.74825e-05	0.00039177
TOMM7	NM_019059	1502.7	0.733034	0.134904	5.43374	5.51857e-08	7.05321e-07
MARCH9	NM_138396	51.2564	0.732897	0.186148	3.93718	8.24438e-05	0.00053917
PGK1	NM_000291	3457.36	0.732577	0.111465	6.57228	4.95496e-11	1.03298e-09
PRDX2	NM_005809	1082.83	0.732393	0.163252	4.48627	7.24807e-06	6.09445e-05
SFXN1	NM_022754	674.774	0.731984	0.0637205	11.4874	1.52586e-30	2.06637e-28
CHCHD1	NM_203298	137.27	0.731348	0.181018	4.0402	5.34047e-05	0.000367284
DONSON	NM_017613	119.644	0.729992	0.115447	6.32321	2.56189e-10	4.83826e-09
SEMA3C	NM_006379	901.123	0.729922	0.19305	3.78101	0.000156196	0.000942324
SDF2L1	NM_022044	39.9888	0.728735	0.232709	3.13152	0.00173902	0.00753561
SPICE1	NM_144718	226.576	0.727869	0.196334	3.70731	0.000209473	0.00121652
NCBP2	NM_001308036	15.018	0.727733	0.237454	3.06474	0.00217862	0.00914086
APEH	NM_001640	611.115	0.726671	0.150984	4.8129	1.48758e-06	1.45928e-05
MZT2B	NM_025029	177.908	0.726176	0.198577	3.65689	0.000255291	0.00144344
ANAPC7	NM_016238	131.722	0.726093	0.112096	6.47743	9.32993e-11	1.87465e-09
ZDHHC1	NM_013304	47.8657	0.72446	0.210347	3.44412	0.000572921	0.00290595
UBL4A	NM_014235	292.007	0.724417	0.0741079	9.77517	1.43922e-22	1.02889e-20
TMEM141	NM_032928	161.729	0.723466	0.104627	6.91474	4.68725e-12	1.11856e-10
POLR2I	NM_006233	117.711	0.722597	0.174685	4.13658	3.52525e-05	0.00025256
MRPL14	NM_032111	312.199	0.722539	0.118031	6.12159	9.26448e-10	1.61252e-08
ADCK5	NM_174922	44.198	0.722322	0.144785	4.98893	6.07142e-07	6.40885e-06
LAMTOR4	NM_001008395	383.872	0.722204	0.194548	3.71222	0.000205453	0.00119533
METRN	NM_024042	78.5578	0.721956	0.225433	3.20254	0.00136224	0.00611776
MB21D1	NM_138441	55.3489	0.721832	0.16203	4.45493	8.39224e-06	6.96857e-05
UBAP2	NM_018449	19.4816	0.721394	0.213886	3.37279	0.000744104	0.0036337
HIVEP2	NM_006734	603.936	0.720096	0.188972	3.8106	0.000138631	0.00084678
YES1	NM_005433	1123.41	0.719903	0.124621	5.77676	7.61518e-09	1.12752e-07
NOP10	NM_018648	500.155	0.719827	0.192227	3.74467	0.000180631	0.00107112
ZNF324B	NM_207395	40.2878	0.718658	0.184096	3.90371	9.47281e-05	0.000607113
FSD1	NM_024333	61.59	0.718351	0.179475	4.00251	6.26742e-05	0.000421974
FAM102B	NM_001010883	307.559	0.717869	0.219635	3.26846	0.00108133	0.00503541
DESI1	NM_015704	489.588	0.71697	0.0837202	8.56389	1.09125e-17	4.83428e-16
ABTB2	NM_145804	52.4506	0.71682	0.23492	3.05133	0.00227829	0.00947554
SCARNA10	NR_004387	2849.2	0.716357	0.15468	4.63121	3.63533e-06	3.29813e-05
GFOD2	NM_001243650	119.112	0.715648	0.180488	3.96507	7.33759e-05	0.000486688
LMAN1	NM_005570	3109.68	0.714404	0.166856	4.28155	1.85593e-05	0.000143055
COQ9	NM_020312	250.951	0.713608	0.167192	4.26819	1.97063e-05	0.000150918
UQCRQ	NM_014402	611.67	0.712529	0.170605	4.17649	2.96041e-05	0.000216184
DNAJC5	NM_025219	1244.83	0.71213	0.0605661	11.7579	6.43139e-32	9.48032e-30
HINT2	NM_032593	79.5612	0.711853	0.128296	5.54853	2.88082e-08	3.85738e-07
WIPI1	NM_017983	830.757	0.711784	0.196955	3.61394	0.000301579	0.0016678
PSMD3	NM_002809	689.132	0.710905	0.0736781	9.6488	4.9732e-22	3.36742e-20
FAM162A	NM_014367	212.207	0.710757	0.144411	4.92178	8.57586e-07	8.76907e-06
CDKN2AIPNL	NM_080656	180.761	0.709046	0.107014	6.62575	3.45496e-11	7.31248e-10
MRPS5	NM_031902	373.372	0.708373	0.0921062	7.69083	1.46186e-14	4.8028e-13
GPAT4	NM_178819	1016.28	0.70673	0.0665836	10.6142	2.56012e-26	2.56891e-24
BLOC1S4	NM_018366	80.6436	0.705796	0.167342	4.21768	2.46825e-05	0.000183789
MSC	NM_005098	42.8778	0.705366	0.218324	3.23082	0.00123436	0.0056269
BLID	NM_001001786	154.455	0.703627	0.167465	4.20165	2.64979e-05	0.000196243
IKBIP	NM_153687	359.818	0.703065	0.152988	4.59555	4.31615e-06	3.84255e-05
TUSC2	NM_007275	124.712	0.701902	0.0955072	7.34921	1.99385e-13	5.61955e-12
ACAD8	NM_014384	279.868	0.699396	0.151512	4.6161	3.91014e-06	3.51871e-05
TIMM13	NM_012458	258.539	0.699347	0.149672	4.67252	2.97534e-06	2.75641e-05
RNF149	NM_173647	327.282	0.698944	0.15863	4.40612	1.05239e-05	8.53025e-05
MICALL2	NM_182924	140.311	0.697583	0.212669	3.28014	0.00103755	0.00485327
SNORD96A	NR_002592	45.7261	0.696864	0.227731	3.06003	0.00221312	0.00926229
DIEXF	NM_014388	272.001	0.696417	0.110534	6.30046	2.96758e-10	5.53843e-09
CDYL2	NM_152342	57.8472	0.694814	0.13699	5.07199	3.9367e-07	4.31121e-06
FAM98C	NM_174905	32.1918	0.693015	0.172026	4.02856	5.61205e-05	0.000383744
SLC31A2	NM_001860	84.1027	0.692917	0.147674	4.69222	2.70254e-06	2.52784e-05
TMEM115	NM_007024	441.172	0.69288	0.0702713	9.86006	6.20113e-23	4.71654e-21
EPHX4	NM_173567	47.7531	0.6917	0.19665	3.51741	0.000435775	0.00228909
STK11	NM_000455	473.503	0.691378	0.0944791	7.3178	2.52077e-13	7.02149e-12
TMEM8A	NM_021259	410.907	0.690746	0.0707461	9.76373	1.61112e-22	1.14197e-20
ZNF653	NM_138783	17.8902	0.689769	0.196958	3.50212	0.000461575	0.00240791
ABHD17B	NM_001025780	53.1171	0.68967	0.221379	3.11534	0.00183732	0.00789785
NEDD8	NM_006156	340.137	0.6894	0.213272	3.23249	0.00122717	0.00559873
SRXN1	NM_080725	544.175	0.688235	0.11277	6.10298	1.04106e-09	1.78957e-08
PPP2R5A	NM_006243	44.8081	0.687712	0.148899	4.61866	3.86219e-06	3.4812e-05
SPG7	NM_003119	422.025	0.68706	0.119777	5.73617	9.68408e-09	1.41003e-07
NABP2	NM_024068	277.953	0.686979	0.123703	5.55346	2.80062e-08	3.76512e-07
RPL22L1	NM_001099645	975.888	0.686338	0.187546	3.65957	0.000252638	0.00143038
ZNF787	NM_001002836	128.991	0.684432	0.128788	5.31443	1.06993e-07	1.30563e-06
PARPBP	NM_017915	43.72	0.684296	0.218922	3.12575	0.00177355	0.00765931
ARL16	NM_001040025	191.526	0.681904	0.104637	6.51683	7.18108e-11	1.45694e-09
RER1	NM_007033	1297.18	0.679824	0.0717415	9.47603	2.64141e-21	1.63561e-19
DCAF10	NM_024345	33.4858	0.6794	0.209977	3.23559	0.0012139	0.00554732
ATP6V1G1	NM_004888	684.442	0.678402	0.134078	5.05977	4.19772e-07	4.56704e-06
DDX23	NM_004818	1000.42	0.678051	0.0813852	8.33138	7.99063e-17	3.27832e-15
LRRC59	NM_018509	1642.43	0.678047	0.0928843	7.29991	2.8795e-13	7.98066e-12
TP53I13	NM_138349	215.653	0.673049	0.121146	5.55567	2.76549e-08	3.7209e-07
FDX1L	NM_001031734	178.743	0.672951	0.136661	4.92425	8.46857e-07	8.66468e-06
FAU	NM_001997	1718.41	0.672791	0.162857	4.13117	3.60914e-05	0.000257352
UGGT2	NM_020121	1031	0.67245	0.211355	3.18161	0.00146459	0.00649685
MIR17HG	NR_027350	30.7124	0.672315	0.191893	3.50359	0.000459036	0.00239692
SMAD5-AS1	NR_026763	30.8881	0.671779	0.169731	3.95791	7.56078e-05	0.000499167
DHRS7	NM_016029	614.634	0.671518	0.0827248	8.11749	4.7592e-16	1.77347e-14
SAMHD1	NM_015474	253.737	0.671256	0.101074	6.64126	3.11008e-11	6.64161e-10
RPL39	NM_001000	1235.49	0.670683	0.140055	4.78872	1.67849e-06	1.63309e-05
ZNF786	NM_152411	52.7152	0.668653	0.159753	4.18555	2.84474e-05	0.000208744
PPP1R37	NM_019121	211.13	0.668441	0.107765	6.20274	5.54891e-10	9.98145e-09
EIF3M	NM_006360	344.253	0.666261	0.147796	4.50799	6.5446e-06	5.57613e-05
DDI2	NM_032341	80.1493	0.664402	0.136383	4.8716	1.10701e-06	1.10881e-05
CPOX	NM_000097	232.546	0.664191	0.136302	4.87293	1.09957e-06	1.10202e-05
POLA2	NM_002689	139.81	0.663181	0.186064	3.56427	0.000364873	0.00197456
RTCB	NM_014306	935.812	0.662243	0.124354	5.32546	1.00697e-07	1.23422e-06
TIMM17A	NM_006335	534.819	0.66219	0.161664	4.0961	4.20176e-05	0.000295686
PA2G4P4	NR_003284	39.2345	0.661683	0.20143	3.28492	0.0010201	0.00478372
BLZF1	NM_003666	356.509	0.660718	0.122888	5.3766	7.59038e-08	9.52056e-07
MAPK8IP1	NM_005456	141.628	0.660611	0.133544	4.94678	7.54494e-07	7.82541e-06
SNORD114-21	NR_003214	137.543	0.660183	0.19128	3.45139	0.000557706	0.00283829
SWI5	NM_001040011	166.959	0.659785	0.112984	5.83963	5.23175e-09	7.92229e-08
C8orf76	NM_032847	27.6865	0.659048	0.198459	3.32083	0.000897512	0.00426668
GTPBP1	NM_004286	323.874	0.658705	0.134128	4.91102	9.06056e-07	9.25333e-06
TMEM167A	NM_174909	1410.79	0.657504	0.18529	3.54851	0.000387411	0.00207844
C11orf24	NM_022338	67.9293	0.656864	0.179959	3.65008	0.000262163	0.00147929
AOX1	NM_001159	459.736	0.65684	0.205554	3.19546	0.0013961	0.00623943
RRP36	NM_033112	510.842	0.656662	0.0804974	8.15756	3.41862e-16	1.27964e-14
CCDC90B	NM_001286117	28.7053	0.65664	0.193456	3.39426	0.000688147	0.00339528
RAB3D	NM_004283	144.22	0.656466	0.144762	4.53479	5.76595e-06	4.96606e-05
PSMD4	NM_002810	1113.06	0.655075	0.121867	5.37534	7.64363e-08	9.58013e-07
RHOT2	NM_138769	247.131	0.654482	0.0987028	6.63083	3.33797e-11	7.09191e-10
PPP1R14B	NM_138689	499.68	0.654075	0.156	4.1928	2.75535e-05	0.00020281
MZT1	NM_001071775	80.7083	0.653824	0.209199	3.12537	0.0017758	0.00766707
ATP6V1D	NM_015994	898.297	0.653447	0.115674	5.64904	1.61346e-08	2.26034e-07
P3H4	NM_006455	419.261	0.652899	0.108531	6.01576	1.79043e-09	2.95865e-08
A1BG	NM_130786	73.6256	0.652789	0.127643	5.11418	3.15113e-07	3.52271e-06
RNF187	NM_001010858	564.72	0.652109	0.119177	5.47177	4.45575e-08	5.83945e-07
YRDC	NM_024640	140.897	0.652072	0.123227	5.29165	1.21218e-07	1.4706e-06
CERK	NM_022766	767.07	0.651752	0.106783	6.10353	1.03751e-09	1.78531e-08
DOLK	NM_014908	218.242	0.65054	0.130929	4.96863	6.74272e-07	7.06819e-06
WDR43	NM_015131	905.729	0.648746	0.126497	5.12855	2.91983e-07	3.29509e-06
ZNHIT1	NM_006349	589.27	0.64817	0.102907	6.29862	3.00306e-10	5.5828e-09
EPT1	NM_033505	701.089	0.647722	0.16905	3.83154	0.000127345	0.000786793
MAP2K2	NM_030662	1057.31	0.647524	0.100171	6.46418	1.0185e-10	2.03175e-09
KIAA1024	NM_015206	46.6492	0.646136	0.205368	3.14624	0.00165385	0.00721321
LZTS2	NM_032429	322.911	0.646123	0.132593	4.87298	1.09926e-06	1.10202e-05
ARL6IP6	NM_152522	36.4474	0.646016	0.203341	3.17701	0.00148804	0.00658683
POLB	NM_002690	176.676	0.645115	0.177221	3.64018	0.000272448	0.00152856
DHX32	NM_018180	449.656	0.644916	0.109436	5.89311	3.78998e-09	5.878e-08
TRMT12	NM_017956	134.9	0.644433	0.0910437	7.07828	1.45951e-12	3.67792e-11
SCFD2	NM_152540	258.474	0.644164	0.18244	3.53083	0.000414263	0.00219827
ICMT	NM_012405	1394.56	0.643915	0.0928805	6.93272	4.12813e-12	9.95112e-11
SDHB	NM_003000	513.128	0.643234	0.0853539	7.53608	4.84328e-14	1.49674e-12
ZNF672	NM_024836	130.264	0.642911	0.171493	3.7489	0.000177611	0.00105546
DCUN1D5	NM_032299	430.554	0.64241	0.137611	4.66832	3.03673e-06	2.81015e-05
ZBTB47	NM_145166	311.041	0.642302	0.110955	5.78884	7.08742e-09	1.05501e-07
PTDSS2	NM_030783	52.2197	0.640731	0.167895	3.81625	0.000135493	0.00082883
DPAGT1	NM_001382	149.888	0.637266	0.178817	3.5638	0.000365526	0.00197616
TPRN	NM_001128228	75.5945	0.63665	0.182539	3.48774	0.000487116	0.00252455
EIF3I	NM_003757	1781.07	0.635899	0.144401	4.4037	1.06422e-05	8.601e-05
TRUB2	NM_015679	225.232	0.635854	0.130031	4.89001	1.00829e-06	1.01974e-05
TIMM50	NM_001001563	320.272	0.633549	0.117739	5.38097	7.40844e-08	9.30637e-07
KIF1C	NM_006612	2222.21	0.633036	0.109059	5.80454	6.45431e-09	9.65076e-08
SNORA94	NR_132776	93.647	0.632549	0.167689	3.77216	0.000161842	0.00097181
IGIP	NM_001007189	173.394	0.632177	0.172232	3.6705	0.000242079	0.00137999
CCDC106	NM_013301	78.8564	0.632004	0.16128	3.91867	8.90407e-05	0.00057531
ALG1	NM_019109	151.332	0.631314	0.17791	3.5485	0.000387438	0.00207844
GADD45GIP1	NM_052850	253.573	0.631151	0.171929	3.67101	0.000241595	0.00137769
NDUFS3	NM_004551	306.801	0.631104	0.104977	6.01182	1.83453e-09	3.02223e-08
FKBP10	NM_021939	3934.13	0.630264	0.0815268	7.73076	1.06907e-14	3.5758e-13
ZNF593	NM_015871	79.3542	0.629998	0.152066	4.14292	3.42912e-05	0.000246734
MAK16	NM_032509	286.139	0.629807	0.157404	4.00122	6.3016e-05	0.00042359
NUCB2	NM_005013	848.411	0.629545	0.108031	5.82747	5.62733e-09	8.48276e-08
ALYREF	NM_005782	316.977	0.629509	0.15652	4.02191	5.77281e-05	0.000393122
UNC13B	NM_006377	643.59	0.629062	0.110813	5.67677	1.37266e-08	1.9459e-07
C1QBP	NM_001212	795.477	0.62777	0.137629	4.56132	5.0834e-06	4.42857e-05
RALB	NM_002881	512.5	0.627615	0.140448	4.46867	7.87066e-06	6.5704e-05
C17orf51	NM_001113434	432.837	0.626649	0.0931358	6.72834	1.71612e-11	3.7662e-10
TUFM	NM_003321	753.104	0.626608	0.135145	4.63655	3.54274e-06	3.21939e-05
NANP	NM_152667	126.709	0.626309	0.148317	4.22276	2.41329e-05	0.000180423
B4GALNT4	NM_178537	208.685	0.626017	0.195913	3.19538	0.00139645	0.00623943
GPR108	NM_001080452	232.56	0.62559	0.191003	3.27529	0.00105555	0.0049264
TUBG1	NM_001070	169.836	0.625196	0.116367	5.37262	7.76028e-08	9.70443e-07
SLC27A4	NM_005094	139.267	0.625062	0.172806	3.61714	0.000297877	0.00165171
DDB2	NM_000107	79.9782	0.624775	0.176111	3.54761	0.000388744	0.00208477
ILF3-AS1	NR_024333	50.5135	0.624437	0.161361	3.8698	0.000108923	0.000686987
MRPL20	NM_017971	313.289	0.623446	0.17497	3.56316	0.000366418	0.00198034
ERI1	NM_153332	262.334	0.621946	0.148034	4.20137	2.65309e-05	0.000196243
EXOSC8	NM_181503	205.807	0.621595	0.153819	4.04107	5.32084e-05	0.000366085
HSPA14	NM_016299	106.87	0.621421	0.142962	4.34676	1.38162e-05	0.000108811
ELOVL4	NM_022726	115.343	0.620651	0.171546	3.61799	0.000296903	0.00164686
THOC3	NM_032361	99.6034	0.619968	0.17719	3.49888	0.000467217	0.00243125
IER5L	NM_203434	100.858	0.619877	0.195501	3.1707	0.0015207	0.00670644
VEGFC	NM_005429	505.347	0.619861	0.0935187	6.6282	3.39804e-11	7.20116e-10
PRADC1	NM_032319	100.851	0.619775	0.151506	4.09075	4.29986e-05	0.000301824
NUP205	NM_015135	982.907	0.61938	0.0889754	6.96125	3.37264e-12	8.17731e-11
ORMDL2	NM_014182	136.618	0.619266	0.118257	5.23659	1.63567e-07	1.94749e-06
MAGEF1	NM_022149	236.419	0.619091	0.11397	5.43205	5.57089e-08	7.11068e-07
FBXW5	NM_018998	708.858	0.618778	0.0477007	12.9721	1.76151e-38	3.71411e-36
SAFB2	NM_014649	239.315	0.618599	0.108334	5.7101	1.1291e-08	1.62554e-07
IRF2BP1	NM_015649	138.379	0.617514	0.139687	4.42069	9.83885e-06	8.03755e-05
GALK1	NM_000154	108.725	0.616788	0.152226	4.05178	5.08285e-05	0.000351307
DGKQ	NM_001347	212.735	0.616012	0.179885	3.42447	0.000615999	0.0030943
MRTO4	NM_016183	352.786	0.615753	0.160714	3.83135	0.000127441	0.000786801
TUT1	NM_022830	100.112	0.615621	0.108201	5.6896	1.2734e-08	1.82069e-07
SPAG7	NM_004890	398.525	0.614796	0.122738	5.009	5.47122e-07	5.82699e-06
MRPS7	NM_015971	272.823	0.61368	0.145071	4.23021	2.33472e-05	0.000175099
TXNDC9	NM_005783	432.869	0.613086	0.143663	4.26753	1.97646e-05	0.000151296
LAMA1	NM_005559	331.8	0.612873	0.175304	3.49607	0.000472168	0.00245165
CYB5D1	NM_144607	181.27	0.612309	0.137009	4.46911	7.85442e-06	6.56124e-05
TMEM120B	NM_001080825	270.757	0.611944	0.16374	3.7373	0.000186008	0.00109948
POLR3D	NM_001722	482.606	0.61125	0.0804568	7.59725	3.025e-14	9.59761e-13
CEBPZ	NM_005760	745.738	0.609941	0.0897942	6.79266	1.10086e-11	2.4713e-10
CLEC11A	NM_002975	434.491	0.609672	0.194994	3.12661	0.00176832	0.00764467
UTP6	NM_018428	564.587	0.609533	0.111193	5.48176	4.21115e-08	5.54507e-07
CDC34	NM_004359	356.666	0.60949	0.132708	4.59272	4.37505e-06	3.88875e-05
PANX1	NM_015368	1075.74	0.609274	0.0981227	6.20931	5.32184e-10	9.60411e-09
ABHD12	NM_001042472	87.3365	0.60906	0.15667	3.88754	0.000101264	0.000643061
TRABD	NM_025204	107.767	0.608681	0.185285	3.2851	0.00101946	0.00478207
RAP2B	NM_002886	633.006	0.608168	0.0466128	13.0472	6.59039e-39	1.48346e-36
TMF1	NM_007114	1414.65	0.607714	0.122472	4.96207	6.97456e-07	7.28985e-06
SNX29	NM_032167	680.76	0.606041	0.168038	3.60657	0.000310269	0.00171472
SLC25A5	NM_001152	384.768	0.603523	0.112752	5.35266	8.66695e-08	1.07495e-06
RPN1	NM_002950	3784.07	0.603008	0.0630861	9.5585	1.19476e-21	7.7739e-20
PSMC6	NM_002806	783.351	0.602739	0.104059	5.7923	6.94277e-09	1.0344e-07
INSIG2	NM_016133	165.71	0.601251	0.173772	3.45999	0.0005402	0.0027644
CAMK1	NM_003656	118.501	0.601017	0.195947	3.06724	0.00216044	0.00907834
RSC1A1	NM_006511	36.4153	0.59965	0.177737	3.37381	0.000741362	0.00362137
PSMB10	NM_002801	227.807	0.599337	0.0988526	6.06293	1.3366e-09	2.25799e-08
FAH	NM_000137	288.28	0.599113	0.177046	3.38394	0.000714529	0.00350675
MIER2	NM_017550	167.879	0.599081	0.171857	3.48593	0.000490427	0.00254092
CUTC	NM_015960	63.9655	0.596929	0.159805	3.73535	0.000187453	0.00110645
RNF114	NM_018683	670.012	0.596515	0.14908	4.0013	6.29952e-05	0.00042359
C14orf119	NM_017924	579.462	0.594804	0.153897	3.86495	0.000111113	0.000699736
TRIM8	NM_030912	652.349	0.594633	0.183483	3.2408	0.00119194	0.00546948
IER3IP1	NM_016097	356.325	0.594041	0.184355	3.22226	0.00127184	0.00578036
COPRS	NM_018405	341.444	0.593405	0.148044	4.00831	6.11561e-05	0.000413089
ZMPSTE24	NM_005857	742.127	0.592941	0.164555	3.60331	0.000314194	0.00173296
RAB1B	NM_030981	759.322	0.592432	0.154608	3.83182	0.000127197	0.000786169
ZNF587B	NM_001204818	245.432	0.59212	0.18194	3.25448	0.00113599	0.00524741
TMEM19	NM_018279	332.363	0.591694	0.120854	4.89595	9.78321e-07	9.93652e-06
SPATA5	NM_145207	80.036	0.591345	0.127212	4.64849	3.3438e-06	3.04859e-05
PREB	NM_013388	359.695	0.59128	0.093189	6.34496	2.22485e-10	4.22568e-09
GTPBP4	NM_012341	762.21	0.59068	0.134873	4.37953	1.18935e-05	9.49715e-05
C8orf82	NM_001001795	114.851	0.590354	0.171618	3.43993	0.000581861	0.0029477
TAF5L	NM_014409	91.517	0.589656	0.094662	6.22906	4.6923e-10	8.53272e-09
TAF6L	NM_006473	77.9311	0.589548	0.180504	3.26611	0.00109034	0.00506464
COX8A	NM_004074	597.542	0.588269	0.16724	3.51752	0.000435602	0.0022889
BMS1	NM_014753	854.322	0.58823	0.066379	8.86168	7.88173e-19	4.00262e-17
PDCL	NM_005388	319.543	0.58727	0.155017	3.78843	0.000151605	0.000917282
UQCRFS1	NM_006003	536.556	0.586711	0.0992215	5.91314	3.35652e-09	5.26952e-08
SHPK	NM_013276	91.5795	0.584684	0.138517	4.22102	2.43198e-05	0.000181576
BRAT1	NM_152743	145.706	0.583312	0.146151	3.99116	6.57498e-05	0.000440368
DSTNP2	NR_033796	38.3052	0.582367	0.18743	3.10712	0.00188919	0.00808744
DDX55	NM_020936	165.782	0.582027	0.0899242	6.47242	9.64483e-11	1.93094e-09
MIEN1	NM_032339	219.917	0.582006	0.105099	5.5377	3.06462e-08	4.08706e-07
KDELR3	NM_006855	479.617	0.581294	0.175352	3.31502	0.000916375	0.00434626
USP12	NM_182488	558.736	0.581282	0.114519	5.07584	3.85796e-07	4.23612e-06
CLPP	NM_006012	145.353	0.58125	0.0922393	6.30155	2.94684e-10	5.50903e-09
ERO1A	NM_014584	827.261	0.580552	0.167456	3.46689	0.000526522	0.00270193
ZNF768	NM_024671	134.935	0.579437	0.102389	5.65916	1.52117e-08	2.14547e-07
KIAA2013	NM_138346	334.756	0.5785	0.0932892	6.20115	5.60529e-10	1.00611e-08
RNF25	NM_022453	185.576	0.576734	0.0962004	5.99513	2.03321e-09	3.31058e-08
APMAP	NM_020531	1012.37	0.576615	0.125505	4.59435	4.34108e-06	3.86268e-05
ACAP2	NM_012287	1529.84	0.574784	0.158104	3.63548	0.000277468	0.00155365
C19orf52	NM_138358	104.357	0.574767	0.129917	4.42412	9.68343e-06	7.92614e-05
TTLL7	NM_024686	395.08	0.574262	0.0944884	6.07759	1.22002e-09	2.06944e-08
FDX1	NM_004109	213.752	0.573683	0.120624	4.75595	1.97518e-06	1.89629e-05
PNO1	NM_020143	213.69	0.572556	0.125483	4.56283	5.04693e-06	4.4037e-05
UQCR11	NM_006830	815.137	0.572507	0.167837	3.41109	0.000647047	0.00322304
RPS3A	NM_001267699	59.0879	0.572462	0.151413	3.78081	0.000156319	0.000942722
BCAS2	NM_005872	248.686	0.570154	0.0997505	5.7158	1.09186e-08	1.57722e-07
SOWAHC	NM_023016	121.221	0.568303	0.171594	3.31191	0.000926607	0.00438605
PDE12	NM_177966	305.69	0.568168	0.0836865	6.78924	1.12725e-11	2.52714e-10
NACC1	NM_052876	579.145	0.567344	0.148117	3.83037	0.000127953	0.000788739
MAP3K11	NM_002419	220.284	0.566854	0.15676	3.61606	0.000299117	0.00165803
GHITM	NM_014394	1407.08	0.56683	0.141404	4.00858	6.10853e-05	0.000412946
PFN2	NM_053024	42.5502	0.56665	0.137289	4.12743	3.66848e-05	0.000260913
AK1	NM_000476	424.229	0.564855	0.135192	4.17816	2.93874e-05	0.00021479
APIP	NM_015957	205.224	0.564328	0.148696	3.79518	0.000147539	0.000894631
HGH1	NM_016458	78.2971	0.563919	0.134627	4.18874	2.80504e-05	0.000205921
JMJD8	NM_001005920	92.2778	0.563765	0.175172	3.21835	0.00128931	0.0058502
AHCTF1P1	NR_077058	276.668	0.56375	0.0772477	7.29795	2.92185e-13	8.08459e-12
CHPF2	NM_019015	370.494	0.563718	0.178979	3.14964	0.00163473	0.00714502
INTS10	NM_018142	656.404	0.563413	0.103199	5.45948	4.77539e-08	6.22895e-07
SRD5A1	NM_001047	184.675	0.563404	0.121913	4.62135	3.81258e-06	3.44207e-05
COA7	NM_023077	143.135	0.562944	0.124706	4.51418	6.35612e-06	5.43221e-05
SHANK1	NM_016148	66.4898	0.562093	0.154016	3.64958	0.000262666	0.00148162
SPRYD3	NM_032840	133.796	0.561844	0.148463	3.78441	0.000154075	0.000931555
NUP188	NM_015354	649.63	0.561683	0.0708452	7.92832	2.22135e-15	7.88934e-14
PAX8-AS1	NR_015377	162.221	0.560664	0.106266	5.27607	1.31985e-07	1.5931e-06
DHX34	NM_014681	119.499	0.559083	0.107926	5.18027	2.2157e-07	2.56298e-06
CMTM6	NM_017801	1642.56	0.558429	0.14761	3.78313	0.000154871	0.000936028
TBX2	NM_005994	866.901	0.557228	0.152752	3.64793	0.000264364	0.00148868
HSPA4	NM_002154	2635.58	0.557191	0.0519173	10.7323	7.18071e-27	7.71672e-25
PFN1	NM_005022	3114.51	0.556458	0.119538	4.65508	3.23858e-06	2.96593e-05
ANP32A	NM_006305	428.942	0.556333	0.130749	4.25498	2.09069e-05	0.000158799
CCDC142	NM_032779	104.864	0.55597	0.135128	4.1144	3.88188e-05	0.0002748
KLHL11	NM_018143	447.05	0.555373	0.132741	4.18387	2.86582e-05	0.000210106
GPN2	NM_018066	158.311	0.555344	0.0810224	6.85421	7.17094e-12	1.67058e-10
THAP4	NM_015963	178.047	0.554542	0.117438	4.72201	2.33525e-06	2.21139e-05
PPM1F	NM_014634	644.388	0.554509	0.0745957	7.43352	1.05748e-13	3.12312e-12
POR	NM_000941	237.045	0.55423	0.175512	3.15779	0.00158971	0.00697022
TTLL4	NM_014640	143.472	0.554201	0.129534	4.27842	1.88227e-05	0.000144951
MRPS17	NM_015969	107.391	0.554101	0.151017	3.66914	0.000243371	0.00138545
ADRBK1	NM_001619	210.219	0.553987	0.0896654	6.17839	6.476e-10	1.15123e-08
TRAPPC12	NM_016030	143.948	0.552955	0.0974122	5.67644	1.37523e-08	1.94789e-07
SAV1	NM_021818	722.887	0.552528	0.0970551	5.69293	1.2488e-08	1.79012e-07
ADO	NM_032804	284.503	0.552251	0.157813	3.49939	0.000466327	0.00242738
ACTRT3	NM_032487	40.4505	0.551855	0.140674	3.92294	8.74742e-05	0.000566227
WDR12	NM_018256	254.018	0.551773	0.0974669	5.66113	1.50378e-08	2.12275e-07
THAP11	NM_020457	223.55	0.551484	0.102675	5.37116	7.82308e-08	9.76829e-07
PRKAR2A	NM_004157	471.149	0.551383	0.101245	5.446	5.15143e-08	6.63631e-07
LIN37	NM_019104	64.1247	0.550544	0.149123	3.69189	0.000222597	0.0012812
MED31	NM_016060	32.9452	0.550518	0.171066	3.21817	0.0012901	0.00585218
FBXO33	NM_203301	239.212	0.55048	0.138605	3.97156	7.1403e-05	0.000474794
SRSF10	NR_034035	49.996	0.550436	0.124132	4.43426	9.23876e-06	7.61071e-05
KIAA1279	NM_015634	525.899	0.550266	0.0669072	8.22431	1.96311e-16	7.65796e-15
MRPL28	NM_006428	297.754	0.549857	0.110037	4.99703	5.82213e-07	6.17309e-06
MIR4458HG	NR_039989	47.6585	0.549357	0.152365	3.60553	0.000311519	0.00172105
RNF215	NM_001017981	188.124	0.549224	0.136915	4.01141	6.03565e-05	0.000408848
DHX29	NM_019030	1219.82	0.548882	0.143414	3.82726	0.000129578	0.000797038
ZNF263	NM_005741	374.177	0.547957	0.0880571	6.22275	4.8853e-10	8.84505e-09
CC2D1B	NM_032449	387.51	0.546229	0.100431	5.43886	5.36226e-08	6.87071e-07
TUSC1	NM_001004125	58.9885	0.545535	0.140778	3.87514	0.000106565	0.000673136
ABHD15	NM_198147	135.189	0.545403	0.118485	4.60313	4.16188e-06	3.71514e-05
NELFB	NM_015456	274.458	0.545069	0.0969506	5.62213	1.88618e-08	2.61381e-07
CHD1	NM_001270	825.029	0.544075	0.14052	3.87187	0.000108004	0.000681447
FMNL2	NM_052905	810.329	0.540826	0.116053	4.66016	3.15968e-06	2.90618e-05
LSM7	NM_016199	191.924	0.540544	0.117517	4.59971	4.23086e-06	3.77469e-05
STARD7	NM_020151	1655.96	0.539329	0.105922	5.09176	3.5475e-07	3.92629e-06
MRPS26	NM_030811	152.37	0.538113	0.103183	5.21512	1.83694e-07	2.16546e-06
TRADD	NM_003789	139.367	0.536915	0.165936	3.23567	0.00121357	0.00554732
NUP88	NM_002532	350.887	0.536876	0.127043	4.22595	2.3794e-05	0.000178129
HGS	NM_004712	467.694	0.536763	0.140443	3.82191	0.00013242	0.000811521
NDUFB7	NM_004146	305.132	0.534796	0.131357	4.07133	4.67455e-05	0.000325518
TMEM186	NM_015421	54.9956	0.534641	0.144921	3.6892	0.000224963	0.00129348
USE1	NM_018467	57.6436	0.533816	0.129379	4.126	3.69132e-05	0.000262426
COLGALT1	NM_024656	983	0.533514	0.123448	4.32178	1.54775e-05	0.000120641
POLE	NM_006231	147.534	0.533378	0.146548	3.6396	0.000273058	0.00153142
EIF2B2	NM_014239	187.054	0.533186	0.113978	4.67795	2.89754e-06	2.69483e-05
UQCC2	NM_032340	219.664	0.532556	0.134494	3.95969	7.50456e-05	0.000496637
DCBLD1	NM_173674	353.562	0.531593	0.12657	4.2	2.66916e-05	0.00019725
CYCS	NM_018947	856.067	0.530303	0.168389	3.14928	0.00163671	0.00714956
PDSS2	NM_020381	166.944	0.527988	0.0951235	5.55055	2.84768e-08	3.82531e-07
ETNK1	NM_018638	559.021	0.527743	0.167067	3.15887	0.00158381	0.00694797
GBA2	NM_020944	380.746	0.527608	0.103011	5.12187	3.02527e-07	3.39798e-06
POMP	NM_015932	797.162	0.527355	0.14322	3.68213	0.000231289	0.00132437
CAPN5	NM_004055	213.721	0.527286	0.136783	3.85492	0.000115768	0.000724945
B4GALT7	NM_007255	218.418	0.527009	0.123976	4.25088	2.12937e-05	0.000161295
PA2G4	NM_006191	924.608	0.525182	0.126646	4.14686	3.37062e-05	0.000243471
CHUK	NM_001278	465.439	0.524713	0.123536	4.24746	2.16208e-05	0.00016355
ACBD3	NM_022735	818.924	0.523979	0.118217	4.43235	9.32105e-06	7.6672e-05
AHSA1	NM_012111	603.054	0.522546	0.0959321	5.44704	5.12149e-08	6.61308e-07
BAK1	NM_001188	104.163	0.521225	0.110781	4.70499	2.53875e-06	2.3905e-05
ZNF598	NM_178167	137.778	0.52	0.115513	4.50165	6.74287e-06	5.72987e-05
GTF2E2	NM_002095	532.565	0.519792	0.0819059	6.3462	2.20695e-10	4.19648e-09
FAM114A1	NM_138389	219.016	0.51917	0.0844357	6.1487	7.81202e-10	1.37118e-08
OGFOD1	NM_018233	795.929	0.518611	0.0947889	5.47122	4.46941e-08	5.85274e-07
RANBP6	NM_012416	121.722	0.517801	0.115216	4.49419	6.98353e-06	5.91081e-05
FIS1	NM_016068	639.311	0.517329	0.137858	3.75263	0.000174988	0.00104174
CXorf40B	NM_001013845	105.317	0.517275	0.120709	4.28531	1.82483e-05	0.000140788
ARF3	NM_001659	904.089	0.517158	0.0908727	5.69101	1.26287e-08	1.80874e-07
PDGFRL	NM_006207	141.68	0.516902	0.140358	3.68274	0.000230736	0.00132165
EIF2B5	NM_003907	362.843	0.515105	0.073758	6.98371	2.87476e-12	7.02124e-11
SNX9	NM_016224	1070.23	0.51373	0.0767873	6.6903	2.22721e-11	4.81175e-10
FUNDC1	NM_173794	69.0174	0.512805	0.104873	4.88975	1.00966e-06	1.0205e-05
HSPA9	NM_004134	2483.29	0.511765	0.110946	4.61274	3.97393e-06	3.5684e-05
TAF10	NM_006284	313.637	0.510951	0.139156	3.67177	0.000240875	0.00137406
EGLN1	NM_022051	668.094	0.510553	0.152252	3.35333	0.000798448	0.00385313
B4GALT5	NM_004776	401.954	0.509989	0.147103	3.46688	0.000526533	0.00270193
TMEM181	NM_020823	1220.18	0.509447	0.116098	4.38807	1.1436e-05	9.16254e-05
MPV17L2	NM_032683	76.4685	0.50886	0.11896	4.27758	1.88939e-05	0.000145432
YKT6	NM_006555	914.775	0.507083	0.125936	4.02652	5.66086e-05	0.000386288
ZC3H15	NM_018471	853.682	0.506917	0.108719	4.66264	3.12175e-06	2.87605e-05
LZTS3	NM_001282533	89.7439	0.506309	0.141945	3.56694	0.000361175	0.00195709
COA4	NM_016565	324.52	0.50607	0.127838	3.95867	7.53674e-05	0.000498173
C11orf84	NM_138471	150.103	0.504922	0.132057	3.82352	0.00013156	0.000807439
SGF29	NM_138414	35.6481	0.50435	0.164716	3.06193	0.00219915	0.00921542
SASH1	NM_015278	1005.83	0.503885	0.106143	4.74721	2.06237e-06	1.97091e-05
LAMTOR1	NM_017907	287.095	0.503818	0.130555	3.85904	0.000113832	0.000714429
RPA3	NM_002947	65.1629	0.503259	0.149279	3.37126	0.000748244	0.0036507
NFE2L1	NM_003204	1940.07	0.502667	0.114187	4.40216	1.07179e-05	8.65802e-05
TRIM38	NM_006355	771.299	0.502627	0.114659	4.38366	1.16704e-05	9.33238e-05
FNDC4	NM_022823	162.319	0.502476	0.163285	3.0773	0.00208885	0.00882425
FAM220A	NM_001037163	178.24	0.502141	0.111249	4.51366	6.37176e-06	5.44e-05
DRG1	NM_004147	552.557	0.500466	0.11113	4.50344	6.68628e-06	5.68812e-05
LTV1	NM_032860	319.815	0.50027	0.101547	4.92646	8.37309e-07	8.57752e-06
NAA25	NM_024953	612.725	0.500098	0.102186	4.89399	9.8813e-07	1.00178e-05
CDK4	NM_000075	718.014	0.498381	0.140508	3.547	0.000389651	0.00208762
CETN2	NM_004344	620.286	0.496866	0.0934642	5.31611	1.0601e-07	1.29547e-06
NUDT15	NM_018283	100.935	0.496586	0.137227	3.61871	0.000296078	0.00164338
BBS2	NM_031885	581.361	0.496347	0.161557	3.07227	0.00212437	0.00894708
ETV5	NM_004454	585.42	0.495957	0.132912	3.73146	0.000190371	0.00112129
SNRNP48	NM_152551	211.281	0.495727	0.142068	3.48938	0.000484151	0.00251074
LSG1	NM_018385	685.461	0.495697	0.0826244	5.99939	1.98055e-09	3.24067e-08
TRIM11	NM_145214	105.529	0.494784	0.134107	3.68947	0.000224726	0.00129256
B3GALT6	NM_080605	308.377	0.494363	0.0869723	5.68415	1.31467e-08	1.87007e-07
NOL12	NM_024313	84.8967	0.492686	0.129624	3.80088	0.000144184	0.000875881
L3MBTL2	NM_031488	275.436	0.492302	0.100987	4.8749	1.08862e-06	1.09302e-05
SETD3	NM_032233	274.343	0.491798	0.10114	4.86256	1.15879e-06	1.1558e-05
TTC3	NM_003316	119.919	0.491659	0.142111	3.45968	0.000540813	0.00276499
GTF2F1	NM_002096	538.599	0.488396	0.089671	5.44653	5.13613e-08	6.62684e-07
ATP6V1C1	NM_001695	790.673	0.48734	0.0806265	6.04442	1.49949e-09	2.51785e-08
LNX2	NM_153371	111.299	0.485407	0.154601	3.13974	0.00169098	0.00735614
JAK2	NM_004972	347.21	0.483931	0.137127	3.52907	0.000417019	0.00220867
SKIV2L2	NM_015360	1088.93	0.482365	0.130392	3.69935	0.000216153	0.00125056
GFER	NM_005262	162.149	0.482115	0.12266	3.9305	8.47685e-05	0.000551558
IWS1	NM_017969	839.977	0.481915	0.0667281	7.22207	5.12017e-13	1.37559e-11
ZNF232	NM_014519	58.9662	0.480934	0.119395	4.02808	5.62344e-05	0.000384365
FAM73B	NM_032809	197.333	0.47957	0.125406	3.82413	0.000131233	0.00080573
ILVBL	NM_006844	270.285	0.479559	0.0939466	5.10459	3.31506e-07	3.68618e-06
E2F4	NM_001950	321.625	0.479177	0.0804704	5.95469	2.60559e-09	4.17722e-08
SMG5	NM_015327	977.734	0.478621	0.0545535	8.77341	1.73332e-18	8.44207e-17
DNAJC1	NM_022365	316.377	0.478404	0.136672	3.50038	0.000464598	0.0024214
TPMT	NM_000367	183.553	0.477259	0.137433	3.47268	0.000515297	0.00265326
MRPL3	NM_007208	821.866	0.476272	0.130399	3.65243	0.000259771	0.00146728
PAX8-AS1	NR_047570	69.3935	0.475371	0.143826	3.30517	0.000949177	0.00448523
TFB2M	NM_022366	176.2	0.475009	0.105677	4.4949	6.96023e-06	5.89408e-05
DCAF13	NM_015420	743.535	0.474099	0.109413	4.33312	1.47012e-05	0.000115129
MRPL23	NM_021134	167.198	0.473528	0.153975	3.07535	0.00210254	0.00886856
VIMP	NM_018445	160.408	0.473016	0.128824	3.67181	0.000240837	0.00137406
HSD17B1	NM_000413	100.78	0.472958	0.106316	4.44861	8.64292e-06	7.15532e-05
DPM2	NM_003863	132.477	0.471744	0.0800627	5.89218	3.81124e-09	5.89998e-08
CBWD2	NM_172003	143.64	0.471616	0.141913	3.32327	0.000889701	0.00423785
PSMD7	NM_002811	701.126	0.471563	0.111049	4.24645	2.17185e-05	0.000164066
CREBZF	NM_001039618	67.473	0.471035	0.120652	3.90407	9.45875e-05	0.000606464
RSL1D1	NM_015659	1380.48	0.469727	0.0763622	6.15131	7.68474e-10	1.35169e-08
C14orf169	NM_024644	90.1981	0.468162	0.100866	4.64142	3.46022e-06	3.15059e-05
TBL2	NM_012453	431.448	0.467135	0.0833394	5.60522	2.07994e-08	2.87277e-07
MTFMT	NM_139242	188.565	0.466643	0.104864	4.44999	8.58752e-06	7.11653e-05
BMS1P20	NR_027293	338.834	0.465852	0.102968	4.52424	6.06118e-06	5.20686e-05
MRPS23	NM_016070	282.912	0.465603	0.126593	3.67794	0.000235126	0.00134449
DLAT	NM_001931	397.499	0.463691	0.145191	3.19366	0.00140481	0.00627511
UBE2Z	NM_023079	1123.98	0.463585	0.0566102	8.18908	2.63239e-16	9.96539e-15
ASUN	NM_018164	386.474	0.462701	0.106139	4.3594	1.30422e-05	0.000103253
NUDCD3	NM_015332	805.544	0.461744	0.115196	4.00834	6.11468e-05	0.000413089
CARNMT1	NM_152420	167.037	0.46166	0.127341	3.62539	0.000288529	0.00160737
PRR14	NM_024031	58.1393	0.461615	0.140947	3.27509	0.00105627	0.00492837
CSNK2A3	NM_001256686	322.175	0.458766	0.134996	3.39836	0.000677901	0.00335285
TRMT11	NM_001031712	166.938	0.458651	0.124032	3.69785	0.000217433	0.00125582
CALM1	NM_006888	2597.95	0.458061	0.11592	3.95154	7.76493e-05	0.000511429
RNF126	NM_194460	92.6029	0.457985	0.129745	3.52988	0.000415755	0.00220479
TRMT61A	NM_152307	87.2628	0.457437	0.136021	3.36298	0.000771049	0.00374333
RUVBL1	NM_003707	530.315	0.455109	0.135522	3.3582	0.000784515	0.00379653
ZNFX1	NM_021035	1223.72	0.454974	0.075052	6.06212	1.34335e-09	2.2671e-08
FTSJ2	NM_013393	133.03	0.454347	0.131564	3.45342	0.00055353	0.00282134
DNAJC14	NM_032364	476.734	0.454169	0.0628154	7.23021	4.82235e-13	1.29977e-11
TBC1D10B	NM_015527	273.605	0.453661	0.142932	3.17396	0.00150373	0.00664569
CNPY3	NM_006586	215.159	0.453293	0.13484	3.36172	0.000774594	0.00375835
TRAPPC4	NM_016146	218.679	0.452516	0.117165	3.8622	0.00011237	0.000706588
USP13	NM_003940	360.384	0.452494	0.0997461	4.53646	5.72056e-06	4.92951e-05
PDXK	NM_003681	905.777	0.451888	0.117542	3.84449	0.000120805	0.000753085
HOXB4	NM_024015	146.456	0.451836	0.133097	3.39478	0.000686841	0.00338984
CCDC137	NM_199287	178.403	0.451788	0.107472	4.20377	2.62511e-05	0.000194579
FAHD1	NM_031208	145.054	0.451197	0.113547	3.97365	7.07808e-05	0.000471221
NARS	NM_004539	2144.36	0.450988	0.140494	3.21001	0.00132729	0.00598989
ZNF324	NM_014347	88.7594	0.450684	0.109369	4.12077	3.77607e-05	0.000268108
SNRNP40	NM_004814	443.84	0.449188	0.10319	4.35302	1.34278e-05	0.000106104
COX4I1	NM_001861	1837.2	0.449064	0.110228	4.07394	4.62251e-05	0.000322029
ATP6V0A2	NM_012463	429.304	0.448474	0.136782	3.27875	0.00104269	0.00487456
ACTR1A	NM_005736	1661.21	0.448099	0.0882961	5.07496	3.87577e-07	4.25288e-06
GOSR2	NM_004287	314.406	0.448043	0.144952	3.09097	0.00199505	0.00848178
PSMC3	NM_002804	999.349	0.447723	0.127473	3.5123	0.00044425	0.00232774
TSR2	NM_058163	138.468	0.447527	0.121765	3.67534	0.000237536	0.00135641
NOP58	NM_015934	571.269	0.44752	0.131284	3.40878	0.000652536	0.0032465
ANKLE2	NM_015114	992.296	0.447274	0.0904064	4.94736	7.5225e-07	7.81089e-06
FAM174A	NM_198507	91.0455	0.447048	0.129037	3.46449	0.000531247	0.0027236
MRPS25	NM_022497	236.994	0.446942	0.0911109	4.90547	9.32035e-07	9.50699e-06
NUDT5	NM_014142	393.618	0.446599	0.0886767	5.03626	4.74723e-07	5.13139e-06
HPS6	NM_024747	216.857	0.446145	0.113384	3.93479	8.32678e-05	0.000543492
PDCD11	NM_014976	922.834	0.445297	0.109552	4.06471	4.80922e-05	0.000333641
TMEM203	NM_053045	243.204	0.44527	0.108564	4.10144	4.10592e-05	0.000289185
INPP5A	NM_005539	271.615	0.445139	0.0913437	4.87324	1.09785e-06	1.10162e-05
SUCLA2	NM_003850	436.45	0.444648	0.0812276	5.4741	4.3975e-08	5.76765e-07
THOC2	NM_001081550	1069.77	0.444275	0.115353	3.85143	0.000117428	0.00073396
FASTKD5	NM_021826	195.557	0.443519	0.0903376	4.90957	9.12758e-07	9.31606e-06
NEDD4	NM_006154	49.6002	0.442468	0.140846	3.14151	0.00168078	0.00731764
CNPPD1	NM_015680	175.412	0.441656	0.144297	3.06075	0.00220786	0.00924493
EFNB1	NM_004429	453.395	0.441537	0.106814	4.13369	3.56978e-05	0.000255201
KCMF1	NM_020122	523.648	0.440337	0.0887573	4.96114	7.00811e-07	7.31416e-06
MRPL18	NM_014161	323.937	0.439715	0.104514	4.20725	2.58498e-05	0.000191881
PPIF	NM_005729	261.666	0.438016	0.120026	3.64934	0.000262914	0.00148226
SHQ1	NM_018130	266.09	0.437405	0.129136	3.38717	0.000706174	0.00347086
BCL10	NM_003921	464.235	0.436823	0.132852	3.28804	0.00100889	0.00473782
GEMIN4	NM_015721	156.393	0.435955	0.0966443	4.51092	6.45474e-06	5.5052e-05
FAM219B	NM_020447	565.509	0.435548	0.0959057	4.54142	5.58775e-06	4.82755e-05
TOP1	NM_003286	1024.71	0.434853	0.0935151	4.65008	3.31806e-06	3.03176e-05
INAFM2	NM_001301268	229.531	0.43479	0.087885	4.94727	7.52625e-07	7.81089e-06
KDSR	NM_002035	656.984	0.434638	0.123583	3.51697	0.0004365	0.00229145
DDX41	NM_016222	195.911	0.434323	0.112389	3.86448	0.000111328	0.000700562
RPL37A	NM_000998	8961.21	0.434308	0.139274	3.11837	0.00181852	0.00783727
PAFAH2	NM_000437	202.828	0.433547	0.0969949	4.46979	7.82966e-06	6.54383e-05
ACAP3	NM_030649	276.367	0.433391	0.116374	3.72413	0.000195987	0.00114989
H1F0	NM_005318	243.598	0.43173	0.138626	3.11434	0.00184354	0.00791645
ORAOV1	NM_153451	128.582	0.430708	0.126552	3.40342	0.000665484	0.00330303
NOL6	NM_022917	68.7268	0.430126	0.114076	3.77053	0.000162903	0.000977127
GSTP1	NM_000852	2807.36	0.4296	0.0902853	4.75825	1.95283e-06	1.877e-05
DCUN1D3	NM_173475	408.435	0.42763	0.0762759	5.60637	2.06617e-08	2.85612e-07
PPP2R5B	NM_006244	197.157	0.427075	0.0951902	4.48654	7.23875e-06	6.08969e-05
ATOX1	NM_004045	202.695	0.426485	0.130799	3.26063	0.00111167	0.00514791
MTA2	NM_004739	1095.87	0.426362	0.0576638	7.39392	1.42557e-13	4.15136e-12
DHX15	NM_001358	1709.91	0.425239	0.106196	4.0043	6.22013e-05	0.000419129
KIF3B	NM_004798	670.18	0.423997	0.128007	3.31229	0.000925342	0.00438255
DDX10	NM_004398	291.703	0.423449	0.128795	3.28778	0.00100982	0.00473952
PEX7	NM_000288	71.3585	0.422946	0.137469	3.07666	0.00209332	0.00883638
ATP5B	NM_001686	3712.21	0.422873	0.117243	3.60682	0.000309977	0.00171367
FAM134A	NM_024293	702.39	0.421257	0.0827574	5.09027	3.57559e-07	3.95475e-06
VAT1L	NM_020927	761.136	0.420159	0.0948075	4.43171	9.34896e-06	7.68636e-05
VPS18	NM_020857	452.067	0.419047	0.102064	4.10574	4.03018e-05	0.000284331
ADPRHL2	NM_017825	187.533	0.416495	0.123079	3.38397	0.000714458	0.00350675
ZBTB11	NM_014415	454.771	0.415745	0.107279	3.87537	0.000106463	0.000672741
KMT5A	NM_020382	251.619	0.415464	0.113279	3.66763	0.000244812	0.00139175
TMEM55A	NM_018710	98.1175	0.414621	0.120123	3.45164	0.000557182	0.00283649
RRAS	NM_006270	258.744	0.414342	0.130542	3.17401	0.0015035	0.00664569
C9orf16	NM_024112	202.338	0.413214	0.0944869	4.37324	1.22414e-05	9.74224e-05
DHX8	NM_004941	62.0689	0.412519	0.130905	3.1513	0.00162548	0.00711206
PSMB7	NM_002799	384.485	0.412325	0.115931	3.55665	0.000375611	0.00202281
MTDH	NM_178812	2028.33	0.411808	0.104096	3.95605	7.61981e-05	0.000502666
PANK3	NM_024594	1000.61	0.409589	0.123261	3.32295	0.00089072	0.00424149
PIAS4	NM_015897	120.702	0.408375	0.0919747	4.44008	8.99248e-06	7.42995e-05
SELO	NM_031454	143.32	0.408266	0.103648	3.93897	8.18325e-05	0.000535803
DUSP12	NM_007240	198.307	0.405891	0.09645	4.20831	2.5729e-05	0.000191069
PRPF3	NM_004698	458.866	0.405701	0.064988	6.2427	4.3007e-10	7.87218e-09
COX7A2L	NM_004718	883.301	0.404035	0.0980517	4.12064	3.77828e-05	0.00026815
TSNAX	NM_005999	311.714	0.402734	0.109447	3.6797	0.000233509	0.00133616
KIAA0100	NM_014680	2282.71	0.401289	0.0471653	8.50814	1.76746e-17	7.62708e-16
SCARB2	NM_005506	296.27	0.400517	0.0873881	4.5832	4.57922e-06	4.04433e-05
ORMDL3	NM_139280	507.424	0.400451	0.0916374	4.36995	1.24276e-05	9.88097e-05
GOLPH3	NM_022130	792.967	0.398729	0.0967976	4.1192	3.80186e-05	0.000269594
UTP11L	NM_016037	354.908	0.397743	0.1016	3.91478	9.04866e-05	0.000583295
MTG1	NM_138384	184.826	0.397537	0.126688	3.13793	0.00170145	0.00739783
PHTF1	NM_006608	469.797	0.397323	0.0704599	5.63899	1.71046e-08	2.38819e-07
STARD3NL	NM_032016	522.808	0.39635	0.0924737	4.28608	1.81852e-05	0.000140366
VCP	NM_007126	6216.96	0.396005	0.0903339	4.38379	1.16633e-05	9.33122e-05
TOR1A	NM_000113	557.627	0.395705	0.0813732	4.86284	1.15711e-06	1.15482e-05
ITPKC	NM_025194	181.645	0.395191	0.107142	3.68848	0.000225602	0.00129626
NUP107	NM_020401	383.639	0.395053	0.127131	3.10745	0.00188709	0.00808053
INTS5	NM_030628	142.685	0.394835	0.111928	3.52757	0.000419392	0.00221772
UQCRC1	NM_003365	1091.21	0.394409	0.106132	3.7162	0.00020224	0.00117994
IFT57	NM_018010	606.293	0.39223	0.127231	3.08281	0.00205057	0.00868627
RNF20	NM_019592	714.937	0.390225	0.0571922	6.82305	8.91276e-12	2.02788e-10
TXNRD2	NM_006440	79.1693	0.389096	0.127371	3.05482	0.00225194	0.00938703
GNA11	NM_002067	644.422	0.388615	0.115407	3.36733	0.000759006	0.00369563
XRCC5	NM_021141	5018.62	0.387378	0.109273	3.54505	0.000392531	0.0021017
PTPN11	NM_002834	2687.94	0.387363	0.107776	3.59416	0.00032544	0.0017867
DPH7	NM_138778	144.718	0.386101	0.0862195	4.47812	7.53031e-06	6.31654e-05
TOE1	NM_025077	63.6087	0.386021	0.121523	3.17651	0.00149057	0.00659628
FLOT2	NM_004475	478.296	0.385599	0.12504	3.08379	0.00204379	0.00866245
RPS19	NM_001022	7971.79	0.381818	0.111255	3.43193	0.000599308	0.0030223
SEC22C	NM_032970	308.512	0.380412	0.118486	3.21062	0.00132448	0.00597884
GTF3A	NM_002097	521.909	0.380106	0.107734	3.52818	0.000418427	0.00221402
UBA2	NM_005499	1136.3	0.377434	0.112061	3.36812	0.000756825	0.00368609
ZNF646	NM_014699	190.405	0.375921	0.122719	3.06327	0.00218929	0.00918103
BRF2	NM_018310	121.42	0.374906	0.113507	3.30294	0.000956785	0.00451862
RPL7L1	NM_198486	652.723	0.373774	0.101148	3.69531	0.000219616	0.00126579
MRPS16	NM_016065	796.434	0.373173	0.0774764	4.8166	1.46024e-06	1.43584e-05
EFR3A	NM_015137	1576.38	0.371648	0.112865	3.29285	0.00099177	0.00466864
SNAP47	NM_053052	243.638	0.371647	0.0830688	4.47397	7.67805e-06	6.43327e-05
PRPF19	NM_014502	395.417	0.370564	0.108601	3.41217	0.000644487	0.00321414
SRD5A3	NM_024592	201.241	0.369486	0.105483	3.50279	0.00046041	0.00240334
CPSF2	NM_017437	1450.72	0.369241	0.107938	3.42086	0.000624242	0.00312816
AFG3L2	NM_006796	560.434	0.368917	0.075271	4.90119	9.52596e-07	9.70483e-06
CD2AP	NM_012120	548.555	0.364456	0.107738	3.38282	0.000717467	0.00352013
LINC00094	NR_015427	194.419	0.36366	0.0983084	3.69918	0.000216297	0.00125056
ADORA2B	NM_000676	78.8683	0.363542	0.113386	3.20622	0.00134492	0.00605142
UBE2G1	NM_003342	420.681	0.362743	0.0872499	4.15752	3.21726e-05	0.000233507
DUSP3	NM_004090	968.36	0.361652	0.107026	3.37909	0.000727255	0.00356082
HMGXB3	NM_014983	629.24	0.361454	0.0493305	7.32719	2.35035e-13	6.55776e-12
PSMC2	NM_002803	682.512	0.360938	0.0910938	3.96227	7.42411e-05	0.000491703
CREBL2	NM_001310	531.345	0.359804	0.107484	3.34751	0.000815408	0.00392437
YARS2	NM_001040436	220.459	0.359545	0.0917407	3.91914	8.88664e-05	0.000574408
OTULIN	NM_138348	394.507	0.358736	0.0740667	4.84341	1.27628e-06	1.26542e-05
AVL9	NM_015060	680.521	0.358463	0.0892246	4.01753	5.88101e-05	0.000399674
KBTBD2	NM_015483	471.922	0.357256	0.100135	3.56774	0.000360072	0.00195238
JAK1	NM_002227	3238.88	0.357199	0.0894449	3.99352	6.51009e-05	0.000436372
EIF3A	NM_003750	4110.78	0.353948	0.0933022	3.79356	0.000148502	0.000899817
ATP6V1B2	NM_001693	840.798	0.353329	0.0644009	5.4864	4.10218e-08	5.41013e-07
DHX38	NM_014003	428.968	0.352117	0.0829095	4.247	2.16652e-05	0.000163812
BAZ1B	NM_032408	2083.54	0.350625	0.0484359	7.23894	4.52195e-13	1.22475e-11
IKBKAP	NM_003640	791.394	0.350366	0.0708696	4.94382	7.66083e-07	7.93079e-06
ING5	NM_032329	158.557	0.34521	0.104838	3.29281	0.000991915	0.00466864
FAM208A	NM_001112736	327.609	0.345065	0.0725992	4.75302	2.00404e-06	1.91957e-05
XPO5	NM_020750	485.078	0.34502	0.0598214	5.76751	8.04518e-09	1.18802e-07
ZNF394	NM_032164	183.853	0.343796	0.0884527	3.88678	0.000101582	0.00064459
UBE3C	NM_014671	1596.26	0.343594	0.0737987	4.65583	3.2268e-06	2.95811e-05
SND1	NM_014390	3507.42	0.342884	0.0935669	3.66458	0.000247741	0.00140696
TRAPPC10	NM_003274	399.816	0.341914	0.0558934	6.11726	9.51961e-10	1.65175e-08
MAF1	NM_032272	546.255	0.341882	0.107085	3.19263	0.00140982	0.00629075
YIPF3	NM_015388	723.603	0.341668	0.100837	3.38831	0.000703247	0.00346153
KCTD5	NM_018992	195.343	0.341361	0.0947546	3.60258	0.000315076	0.00173724
MSANTD4	NM_032424	553.745	0.338749	0.104828	3.23147	0.00123155	0.00561719
TSTD3	NM_001195131	102.425	0.337126	0.110309	3.0562	0.00224165	0.00936386
CIPC	NM_033426	164.996	0.33686	0.101181	3.32928	0.00087072	0.00415456
OXSR1	NM_005109	748.174	0.335647	0.0999804	3.35713	0.000787562	0.00380906
HECTD1	NM_015382	4219.97	0.334693	0.0978518	3.4204	0.000625283	0.00313243
PSMA2	NM_002787	849.873	0.33419	0.0881796	3.78987	0.000150724	0.000912284
CDC5L	NM_001253	826.421	0.333752	0.0604805	5.51834	3.42214e-08	4.53842e-07
DDX50	NM_024045	835.525	0.331113	0.103575	3.19686	0.00138933	0.00621432
LRRC1	NM_018214	182.106	0.328612	0.107189	3.06574	0.00217133	0.00911949
HEBP2	NM_014320	544.66	0.327234	0.0571217	5.72872	1.01192e-08	1.46698e-07
RARS	NM_002887	1912.8	0.325635	0.10275	3.1692	0.00152862	0.0067378
LRRC47	NM_020710	410.771	0.323709	0.0850962	3.80404	0.000142354	0.000866982
PDIA4	NM_004911	2369.91	0.323633	0.105932	3.05511	0.0022498	0.00938516
REXO2	NM_015523	1097.35	0.320676	0.0933474	3.4353	0.000591898	0.00299218
DDB1	NM_001923	3656.72	0.320402	0.0860476	3.72354	0.000196447	0.00115138
CIAO1	NM_004804	865.433	0.319936	0.0557413	5.73966	9.48679e-09	1.38737e-07
PLEKHM2	NM_015164	511.826	0.314824	0.0587353	5.36005	8.31991e-08	1.03421e-06
GNB2L1	NM_006098	12173.9	0.314666	0.103722	3.03374	0.00241545	0.00997872
CCDC130	NM_030818	148.605	0.313173	0.0905113	3.46004	0.000540091	0.0027644
BNIP2	NM_004330	942.475	0.312449	0.0926783	3.37132	0.000748077	0.0036507
SCAMP2	NM_005697	141.194	0.310927	0.0836553	3.71676	0.000201792	0.00117773
EDC4	NM_014329	318.544	0.310042	0.0682304	4.54404	5.51852e-06	4.77021e-05
KLF3	NM_016531	353.047	0.307926	0.100243	3.0718	0.0021277	0.00895656
YTHDF1	NM_017798	295.905	0.304808	0.0848195	3.59361	0.000326127	0.00178929
WDR6	NM_018031	663.707	0.304118	0.0998119	3.04692	0.00231202	0.0096038
MEX3C	NM_016626	660.179	0.302508	0.093466	3.23656	0.00120979	0.00553307
MALSU1	NM_138446	200.955	0.300143	0.0948928	3.16297	0.00156169	0.00686181
IPPK	NM_022755	132.407	0.29998	0.081733	3.67024	0.000242322	0.00138042
TIMMDC1	NM_016589	715.774	0.299764	0.0702606	4.26646	1.98602e-05	0.000151818
RAB10	NM_016131	1090.4	0.298761	0.0939147	3.1812	0.00146667	0.00650261
POLR3A	NM_007055	484.42	0.296253	0.0902796	3.2815	0.00103255	0.00483491
ASB1	NM_001040445	570.45	0.295639	0.0915706	3.22854	0.00124424	0.00567041
LCMT2	NM_014793	105.762	0.295574	0.0904423	3.26809	0.00108275	0.0050392
COPS5	NM_006837	502.728	0.294997	0.0916385	3.21914	0.00128577	0.00584048
CAMLG	NM_001745	434.758	0.293932	0.0859113	3.42134	0.000623135	0.00312355
PSMB4	NM_002796	1618.26	0.293587	0.0966428	3.03786	0.00238267	0.00986042
SNAPC3	NM_001039697	586.057	0.29316	0.0832973	3.51945	0.000432446	0.00227557
SLC25A38	NM_017875	284.329	0.288838	0.093014	3.10532	0.00190072	0.00813261
TTC33	NM_012382	175.861	0.287792	0.0805863	3.57122	0.000355317	0.00193037
FOXK2	NM_004514	508.119	0.286223	0.0671373	4.26325	2.01477e-05	0.000153733
DDA1	NM_024050	338.984	0.286193	0.0694942	4.11823	3.81795e-05	0.000270505
LETM1	NM_012318	620.546	0.286187	0.0897083	3.19019	0.00142178	0.00633563
FAF2	NM_014613	1105.23	0.282437	0.0805605	3.5059	0.000455067	0.00237918
RRP8	NM_015324	162.647	0.28223	0.0822681	3.43061	0.000602231	0.00303245
SLC26A2	NM_000112	630.727	0.27844	0.0843924	3.29935	0.00096909	0.00456896
PHLPP1	NM_194449	134.388	0.277092	0.0783921	3.53469	0.000408255	0.00216985
FAM118B	NM_024556	211.524	0.275901	0.0849199	3.24895	0.0011583	0.00533863
KIAA1462	NM_020848	2883.96	0.275616	0.0723	3.81212	0.00013778	0.000841891
UBC	NM_021009	8937.23	0.274039	0.0773873	3.54114	0.000398399	0.00212833
KANSL2	NM_017822	324.035	0.272063	0.0774876	3.51105	0.000446345	0.00233798
DNAJA2	NM_005880	978.637	0.271806	0.0663548	4.09625	4.19897e-05	0.000295614
COPG1	NM_016128	2711.08	0.269094	0.071957	3.73965	0.000184277	0.00109002
UVRAG	NM_003369	276.441	0.260201	0.0641372	4.05694	4.97198e-05	0.000344072
RALBP1	NM_006788	1160.96	0.253647	0.0565588	4.48467	7.30281e-06	6.13429e-05
STK4	NM_006282	621.37	0.253643	0.0645587	3.92888	8.53409e-05	0.0005542
BAP1	NM_004656	423.501	0.252607	0.0618189	4.08624	4.38416e-05	0.000307223
NADSYN1	NM_018161	615.172	0.252482	0.0697833	3.61809	0.000296787	0.00164677
HDAC1	NM_004964	970.035	0.243108	0.0680227	3.57393	0.000351661	0.001913
TSPYL1	NM_003309	1308.68	0.231279	0.0707942	3.26692	0.00108724	0.00505589
GLTP	NM_016433	527.769	0.231209	0.070621	3.27394	0.00106059	0.00494306
FEM1A	NM_018708	222.703	0.230681	0.0732263	3.15025	0.00163133	0.00713578
YY1	NM_003403	744.939	0.22918	0.0615946	3.72078	0.000198611	0.0011612
ARGLU1	NM_018011	786.509	0.225649	0.068652	3.28685	0.00101315	0.00475383
CRKL	NM_005207	1125.6	0.208902	0.0624938	3.34276	0.000829482	0.00398175
AREL1	NM_001039479	618.292	0.201435	0.0537668	3.74646	0.000179348	0.00106427
TOR1AIP2	NM_022347	995.102	-0.168658	0.0541311	-3.11574	0.00183485	0.00789132
LRRC41	NM_006369	705.931	-0.19654	0.0561517	-3.50016	0.000464976	0.00242186
RTF1	NM_015138	628.228	-0.199248	0.0644385	-3.09207	0.00198769	0.008458
CASC3	NM_007359	526.559	-0.217973	0.0644897	-3.37996	0.000724966	0.00355065
RBM33	NM_053043	571.516	-0.218424	0.0702891	-3.10751	0.0018867	0.00808053
NCBP3	NM_001114118	542.512	-0.227116	0.0631163	-3.59837	0.000320224	0.00176271
ATRN	NM_139321	398.528	-0.22787	0.0747511	-3.04838	0.00230076	0.0095618
FBXO30	NM_032145	455.73	-0.230521	0.0642936	-3.58544	0.000336513	0.0018372
KDM4A	NM_014663	785.994	-0.238695	0.0778554	-3.06588	0.00217033	0.0091176
HUWE1	NM_031407	4195.94	-0.252936	0.0796606	-3.17517	0.00149748	0.00662334
LAMP1	NM_005561	1838.37	-0.260845	0.0753709	-3.46081	0.000538545	0.00275762
HERC2	NM_004667	376.599	-0.261421	0.0820333	-3.18677	0.00143871	0.0064008
IL10RB	NM_000628	343.364	-0.27105	0.0675419	-4.01306	5.99357e-05	0.000406163
FUT4	NM_002033	114.606	-0.272695	0.0887443	-3.07281	0.00212052	0.00893573
COG7	NM_153603	166.765	-0.272748	0.0859896	-3.17187	0.00151461	0.0066867
ZZEF1	NM_015113	783.325	-0.276899	0.0794607	-3.48472	0.000492649	0.00254993
MED1	NM_004774	703.577	-0.278866	0.0707559	-3.94124	8.10617e-05	0.000531383
YEATS2	NM_018023	967.915	-0.281876	0.0724041	-3.8931	9.8971e-05	0.000630665
EXOC4	NM_021807	571.427	-0.282466	0.088163	-3.2039	0.00135578	0.00609206
METTL8	NM_024770	367.605	-0.283726	0.0787081	-3.60479	0.000312409	0.00172482
ZNF318	NM_014345	386.76	-0.28473	0.09053	-3.14515	0.00166002	0.00723659
DDX5	NM_004396	5437.09	-0.28711	0.0770673	-3.72545	0.00019497	0.00114473
FTO	NM_001080432	686.399	-0.287219	0.0814513	-3.52626	0.000421467	0.00222727
DCAF12	NM_015397	207.116	-0.296226	0.0745563	-3.97319	7.09167e-05	0.000471937
LAMB1	NM_002291	7203.02	-0.299326	0.0940462	-3.18276	0.00145881	0.00647983
UBE2R2	NM_017811	741.501	-0.299365	0.0968663	-3.0905	0.00199821	0.00849303
ALS2	NM_020919	586.549	-0.299698	0.0981734	-3.05274	0.00226762	0.00943585
ZKSCAN2	NM_001012981	222.832	-0.300513	0.0699531	-4.29592	1.73967e-05	0.000134718
USP32	NM_032582	957.352	-0.30067	0.0592968	-5.0706	3.96572e-07	4.34015e-06
PREP	NM_002726	357.974	-0.302859	0.0634033	-4.7767	1.78193e-06	1.72869e-05
LPCAT3	NM_005768	228.708	-0.307025	0.0783962	-3.91633	8.99078e-05	0.000580463
ZNF134	NM_003435	228.858	-0.307818	0.0862703	-3.56806	0.000359636	0.00195065
CHP1	NM_007236	1544.91	-0.309124	0.0756831	-4.08446	4.41804e-05	0.000309467
DCAF7	NM_005828	764.515	-0.310939	0.0854488	-3.63889	0.00027381	0.00153513
TDP2	NM_016614	248.186	-0.311478	0.101922	-3.05606	0.00224267	0.00936458
NEK9	NM_033116	886.88	-0.313886	0.0806368	-3.89259	9.91798e-05	0.000631754
ESD	NM_001984	894.582	-0.314503	0.0943891	-3.33199	0.000862275	0.00412017
ZCCHC8	NM_017612	193.195	-0.315226	0.100771	-3.12815	0.0017591	0.00761073
SNX33	NM_153271	334.721	-0.31569	0.103191	-3.05929	0.00221863	0.00928285
ZNF197	NM_006991	204.974	-0.323615	0.0866757	-3.73363	0.000188739	0.00111246
ATP6V0E1	NM_003945	1378	-0.324798	0.106386	-3.05302	0.00226553	0.00942952
MFHAS1	NM_004225	206.189	-0.326368	0.10075	-3.23938	0.00119789	0.00549072
KMT2C	NM_170606	1694.6	-0.326785	0.0633072	-5.1619	2.44458e-07	2.80823e-06
PLEKHA2	NM_021623	494.603	-0.327743	0.0978838	-3.34828	0.000813143	0.0039146
BBS1	NM_024649	120.313	-0.334404	0.0990914	-3.37471	0.000738946	0.00361062
NLRC5	NM_032206	159.059	-0.334902	0.0989141	-3.38578	0.000709755	0.00348538
UBXN7	NM_015562	719.954	-0.335485	0.0582985	-5.75461	8.6844e-09	1.27901e-07
LRRC57	NM_153260	226.794	-0.335625	0.108121	-3.10416	0.00190822	0.00815425
WDR11	NM_018117	1092.62	-0.339576	0.0995079	-3.41256	0.000643567	0.00321147
TXLNA	NM_175852	2030.62	-0.340113	0.0609264	-5.58236	2.37281e-08	3.23132e-07
TMEM131	NM_015348	826.422	-0.341541	0.109371	-3.12277	0.00179157	0.00772914
C3orf38	NM_173824	267.089	-0.342264	0.0969651	-3.52977	0.000415926	0.00220499
RCOR1	NM_015156	372.616	-0.34389	0.096942	-3.54737	0.000389094	0.00208585
DNAJC11	NM_018198	391.077	-0.346378	0.108216	-3.20081	0.0013704	0.00614781
STX17	NM_017919	368.336	-0.347887	0.114497	-3.03841	0.00237832	0.00984731
KIAA1143	NM_020696	445.605	-0.35086	0.102692	-3.41662	0.00063404	0.00317249
DHX57	NM_198963	391.971	-0.352219	0.0954478	-3.69018	0.000224098	0.0012894
WDR59	NM_030581	244.549	-0.354161	0.111258	-3.18324	0.00145634	0.00647061
SNX27	NM_030918	646.611	-0.354862	0.0971896	-3.65123	0.000260983	0.00147312
ASB8	NM_024095	219.407	-0.354873	0.104076	-3.40976	0.000650208	0.00323685
HEXA	NM_000520	852.367	-0.355309	0.0943137	-3.7673	0.00016502	0.000988752
HP1BP3	NM_016287	1872.31	-0.357686	0.0422253	-8.4709	2.43513e-17	1.03211e-15
TARSL2	NM_152334	329.687	-0.357987	0.0846884	-4.22711	2.36712e-05	0.000177449
ZNF709	NM_152601	74.0704	-0.359676	0.103927	-3.46084	0.00053849	0.00275762
MTRF1	NM_004294	82.7012	-0.360244	0.111003	-3.24534	0.00117311	0.00539644
TSTD2	NM_139246	138.451	-0.360722	0.10994	-3.28107	0.00103413	0.00483863
SETD2	NM_014159	1306.01	-0.363104	0.0767976	-4.72807	2.26664e-06	2.15253e-05
ZNF275	NM_001080485	303.446	-0.365234	0.0954189	-3.82769	0.00012935	0.000795929
FUT10	NM_032664	217.039	-0.367313	0.0942946	-3.89538	9.80461e-05	0.00062573
MACF1	NM_012090	14709.2	-0.368082	0.0715598	-5.14369	2.69387e-07	3.05458e-06
LOC150776	NR_026922	69.5128	-0.373192	0.10745	-3.47317	0.000514348	0.00264919
GPATCH1	NM_018025	87.9042	-0.378325	0.113482	-3.3338	0.000856668	0.00409573
ARHGAP31	NM_020754	384.12	-0.380292	0.113551	-3.34909	0.000810761	0.00390652
EIF4EBP2	NM_004096	1118.66	-0.381136	0.0916097	-4.16043	3.1765e-05	0.000230851
ZNF445	NM_181489	441.852	-0.382919	0.0759207	-5.04367	4.56676e-07	4.94915e-06
PUM3	NM_014878	751.554	-0.384712	0.117003	-3.28805	0.00100883	0.00473782
HIF1AN	NM_017902	661.397	-0.386189	0.0857518	-4.50357	6.68216e-06	5.68751e-05
SFT2D2	NM_199344	166.814	-0.387956	0.118887	-3.26324	0.00110147	0.00510638
RABGAP1	NM_012197	1089.81	-0.388316	0.107408	-3.61533	0.000299961	0.00166161
HEATR6	NM_022070	358.061	-0.389711	0.0988063	-3.94419	8.00685e-05	0.000525493
NHLRC2	NM_198514	358.117	-0.390171	0.128501	-3.03632	0.00239482	0.00990181
RHOB	NM_004040	736.115	-0.392121	0.0519968	-7.54125	4.65484e-14	1.44118e-12
ZNF808	NM_001039886	218.992	-0.392169	0.104355	-3.75804	0.000171246	0.0010227
CHD2	NM_001271	1259.74	-0.393626	0.0818181	-4.811	1.50179e-06	1.47149e-05
IFT140	NM_014714	178.1	-0.394299	0.122295	-3.22417	0.00126339	0.00574351
ADCY3	NM_004036	193.087	-0.395983	0.106035	-3.73447	0.00018811	0.00110954
USP40	NM_018218	752.443	-0.397055	0.113438	-3.5002	0.000464918	0.00242186
CNOT6	NM_001303241	579.847	-0.398295	0.117274	-3.39626	0.000683133	0.00337654
IREB2	NM_004136	720.807	-0.398531	0.116163	-3.4308	0.000601808	0.00303124
RALGAPA2	NM_020343	159.321	-0.402431	0.087376	-4.60574	4.11009e-06	3.68074e-05
RANBP9	NM_005493	455.1	-0.40261	0.085729	-4.69631	2.64905e-06	2.48593e-05
ZMYM4	NM_005095	1291.51	-0.403125	0.107069	-3.76511	0.000166476	0.000996404
C5orf42	NM_023073	979.346	-0.403205	0.110732	-3.64126	0.000271311	0.00152368
UBXN2B	NM_001077619	123.023	-0.404348	0.128712	-3.14151	0.00168081	0.00731764
ITM2B	NM_021999	1118.38	-0.404718	0.126582	-3.19727	0.00138735	0.00620712
NISCH	NM_007184	320.033	-0.405166	0.120693	-3.357	0.000787936	0.00380977
ZNF594	NM_032530	162.223	-0.405174	0.103051	-3.93178	8.43176e-05	0.000549268
YLPM1	NM_019589	861.221	-0.408674	0.100669	-4.05956	4.91644e-05	0.000340512
SNTB2	NM_006750	1822.8	-0.409713	0.102782	-3.98624	6.71297e-05	0.000449068
ZFYVE26	NM_015346	362.775	-0.411094	0.118983	-3.45505	0.000550182	0.002806
RPAP2	NM_024813	295.524	-0.412225	0.132814	-3.10379	0.00191062	0.00816064
MAML2	NM_032427	597.383	-0.414342	0.133207	-3.11051	0.00186763	0.00801161
WDFY3	NM_014991	1718.26	-0.414864	0.0923822	-4.49074	7.09772e-06	5.98372e-05
ATXN7L3B	NM_001136262	764.275	-0.415555	0.0665751	-6.2419	4.32279e-10	7.90392e-09
MTMR4	NM_004687	697.898	-0.416395	0.100601	-4.13909	3.48679e-05	0.000250342
MARVELD1	NM_031484	553.657	-0.41936	0.0817831	-5.12771	2.93285e-07	3.30755e-06
MSH3	NM_002439	375.302	-0.420183	0.104873	-4.0066	6.1598e-05	0.000415232
FAM45BP	NR_027141	85.1093	-0.425848	0.102197	-4.16694	3.08716e-05	0.000224947
USP22	NM_015276	3256.42	-0.427054	0.0866728	-4.9272	8.34143e-07	8.55082e-06
RBM48	NM_032120	93.6318	-0.427644	0.111529	-3.83438	0.000125884	0.000779787
ZNF516	NM_014643	652.98	-0.432219	0.109055	-3.96332	7.39144e-05	0.00048993
ZSCAN2	NM_181877	100.475	-0.43631	0.124579	-3.50227	0.000461309	0.00240727
CTR9	NM_014633	589.17	-0.438478	0.0933086	-4.69922	2.61153e-06	2.45487e-05
PRRC2C	NM_015172	2614.64	-0.438702	0.0877194	-5.0012	5.69742e-07	6.04471e-06
BAG3	NM_004281	227.265	-0.43997	0.137093	-3.20927	0.00133072	0.00600249
KIAA0196	NM_014846	590.382	-0.44081	0.0952486	-4.62799	3.69227e-06	3.34614e-05
ATXN1L	NM_001137675	357.962	-0.444005	0.0662903	-6.69789	2.11454e-11	4.58618e-10
NPR2	NM_003995	191.196	-0.444936	0.125677	-3.54031	0.000399657	0.00213232
CDC73	NM_024529	515.017	-0.446557	0.133859	-3.33603	0.000849833	0.00406772
ZC3H13	NM_015070	632.957	-0.449682	0.0785557	-5.72438	1.03814e-08	1.50238e-07
SGCB	NM_000232	1205.84	-0.452874	0.132359	-3.42155	0.000622654	0.00312302
UBA7	NM_003335	234.106	-0.456089	0.127926	-3.56525	0.000363513	0.00196848
POLI	NM_007195	286.456	-0.456244	0.137794	-3.31105	0.000929457	0.00439829
SESTD1	NM_178123	300.823	-0.458066	0.129406	-3.53976	0.000400498	0.00213607
SLX4	NM_032444	112.118	-0.460986	0.151579	-3.04122	0.00235618	0.00976533
DBT	NM_001918	323.946	-0.461419	0.114905	-4.01566	5.92795e-05	0.000402207
ZNF710	NM_198526	145.331	-0.461769	0.141662	-3.25965	0.0011155	0.00516137
CROCCP3	NR_023386	103.597	-0.464313	0.145283	-3.19592	0.00139383	0.00623111
EGFR	NM_005228	695.87	-0.464945	0.131479	-3.53628	0.000405809	0.00215823
FAT1	NM_005245	33401.4	-0.465011	0.0878372	-5.29401	1.19662e-07	1.45383e-06
PERP	NM_022121	1441.38	-0.465875	0.125263	-3.71917	0.000199881	0.00116781
NDFIP1	NM_030571	577.792	-0.465916	0.101743	-4.57933	4.66479e-06	4.10033e-05
ACRC	NM_052957	31.2818	-0.466058	0.146475	-3.18182	0.00146351	0.0064938
SEPT7P2	NR_024271	114.067	-0.466899	0.107646	-4.33735	1.4421e-05	0.0001132
ZNF852	NM_001287349	42.1058	-0.468798	0.140953	-3.32592	0.000881266	0.00420247
CCDC6	NM_005436	918.124	-0.468949	0.127954	-3.66498	0.00024736	0.00140528
RNF26	NM_032015	113.168	-0.469	0.143856	-3.26021	0.00111331	0.00515407
MGMT	NM_002412	187.646	-0.469925	0.149177	-3.15012	0.00163206	0.00713709
PHF20	NM_016436	590.794	-0.47112	0.0707968	-6.65454	2.84191e-11	6.09451e-10
FKBP3	NM_002013	329.747	-0.471224	0.151633	-3.10767	0.0018857	0.00807905
C14orf1	NM_007176	238.721	-0.471746	0.150712	-3.13012	0.00174734	0.00756576
CMTM4	NM_181521	162.938	-0.472208	0.0904049	-5.22326	1.75804e-07	2.07955e-06
OSER1	NM_016470	244.839	-0.47247	0.107247	-4.40542	1.05578e-05	8.54944e-05
PCSK7	NM_004716	461.805	-0.474376	0.136971	-3.46333	0.00053354	0.00273368
RMND1	NM_017909	51.0857	-0.474425	0.129308	-3.66896	0.000243535	0.00138591
TTBK2	NM_173500	249.192	-0.475934	0.118176	-4.02733	5.64149e-05	0.000385211
CHST14	NM_130468	171.674	-0.475951	0.0948969	-5.01545	5.29091e-07	5.65303e-06
RAB11FIP2	NM_014904	305.105	-0.476376	0.134584	-3.53962	0.000400711	0.00213607
PTOV1-AS1	NR_040037	101.776	-0.477653	0.118098	-4.04455	5.24227e-05	0.000360828
PABPC1L	NM_001124756	66.0485	-0.47867	0.129205	-3.70472	0.000211625	0.00122781
MCM9	NM_017696	88.5012	-0.47874	0.137627	-3.47852	0.000504182	0.00260247
ERLIN2	NM_007175	640.142	-0.481678	0.102905	-4.68081	2.85743e-06	2.66347e-05
ERVK13-1	NR_040023	158.393	-0.483928	0.101386	-4.7731	1.81412e-06	1.75583e-05
ROCK2	NM_004850	1864.09	-0.48511	0.104299	-4.65116	3.30067e-06	3.01753e-05
GSTA4	NM_001512	256.252	-0.485177	0.131309	-3.69492	0.000219957	0.00126732
PTPRG	NM_002841	780.422	-0.485659	0.0951901	-5.10199	3.36099e-07	3.7273e-06
SRGAP1	NM_020762	1014.13	-0.487121	0.12809	-3.80296	0.000142979	0.00087015
N4BP2L2	NM_014887	403.61	-0.487152	0.144817	-3.36392	0.000768425	0.00373168
HERPUD2	NM_022373	284.079	-0.488903	0.104542	-4.6766	2.91671e-06	2.70963e-05
ZC3H7A	NM_014153	829.746	-0.488913	0.0790464	-6.18514	6.20482e-10	1.10421e-08
ZFP82	NM_133466	61.421	-0.489882	0.134565	-3.6405	0.000272113	0.00152766
INPP5F	NM_014937	55.9284	-0.489935	0.159595	-3.06987	0.00214154	0.0090057
C2orf68	NM_001013649	187.609	-0.49145	0.142599	-3.44637	0.000568164	0.00288534
ZNF880	NM_001145434	82.0045	-0.491688	0.160586	-3.06183	0.00219989	0.0092162
DNAJB6	NM_058246	265.738	-0.492019	0.122171	-4.02731	5.64187e-05	0.000385211
EHD3	NM_014600	704.906	-0.492166	0.0695006	-7.08147	1.42637e-12	3.60532e-11
ZNF721	NM_133474	363.854	-0.492625	0.11026	-4.46785	7.9011e-06	6.59031e-05
NUCKS1	NM_022731	3465.45	-0.493536	0.128776	-3.83252	0.000126835	0.00078451
NUCB1	NM_006184	592.873	-0.496785	0.144898	-3.42853	0.00060687	0.00305305
TET3	NM_001287491	183.278	-0.498886	0.0882014	-5.65622	1.54743e-08	2.17883e-07
FOXJ2	NM_018416	238.022	-0.500582	0.128411	-3.89828	9.68785e-05	0.000619227
SBF2	NM_030962	1280.74	-0.500769	0.0992787	-5.04408	4.5571e-07	4.9419e-06
ETHE1	NM_014297	313.398	-0.50085	0.156303	-3.20436	0.00135363	0.00608542
USP48	NM_032236	405.576	-0.502297	0.0610073	-8.23338	1.82003e-16	7.15006e-15
ANKS1A	NM_015245	238.437	-0.503932	0.121973	-4.13151	3.60395e-05	0.000257092
EEF2K	NM_013302	407.282	-0.504414	0.137917	-3.65737	0.000254814	0.00144123
ZNF766	NM_001010851	213.896	-0.504485	0.162258	-3.10916	0.0018762	0.00804217
GALNT10	NM_198321	676.443	-0.505182	0.126864	-3.98208	6.83146e-05	0.000456627
MTHFR	NM_005957	233.369	-0.507745	0.121641	-4.17411	2.99155e-05	0.000218362
BMS1P4	NR_026592	78.8353	-0.508214	0.108713	-4.67482	2.94213e-06	2.7302e-05
RNF141	NM_016422	729.668	-0.508459	0.134021	-3.79389	0.000148308	0.000898966
BLMH	NM_000386	225.926	-0.510196	0.0884984	-5.76503	8.16435e-09	1.20455e-07
PDIA3	NM_005313	3041.86	-0.510464	0.137115	-3.7229	0.00019695	0.00115392
MGC27345	NR_046216	118.958	-0.510801	0.111093	-4.59794	4.26697e-06	3.80283e-05
PIGK	NM_005482	430.572	-0.51123	0.163671	-3.12352	0.00178699	0.00771136
DVL3	NM_004423	418.522	-0.511308	0.116363	-4.3941	1.11234e-05	8.95086e-05
MYL5	NM_002477	33.7935	-0.511739	0.160356	-3.19127	0.0014165	0.0063138
USP9Y	NM_004654	1258.12	-0.512281	0.120212	-4.26146	2.03094e-05	0.000154826
PCNXL2	NM_014801	517.408	-0.512716	0.109549	-4.68027	2.86501e-06	2.66904e-05
HDDC2	NM_016063	349.181	-0.51317	0.126249	-4.06473	4.80878e-05	0.000333641
SON	NM_001291411	46.9553	-0.515183	0.14234	-3.61939	0.000295293	0.00164011
NPTN-IT1	NR_103844	58.926	-0.518479	0.131973	-3.92868	8.54125e-05	0.000554449
LINC01521	NR_120386	52.8475	-0.521386	0.14899	-3.49947	0.000466178	0.00242736
CLEC16A	NM_015226	101.511	-0.522665	0.127777	-4.09044	4.30554e-05	0.000302095
TNFAIP1	NM_021137	712.682	-0.523623	0.0929642	-5.63252	1.77598e-08	2.47759e-07
LOC440434	NR_036750	172.567	-0.525246	0.133539	-3.93328	8.37944e-05	0.000546076
FBXO10	NM_012166	116.315	-0.525573	0.123697	-4.24887	2.14847e-05	0.000162595
ZNF333	NM_032433	116.959	-0.526131	0.110744	-4.75086	2.02556e-06	1.93795e-05
TMEM260	NM_017799	347.404	-0.529188	0.110235	-4.80053	1.58244e-06	1.54687e-05
PAN3	NM_175854	354.174	-0.530464	0.141869	-3.7391	0.000184677	0.001092
AGAP6	NM_001077665	56.025	-0.532565	0.151294	-3.52007	0.000431436	0.00227131
NFYB	NM_006166	308.626	-0.536226	0.129187	-4.15077	3.31358e-05	0.000239455
MECP2	NM_004992	309.388	-0.53827	0.0908346	-5.92582	3.10746e-09	4.89697e-08
STX7	NM_003569	409.485	-0.539413	0.140988	-3.82595	0.00013027	0.000800701
ERP44	NM_015051	475.287	-0.539901	0.128798	-4.19185	2.76694e-05	0.000203393
C5orf51	NM_175921	445.046	-0.542335	0.178272	-3.04219	0.00234866	0.00973903
PIAS1	NM_016166	213.03	-0.542945	0.117347	-4.62681	3.71337e-06	3.36344e-05
FAM193B	NR_024019	52.5589	-0.543151	0.17365	-3.12784	0.00176095	0.00761678
SH3BGRL	NM_003022	700.234	-0.543636	0.142052	-3.82702	0.000129706	0.000797529
DNASE1	NM_005223	44.0638	-0.543793	0.156844	-3.4671	0.000526099	0.00270136
VWA8	NM_015058	128.63	-0.543838	0.0948957	-5.7309	9.98987e-09	1.45075e-07
MUT	NM_000255	403.211	-0.545372	0.0780372	-6.98862	2.77604e-12	6.80008e-11
IMPACT	NM_018439	529.125	-0.545891	0.158756	-3.43855	0.000584838	0.00296009
ZC3H6	NM_198581	241.103	-0.546635	0.161435	-3.38609	0.00070895	0.00348245
ZNF280C	NM_017666	139.181	-0.547856	0.100952	-5.42687	5.73517e-08	7.30358e-07
ZNF606	NM_025027	171.556	-0.549342	0.121439	-4.52361	6.07942e-06	5.21984e-05
HGSNAT	NM_152419	1203.24	-0.54951	0.12783	-4.29876	1.71755e-05	0.00013319
C1RL-AS1	NR_026947	144.487	-0.549662	0.173598	-3.1663	0.00154392	0.00679627
LOC729218	NR_109983	26.1172	-0.551212	0.163804	-3.36507	0.000765235	0.0037227
RPRD1B	NM_021215	191.225	-0.551352	0.0725717	-7.59734	3.0227e-14	9.59761e-13
ANXA4	NM_001153	334.275	-0.551716	0.137383	-4.0159	5.92187e-05	0.000401958
ZNF614	NM_025040	149.351	-0.552922	0.160351	-3.44819	0.00056435	0.00286859
SLC41A1	NM_173854	412.022	-0.553285	0.145218	-3.81002	0.000138954	0.000848444
DDX26B	NM_182540	123.017	-0.553515	0.112087	-4.93828	7.88158e-07	8.13909e-06
DIRC2	NM_032839	203.766	-0.554108	0.16229	-3.41431	0.000639439	0.00319332
RANBP17	NM_022897	329.793	-0.554814	0.157235	-3.52857	0.000417811	0.00221217
CIR1	NM_004882	136.989	-0.554901	0.0824558	-6.72968	1.70036e-11	3.74146e-10
FAM127C	NM_001078173	106.078	-0.555988	0.157439	-3.53144	0.000413304	0.00219458
PP7080	NR_024158	63.4384	-0.55658	0.125793	-4.42456	9.66403e-06	7.91415e-05
ZBTB34	NM_001099270	213.979	-0.556686	0.117891	-4.72203	2.33501e-06	2.21139e-05
CHD6	NM_032221	1367.58	-0.556727	0.132512	-4.20133	2.65357e-05	0.000196243
USP11	NM_004651	463.872	-0.557038	0.0674237	-8.26175	1.43555e-16	5.6798e-15
KIAA0141	NM_014773	30.163	-0.559133	0.17513	-3.19267	0.00140962	0.00629075
EIF1B	NM_005875	177.32	-0.560622	0.163017	-3.43904	0.000583789	0.00295597
FAM206A	NM_017832	81.1339	-0.561661	0.154536	-3.63451	0.00027851	0.00155781
NBPF12	NM_001278141	242.525	-0.562314	0.143162	-3.92782	8.572e-05	0.000556228
SETD7	NM_030648	1357.7	-0.562555	0.134659	-4.17763	2.94562e-05	0.000215198
EEA1	NM_003566	1168.14	-0.564649	0.158426	-3.56412	0.000365074	0.0019746
FBXO41	NM_001080410	63.8125	-0.565072	0.157206	-3.59446	0.000325068	0.00178595
MED13L	NM_015335	1312.72	-0.566297	0.0585092	-9.67877	3.71169e-22	2.54427e-20
UGDH-AS1	NR_047679	39.063	-0.566876	0.167049	-3.39346	0.000690147	0.00340414
[truncated: 2,034 more rows]
