# Supplementary material for: Cancer Stem Cell-Inducing Media Activates Senescence Reprogramming in Fibroblasts
Source: Cancers (Basel). 2020 Jun 30;12(7):1745. doi: 10.3390/cancers12071745 (PMC7409320; doi:10.3390/cancers12071745)
Supplement: Supplementary file 1 [file cancers-12-01745-s001.zip › cancers-852358-supp-final/Table S3 - Gene Ontology at each timepoint.xlsx]

## Sheet: D1UP
gene		GO term	Description	P-value	FDR q-value	Enrichment (N, B, n, b)	(-log10pValue)
NR_024475		GO:0006334	nucleosome assembly	2.83e-23	3.92e-19	12.27 (10980,101,248,28)	22.5482
NM_022111		GO:0051276	chromosome organization	1.79e-22	1.24e-18	6.20 (10980,307,248,43)	21.7471
NR_002931		GO:0034728	nucleosome organization	2.6e-20	1.2e-16	9.76 (10980,127,248,28)	19.585
NR_015425		GO:0065004	protein-DNA complex assembly	8.03e-19	2.78e-15	8.23 (10980,156,248,29)	18.0953
NM_001146037		GO:0071824	protein-DNA complex subunit organization	8.68e-17	2.4e-13	6.98 (10980,184,248,29)	16.0615
NM_130398		GO:1903047	mitotic cell cycle process	4.38e-16	1.01e-12	4.33 (10980,429,248,42)	15.3585
NM_018131		GO:0034723	DNA replication-dependent nucleosome organization	2.33e-15	4.61e-12	22.14 (10980,26,248,13)	14.6326
NM_058238		GO:0006335	DNA replication-dependent nucleosome assembly	2.33e-15	4.04e-12	22.14 (10980,26,248,13)	14.6326
NM_002421		GO:0022402	cell cycle process	6.49e-15	9.98e-12	3.38 (10980,668,248,51)	14.1878
NR_038390		GO:0000183	chromatin silencing at rDNA	4.18e-14	5.79e-11	18.57 (10980,31,248,13)	13.3788
NM_006269
NR_049801
NM_002220
NR_026583
NM_002531
NM_024409
NM_005524
NM_014875
NM_004603
NM_006295
NR_133663
NM_002275
NM_015973
NM_145697
NM_001786
NM_198947
NM_032717
NM_001178035
NM_002928
NM_001912
NM_001970
NM_006002
NM_133379
NM_001114120
NR_039651
NM_012138
NR_027700
NM_003877
NM_175736
NR_038332
NM_001136263
NM_000361
NM_178828
NM_000575
NR_110271
NR_039797
NR_132272
NM_016354
NM_178587
NM_006823
NM_181801
NM_017746
NM_000188
NM_003155
NR_001447
NM_001286490
NM_015414
NM_175055
NM_017982
NM_005737
NM_000576
NM_005322
NM_078487
NR_121645
NM_178448
NM_012177
NM_005953
NM_003637
NM_001166392
NM_002156
NM_152495
NM_005415
NM_199073
NR_002443
NM_001018115
NM_014981
NM_194463
NM_003534
NM_005320
NM_145252
NM_000379
NR_110671
NM_003521
NM_001301076
NM_021062
NM_002497
NM_001255
NM_032889
NM_003527
NM_000270
NM_031966
NM_001123375
NM_021064
NM_003495
NM_002578
NM_002425
NM_021066
NM_014421
NM_006101
NM_003469
NM_002155
NM_212471
NM_024812
NM_005573
NM_000441
NM_057168
NM_012310
NM_003511
NM_001308226
NM_021018
NM_005733
NM_001211
NM_003525
NM_001290149
NM_002522
NR_006882
NM_001024212
NM_033211
NM_001142761
NM_022160
NM_153695
NM_006461
NM_052907
NM_018393
NM_000640
NM_001425
NM_000216
NM_001271441
NM_012449
NM_003519
NM_017735
NM_001145664
NM_080668
NM_012419
NM_001308240
NR_003138
NM_001017420
NM_016343
NM_080596
NM_003538
NR_132773
NM_000034
NM_001813
NM_003537
NM_018003
NM_005952
NM_015714
NM_001146686
NM_003142
NM_003536
NM_024745
NM_018057
NM_002237
NR_121620
NM_001099293
NM_004111
NM_201222
NM_052899
NM_003531
NR_046242
NM_201382
NM_018154
NM_015444
NM_001166692
NR_120503
NM_005127
NM_003509
NM_018136
NM_003522
NM_000266
NM_004753
NM_182692
NM_203394
NM_001323
NM_001806
NR_132376
NM_003523
NM_004237
NM_003811
NR_026825
NM_001945
NM_033655
NM_080927
NM_007023
NM_005030
NM_001067
NM_024698
NM_001237
NM_183044
NM_148179
NM_000584
NM_001018072
NM_153218
NM_032336
NM_001242581
NM_003530
NM_002388
NM_001539
NM_003544
NM_021067
NM_199420
NM_002358
NM_003535
NR_040599
NM_012112
NM_005431
NM_001024921
NM_003040
NM_014399
NM_001278641
NM_003051
NR_104086
NR_104644
NM_004523
NM_001254
NM_001037637
NM_001297766
NM_003091
NM_002890
NM_001005376
NM_001242885
NM_001029863
NM_002629
NM_017669
NM_002526
NM_001024213
NM_021052
NM_032947
NM_003524
NM_003510
NM_003513
NM_003546
NM_022361
NM_002566
NR_033867
NM_001258316
NM_002915
NM_005562
NM_030919
NM_031866
NM_021058
NR_104085
NM_001203245
NM_003009
NM_001444
NM_001290263
NM_001143761
NM_003258
NM_020242
NM_003532
NM_012291
NM_021934
NM_005901
NM_001394
NR_104075
NR_027054
NM_004701
NM_001098615
NM_003898
NM_015500
NM_014426
NM_002211
NR_002561
NM_016095
NM_138356
NM_024094
NM_024013
NR_034115
NM_001047160
NM_020777
NR_002587
NR_027282
NM_006397
NM_016426
NM_005325
NM_001267045
NM_001278554
NM_033251
NR_104076
NM_020855
NM_178229
NM_144949
NM_001145783
NM_080626
NR_003944
NM_005941
NM_002627
NM_001198784
NM_003518
NR_029714
NM_006764
NM_002276
NM_006711
NM_017955
NM_000885
NM_005328
NM_001969
NM_025004
NR_002775

## Sheet: D1DOWN
gene		GO term	Description	P-value	FDR q-value	Enrichment (N, B, n, b)	(-log10pvalue)
NM_021073		GO:0051240	positive regulation of multicellular organismal process	1.29e-07	0.00179	1.97 (10980,1033,335,62)	6.88941
NR_033969		GO:0048869	cellular developmental process	1.45e-07	0.00101	1.74 (10980,1563,335,83)	6.83863
NM_207413		GO:0051239	regulation of multicellular organismal process	5.82e-07	0.00268	1.61 (10980,1909,335,94)	6.23508
NM_207645		GO:0003008	system process	1.02e-06	0.00353	2.11 (10980,714,335,46)	5.9914
NR_125813		GO:0045595	regulation of cell differentiation	1.21e-06	0.00334	1.83 (10980,1126,335,63)	5.91721
NM_002010		GO:0042127	regulation of cell proliferation	2.34e-06	0.00539	1.90 (10980,950,335,55)	5.63078
NM_007038		GO:0050793	regulation of developmental process	2.38e-06	0.0047	1.64 (10980,1643,335,82)	5.62342
NM_001128933		GO:0032501	multicellular organismal process	2.62e-06	0.00453	1.59 (10980,1809,335,88)	5.5817
NR_033989		GO:0030334	regulation of cell migration	2.65e-06	0.00407	2.20 (10980,580,335,39)	5.57675
NR_038981		GO:0051270	regulation of cellular component movement	3.71e-06	0.00514	2.10 (10980,656,335,42)	5.43063
NR_026730
NR_105059
NM_031308
NM_000184
NM_001105576
NM_005761
NR_049794
NR_037168
NM_014839
NR_039884
NR_026941
NM_001278235
NM_144625
NM_018487
NR_038236
NR_024438
NM_033071
NR_049725
NR_126046
NM_178539
NR_110180
NM_002193
NR_077225
NM_014817
NM_001173488
NM_002612
NM_001136495
NR_038837
NM_003725
NM_152390
NR_103771
NM_001300904
NM_005204
NM_001032280
NR_073395
NR_120492
NM_005373
NM_006691
NR_046600
NM_004904
NR_038264
NM_017884
NM_182898
NR_103855
NM_017734
NM_032600
NR_024357
NM_001244814
NR_033312
NM_006475
NM_016591
NM_198532
NR_126375
NM_000370
NM_001166109
NM_198392
NM_001105206
NR_045725
NR_110681
NM_019043
NM_001144964
NR_103810
NM_001143676
NM_000332
NM_001135734
NM_015571
NR_036635
NM_002430
NR_027128
NR_048544
NM_020225
NR_034097
NM_018420
NM_053034
NR_121193
NM_182691
NM_152310
NM_001111018
NR_040079
NM_001278352
NR_030393
NM_033064
NM_001303141
NM_001145024
NR_003287
NM_001736
NM_005296
NM_001174064
NR_002724
NR_003064
NR_049838
NR_125368
NM_025059
NM_004101
NR_033921
NR_106729
NM_005418
NM_002253
NM_001136494
NR_126332
NM_001010000
NM_001128615
NM_004740
NR_024065
NM_139055
NR_103556
NM_020995
NR_036446
NM_001713
NM_001166108
NR_045406
NR_106748
NR_103831
NM_198455
NM_000264
NM_001168368
NM_001293298
NM_021110
NM_001290033
NM_000702
NM_001285450
NM_001085447
NM_000492
NM_000864
NM_130811
NM_004380
NM_001171
NM_001001711
NM_052998
NM_000667
NM_001178083
NM_032330
NM_138295
NR_132750
NM_001261391
NM_016656
NM_194298
NM_001009555
NR_049852
NM_030915
NR_024497
NR_130776
NM_001243349
NM_000233
NM_020768
NM_004588
NR_126012
NR_121607
NM_023940
NR_126418
NM_014585
NR_109779
NR_029782
NR_026876
NM_147148
NM_001282658
NR_030280
NR_039717
NR_036584
NM_013261
NM_001286262
NM_001491
NR_126010
NM_001007169
NM_016206
NM_001252612
NR_110532
NM_001018008
NM_145053
NM_002506
NM_001184967
NR_120363
NM_012134
NR_132790
NM_001430
NM_152663
NR_125329
NM_001128220
NR_024419
NM_152523
NM_000064
NM_152536
NR_125831
NR_132970
NR_110237
NR_104239
NM_004884
NM_017770
NM_001080532
NM_130783
NM_000587
NM_004246
NR_111921
NR_031629
NM_001448
NM_178505
NM_001195263
NR_027253
NR_120311
NM_002022
NR_001589
NM_001297442
NR_033888
NM_001303140
NM_004560
NM_198560
NR_038975
NR_033858
NM_153366
NM_130782
NR_120502
NM_001282531
NR_120598
NM_006350
NM_001901
NM_001083607
NM_014729
NM_003679
NM_024512
NM_012342
NM_000104
NM_001001524
NM_001206609
NM_024867
NR_120590
NM_198185
NM_020234
NM_014728
NM_054110
NR_037596
NM_001012959
NM_139022
NM_198461
NR_104605
NM_001286839
NR_030165
NR_046901
NM_174945
NM_207506
NM_030613
NM_001282853
NM_001282131
NR_015358
NM_198177
NR_120348
NM_001031834
NM_018561
NM_001143957
NR_120399
NM_001258320
NM_005259
NR_126441
NR_003680
NM_001080433
NM_001343
NM_001145026
NR_024006
NM_002923
NR_110822
NR_003569
NR_028474
NM_001105521
NR_104664
NM_001127891
NM_006588
NR_033186
NM_001825
NR_073116
NM_001006626
NM_001195831
NM_001282859
NM_031912
NM_004621
NM_004006
NR_031610
NR_027062
NM_207577
NM_001256787
NR_021485
NM_015279
NM_003749
NR_036073
NM_004673
NM_001031849
NM_001256869
NM_004784
NR_133006
NM_005195
NM_001143811
NM_016943
NM_001142648
NR_046769
NR_110797
NR_026804
NM_003713
NM_201402
NR_110665
NM_001277335
NR_029686
NM_001243007
NM_001164271
NR_039864
NR_046817
NM_024806
NM_001316942
NM_198182
NM_198827
NM_014224
NR_046103
NM_175913
NR_046658
NR_109980
NR_002186
NM_024795
NM_144984
NR_036485
NM_018945
NR_024120
NM_018153
NM_007281
NM_021229
NM_001284246
NM_001042702
NM_152754
NM_002889
NM_001317939
NR_103765
NM_176871
NR_120346
NM_006952
NR_003521
NM_030774
NM_007037
NM_012306
NM_005516
NR_121660
NM_001017999
NM_003814
NR_047662
NM_001135999
NM_032532
NM_133468
NM_001284391
NM_001040274
NM_139248
NR_125419
NM_001199080
NR_045112
NM_020733
NM_001003937
NM_015419
NR_002832
NR_047686
NR_024086
NM_001613
NM_001554
NM_198086
NR_103493
NR_038921
NM_002581
NM_001253697
NM_016944
NM_031491
NM_003745
NM_015260
NM_001199039
NM_012098
NM_003246
NR_110314
NR_024396
NR_030359
NR_038072
NM_145176
NM_005810
NM_005786
NM_018654
NM_001282446
NR_046629
NM_032385
NM_014505
NM_152914
NR_046578
NR_002227
NM_001003828
NR_132969
NR_073172
NM_170735
NM_001308392
NM_014079
NM_016580
NM_001124
NM_033400
NR_037933
NM_000679
NR_024398
NR_037642
NM_005592
NM_000638
NM_013231
NM_001353
NM_001242852
NM_002192
NR_104131
NM_001037339
NR_046702
NM_018659
NM_033343
NR_110666
NR_033412
NM_152721
NM_014391
NM_001195192
NM_032208
NR_026824
NM_018055
NR_003224
NM_014636
NM_001029884
NM_001185149
NM_000762
NR_026784
NM_001300902
NM_031476
NM_007286
NR_026788
NR_049868
NR_029390
NM_001205228
NR_027673
NM_001310137
NM_018647
NR_120504
NM_001253835
NR_026900
NR_027504
NM_006682
NM_003813
NM_003206
NM_001291339
NM_002217
NM_001879
NR_038319
NM_002589
NM_002048
NM_001001715
NR_130734
NM_182487
NM_002166
NM_006688
NM_001135049
NM_145170
NR_046567
NR_015391
NM_173653
NR_024254
NM_183378
NR_120335
NM_004212
NM_015431
NM_173800
NM_001289095
NM_152718
NM_181724
NM_006722
NM_022173
NM_173354
NM_000132
NM_203365
NM_005253
NM_001039802
NM_147193
NM_001291931
NM_001301063
NR_028339
NR_111930
NR_132999
NR_024620
NM_002061
NM_001142287
NR_001542
NM_001304792
NR_131012
NM_005422
NM_017694
NM_007021
NM_020697
NM_001080551
NM_001309242
NM_020802
NM_001282606
NM_207330
NM_012215
NR_038847
NM_001008711
NM_153610
NR_026821
NM_001256695
NM_001199382
NM_000215
NM_001173486
NM_173651
NM_198476
NR_046556
NR_125388
NR_030350
NM_020433
NM_022802
NM_152772
NM_175709
NM_004262
NM_001198628
NM_001168221
NM_145298
NM_001184968
NM_199511
NM_174887
NM_181900
NR_003260
NM_018043
NM_004155
NM_003081
NM_052947
NM_018327
NM_001134382
NM_001409
NM_020744
NM_006320
NM_024835
NM_001303110
NM_020722
NM_000519
NM_138811
NR_040710
NR_125882
NR_120365
NR_024607
NM_001987
NM_005294
NM_001190242
NM_005398
NR_028038
NM_153376
NM_153235
NM_032028
NM_000369
NR_003603
NM_001113203
NM_171998
NR_125793

## Sheet: D3UP
gene		GO term	Description	P-value	FDR q-value	Enrichment (N, B, n, b)	(-log10pvalue)
NM_000576		GO:0019221	cytokine-mediated signaling pathway	3.61e-14	5e-10	4.31 (10980,365,258,37)	13.4425
NM_001898		GO:0007165	signal transduction	7.08e-14	4.9e-10	1.90 (10980,2530,258,113)	13.15
NM_000584		GO:0048583	regulation of response to stimulus	1.24e-13	5.73e-10	1.90 (10980,2515,258,112)	12.9066
NM_005118		GO:0023051	regulation of signaling	1.89e-13	6.54e-10	1.98 (10980,2189,258,102)	12.7235
NM_017545		GO:0010646	regulation of cell communication	2.36e-13	6.53e-10	1.99 (10980,2163,258,101)	12.6271
NM_000575		GO:0050896	response to stimulus	6.5e-13	1.5e-09	1.76 (10980,2968,258,123)	12.1871
NM_000442		GO:0048584	positive regulation of response to stimulus	6.09e-12	1.2e-08	2.27 (10980,1347,258,72)	11.2154
NR_024475		GO:0007166	cell surface receptor signaling pathway	7.54e-12	1.3e-08	2.34 (10980,1235,258,68)	11.1226
NR_049801		GO:0009966	regulation of signal transduction	9.35e-12	1.44e-08	1.98 (10980,1956,258,91)	11.0292
NR_002931		GO:0042221	response to chemical	3.77e-11	5.21e-08	2.08 (10980,1616,258,79)	10.4237
NM_001899
NM_001278314
NM_001657
NM_000329
NM_001146037
NM_001145033
NM_005524
NM_001308087
NM_017705
NM_004079
NR_015425
NM_000361
NM_001244
NM_002090
NR_133663
NM_024409
NM_004666
NR_038332
NM_054107
NM_015714
NM_001042706
NM_001565
NR_131202
NM_003155
NR_001447
NM_194463
NR_038390
NM_000064
NM_018057
NR_026969
NR_125912
NM_002421
NM_001100917
NM_001136263
NM_006002
NR_033662
NM_002275
NM_002928
NM_080284
NM_006273
NM_025214
NM_001200
NR_038977
NM_006269
NM_015393
NM_000758
NM_178828
NM_003637
NM_002673
NM_001561
NM_080829
NM_001317990
NR_110271
NM_012363
NM_152495
NR_120434
NM_080283
NM_181353
NR_030637
NM_005952
NM_001282985
NM_130445
NM_172005
NM_003654
NM_000188
NM_001243749
NR_134455
NM_002149
NM_003854
NM_212471
NM_030622
NM_001781
NR_029501
NM_021165
NM_001109977
NM_175929
NM_002220
NM_005953
NM_006560
NR_132272
NR_125424
NM_022160
NM_001912
NR_040005
NM_001017992
NM_000640
NR_039651
NM_005261
NR_036486
NM_000963
NM_138691
NM_001300919
NM_002531
NR_038385
NM_001322
NR_125359
NM_101395
NM_007023
NM_000930
NM_005415
NR_132748
NM_002730
NM_078487
NM_001129728
NM_052907
NR_033974
NM_144949
NM_015973
NM_201383
NM_001024212
NM_000099
NM_032889
NR_006882
NR_026552
NM_001145664
NM_017746
NM_018003
NR_039797
NR_024421
NM_018216
NM_004414
NM_001135095
NM_001166392
NR_132383
NM_024663
NM_004753
NM_001394
NM_000597
NM_002953
NM_001291549
NM_000379
NM_014981
NM_020130
NM_003469
NM_001308226
NM_001570
NM_003040
NM_001628
NR_104170
NM_001276
NR_024153
NR_106893
NM_006072
NM_003898
NM_134421
NM_001029864
NM_012445
NM_001100397
NM_002522
NM_001081003
NM_015444
NM_001126111
NR_003138
NM_018835
NM_001013642
NM_013271
NM_000201
NM_002232
NM_198353
NM_003051
NM_018393
NM_001199563
NR_034119
NM_001081675
NM_198315
NM_006497
NM_182692
NR_031694
NM_001190470
NM_000793
NR_130785
NM_020777
NM_001432
NM_004335
NM_002578
NM_153221
NM_001292024
NM_001077401
NM_002910
NM_002155
NR_132773
NM_001190702
NM_002237
NM_001080421
NM_004494
NM_001308240
NR_027054
NM_206963
NM_000441
NM_001270470
NR_026981
NM_000877
NM_002480
NM_007219
NM_003031
NR_037713
NM_024013
NM_206833
NM_002250
NM_153218
NR_026558
NM_001292023
NM_005110
NM_001270942
NM_145905
NM_015869
NM_001257407
NM_015414
NM_000422
NM_002566
NM_013246
NM_001040125
NM_024812
NR_131221
NM_003900
NM_019848
NM_003254
NR_120478
NM_001303269
NM_001024213
NM_033105
NM_023933
NM_005902
NM_006810
NM_001425
NM_002230
NM_001303439
NR_034147
NM_016263
NR_036156
NM_012455
NR_033781
NM_001243756
NM_004864
NR_029505
NM_014399
NM_003009
NM_001300918
NR_003268
NM_031953
NM_022469
NM_201222
NM_015500
NM_022361
NR_038170
NM_022842
NM_005092
NM_176891
NM_005941
NM_001198
NM_006186
NM_001001894
NM_024818
NM_012419
NR_030300
NM_003855
NM_002960
NR_003714
NM_001242581
NM_003087
NR_038263
NM_001287750
NM_001042669
NM_001853
NM_001080423
NM_003567
NM_001037637
NM_032947
NM_001004451
NM_052899
NM_000346
NM_014275
NM_080927
NM_002982
NR_036488
NR_110826
NR_024455
NM_203394
NM_005475
NM_001301076
NM_133467
NM_033027
NM_001029863
NM_001018072
NM_000786
NM_021934
NM_017735
NM_020132
NM_025079
NM_003505
NM_001001791
NM_001145777
NM_001257401
NM_021615
NM_033388
NM_006886
NM_202001
NM_017636
NM_001034841
NM_030790
NM_005781
NM_030810
NR_033871
NM_002629
NM_001945
NM_006438
NM_001134363
NM_019074
NM_021135
NM_001013635
NR_045600
NM_005901
NM_019018
NR_126482
NM_004435
NM_020529
NR_027032
NM_014286
NM_014271
NR_031664
NM_001748
NM_004472
NM_005461
NR_121601
NM_001305

## Sheet: D3DOWN
gene		GO term	Description	P-value	FDR q-value	Enrichment (N, B, n, b)	(-log10pvalue)
NM_001128933		GO:0051239	regulation of multicellular organismal process	3.71e-10	5.14e-06	1.83 (10980,1909,301,96)	9.43063
NM_002010		GO:0022610	biological adhesion	3.14e-09	2.17e-05	2.84 (10980,501,301,39)	8.50307
NM_207645		GO:0007155	cell adhesion	8.84e-09	4.08e-05	2.78 (10980,498,301,38)	8.05355
NM_001001711		GO:0051240	positive regulation of multicellular organismal process	1.28e-08	4.43e-05	2.12 (10980,1033,301,60)	7.89279
NR_125813		GO:0032501	multicellular organismal process	1.49e-08	4.13e-05	1.77 (10980,1809,301,88)	7.82681
NR_024065		GO:0003008	system process	1.5e-08	3.47e-05	2.40 (10980,714,301,47)	7.82391
NM_007038		GO:0051094	positive regulation of developmental process	4.45e-08	8.81e-05	2.22 (10980,838,301,51)	7.35164
NM_002506		GO:0051270	regulation of cellular component movement	2.1e-07	0.000363	2.34 (10980,656,301,42)	6.67778
NM_021073		GO:2000026	regulation of multicellular organismal development	7.47e-07	0.00115	1.83 (10980,1297,301,65)	6.12668
NM_002193		GO:0050793	regulation of developmental process	7.91e-07	0.00109	1.71 (10980,1643,301,77)	6.10182
NM_002217
NR_033969
NM_016591
NM_207413
NM_000184
NM_017734
NM_001278235
NM_004538
NM_006952
NR_038236
NM_005761
NR_132969
NM_014728
NR_049725
NM_004006
NR_030393
NR_109779
NR_121607
NM_014391
NM_001304480
NM_014729
NM_139248
NR_126010
NR_002724
NR_033989
NM_173549
NM_004621
NM_001136494
NR_027062
NM_139055
NR_003277
NM_001032280
NR_001589
NM_020949
NM_017770
NM_014079
NR_001542
NM_001166109
NM_005602
NR_033888
NM_003046
NM_000587
NR_036584
NR_037168
NR_026861
NM_133503
NM_005330
NM_018659
NM_005314
NM_002022
NR_026941
NM_005472
NM_001879
NR_126375
NM_000890
NM_144625
NR_120673
NR_030280
NR_039717
NM_025059
NM_133468
NM_001145026
NM_001491
NR_103839
NM_003725
NR_131339
NM_001080433
NR_036097
NR_031616
NM_033071
NM_001080551
NR_125329
NM_030915
NM_007037
NR_030327
NR_110666
NM_005296
NM_018423
NR_077225
NM_032865
NR_024120
NR_052012
NM_003278
NR_024125
NM_003613
NM_021110
NR_121187
NR_040016
NM_001105521
NR_027253
NM_022893
NM_000519
NR_104169
NM_054110
NR_038827
NM_199511
NM_000518
NM_000916
NM_024512
NM_000055
NR_038998
NM_006350
NM_001282606
NR_026730
NR_033848
NR_030349
NM_001301317
NM_000864
NM_001080508
NM_001199080
NM_153366
NM_001105576
NR_103855
NM_001303140
NM_001261391
NM_152613
NM_023940
NM_001206609
NM_031308
NR_046103
NM_004755
NM_020768
NR_026824
NM_020225
NM_001123366
NM_016206
NM_173354
NM_000702
NR_024398
NM_005516
NR_106748
NM_001901
NM_006226
NM_014839
NR_015358
NM_001920
NM_002338
NM_020697
NM_005259
NM_018487
NR_040076
NM_003761
NM_145057
NM_033668
NR_049794
NR_048544
NM_020770
NM_001008781
NM_002345
NM_015279
NM_175913
NR_036485
NR_015375
NM_031947
NM_021229
NM_052847
NR_104664
NM_001111018
NM_015431
NR_015391
NM_000679
NM_031246
NM_004202
NM_001033030
NR_024607
NR_103802
NR_040079
NR_130941
NM_198182
NR_024176
NM_201402
NR_105006
NM_003608
NR_125831
NR_033842
NM_000557
NM_016518
NR_125381
NR_120311
NM_001282236
NM_003713
NM_147128
NR_027673
NM_001010000
NR_126062
NR_038921
NM_133459
NM_001031834
NM_153000
NM_152754
NM_001184967
NM_020201
NM_004540
NM_152663
NR_120598
NM_000492
NM_004884
NM_001031849
NM_020433
NM_198177
NM_138295
NR_132994
NR_126012
NM_198474
NM_020297
NR_026900
NR_003275
NR_109879
NM_130767
NM_018647
NM_019043
NM_001243283
NR_026876
NM_018945
NR_109980
NR_037631
NM_001343
NM_001252660
NR_103831
NM_001317939
NM_032623
NM_001284246
NM_033063
NM_001142699
NM_173174
NM_005480
NR_045406
NR_036073
NM_003265
NM_012342
NM_018365
NM_012134
NR_110237
NM_003246
NR_026821
NM_001159920
NR_003521
NM_018153
NM_001289097
NR_110822
NM_133475
NM_001289095
NM_181501
NM_001029954
NR_038441
NM_022746
NM_003783
NM_001257995
NR_046556
NM_005398
NM_006329
NM_020733
NR_033858
NM_001025100
NM_001124
NM_207577
NM_198392
NR_073172
NM_001242339
NM_001018008
NM_052947
NM_003263
NM_199168
NM_001312872
NM_002923
NR_024620
NM_001085480
NM_172244
NM_020814
NR_033312
NM_024867
NR_121580
NM_001143811
NR_046901
NM_183378
NM_001184968
NM_001253835
NM_001243744
NM_144984
NM_173808
NM_022129
NM_012227
NR_046701
NM_001135049
NM_006682
NM_130783
NM_001286839
NM_004784
NM_001193571
NM_025130
NM_002253
NR_131917
NR_103765
NR_121193
NM_032499
NM_002048
NM_000638
NM_003024
NM_001982
NR_104131
NM_000891
NM_173554
NR_002186
NM_005603
NM_030824
NR_038981
NR_021485
NM_003745
NM_001554
NR_033957
NM_172114
NM_001409
NR_015415
NM_001198628
NM_016441
NM_130811
NM_001099294
NM_175061
NM_182898
NM_001303047
NM_014585
NM_001243775
NM_000954
NM_144650
NM_003358
NM_018327
NM_001166108
NM_001006626
NR_024086
NM_020405
NM_001049
NM_022757
NM_003679
NR_030228
NM_005012
NM_001307978
NM_002430
NM_030613
NM_198185
NR_033965
NR_046769
NM_198086
NM_197941
NM_001278674
NM_004560
NM_001013660
NM_001256869
NR_033972
NM_033225
NM_173651
NR_121660
NM_001615
NR_125388
NM_172365
NM_001278215
NM_001547
NM_003953
NM_004507
NM_000633
NM_001134445
NM_003619
NM_000233
NR_046664
NM_001013
NM_014899
NM_001850
NM_001002814
NM_198557
NM_021965
NM_001030060
NR_133642
NR_038264
NM_018940
NM_004717
NR_038847
NM_001999
NM_004155
NM_015559
NM_006041
NM_032134
NM_080671
NM_024709
NM_145176
NM_032160
NM_007361
NM_001001522
NR_038072
NM_199336
NM_002374
NR_038251
NR_033240
NM_013231
NM_001040274
NM_014287
NM_207506
NM_001080532
NR_045215
NM_020744
NR_125419
NR_130734
NM_001001709
NM_000132
NR_003260
NM_001270643
NM_213606
NM_004334
NM_007085
NR_002771
NM_015237
NM_002053
NM_000820
NM_001821
NM_014322
NM_001039763
NM_006320
NR_003680
NR_027292
NR_029665
NM_004196
NM_012193
NM_001164234
NR_015395
NM_001145155
NM_173814
NR_038849
NM_001101421
NR_038975
NM_015693
NR_040093
NM_014573
NM_003749
NR_030165
NM_025239
NR_104239
NR_027107
NM_002019
NM_033121
NM_001309242
NR_026784
NR_024204
NM_024806
NM_001136051
NR_110260
NM_001262
NM_001243281
NM_018050
NM_021958
NM_001317157
NM_178858
NM_005458
NR_046681
NM_203365
NM_005253

## Sheet: D5UP
gene		GO term	Description	P-value	FDR q-value	Enrichment (N, B, n, b)	(-log10pvalue)
NM_000584		GO:0006954	inflammatory response	4.56e-21	6.31e-17	6.01 (10980,192,390,41)	20.341
NM_000963		GO:0007165	signal transduction	2.39e-18	1.66e-14	1.85 (10980,2530,390,166)	17.6216
NM_000064		GO:0019221	cytokine-mediated signaling pathway	1.85e-17	8.55e-14	3.93 (10980,365,390,51)	16.7328
NM_005746		GO:0050896	response to stimulus	3.49e-16	1.21e-12	1.70 (10980,2968,390,179)	15.4572
NM_001628		GO:0002237	response to molecule of bacterial origin	4.37e-16	1.21e-12	5.56 (10980,167,390,33)	15.3595
NM_000600		GO:0032496	response to lipopolysaccharide	4.85e-16	1.12e-12	5.74 (10980,157,390,32)	15.3143
NM_020130		GO:0007166	cell surface receptor signaling pathway	5.08e-16	1e-12	2.28 (10980,1235,390,100)	15.2941
NM_003155		GO:0048583	regulation of response to stimulus	4.78e-15	8.26e-12	1.76 (10980,2515,390,157)	14.3206
NM_005952		GO:0006952	defense response	1.62e-14	2.49e-11	3.16 (10980,490,390,55)	13.7905
NM_001570		GO:0071621	granulocyte chemotaxis	1.93e-13	2.67e-10	13.59 (10980,29,390,14)	12.7144
NM_001200
NM_007115
NM_000575
NM_015714
NM_005953
NM_001145033
NM_004878
NM_001432
NM_025079
NM_000576
NM_022842
NM_006536
NM_020529
NM_004864
NM_033390
NM_203349
NM_002006
NM_015444
NM_080284
NM_005966
NM_018057
NM_152495
NM_003254
NM_014399
NM_000099
NM_021156
NM_000636
NM_001145664
NM_004753
NM_013959
NM_005415
NM_004417
NM_006933
NM_000165
NM_032521
NM_030622
NM_001109977
NM_001317812
NR_027054
NM_022337
NM_004267
NM_014061
NM_001206
NM_004148
NR_027783
NM_001039112
NM_002982
NM_001007538
NM_020883
NM_000361
NM_032947
NM_017633
NR_028509
NM_005110
NM_000270
NM_000201
NM_014252
NM_000710
NM_138444
NM_003059
NM_012329
NM_019058
NM_032898
NM_002237
NM_005792
NM_032587
NM_198315
NM_021214
NM_006996
NM_002220
NM_052885
NM_000059
NM_001165
NM_006080
NM_015393
NM_003855
NR_110826
NM_004163
NM_018398
NM_025243
NR_001566
NM_033388
NM_145290
NM_006022
NM_000930
NM_002090
NM_080829
NM_001143818
NM_173582
NM_001127380
NM_176891
NM_006255
NM_170731
NM_005461
NM_144683
NM_022469
NM_173557
NM_005252
NM_000161
NM_017545
NM_001898
NR_002775
NR_026969
NM_002994
NM_138720
NM_024818
NM_206963
NM_003654
NM_001160008
NR_028508
NM_001546
NM_001126328
NM_178505
NM_033027
NM_002422
NR_125918
NM_012413
NM_001164496
NM_001080421
NM_004666
NM_006269
NR_033662
NR_132748
NM_002089
NM_006438
NM_005100
NR_132753
NM_002736
NM_002522
NR_038393
NM_000442
NM_052907
NM_001657
NM_002993
NM_000640
NM_030754
NM_001165899
NM_004089
NM_001718
NM_001394
NM_004822
NM_021615
NM_020820
NM_002164
NM_004054
NR_034115
NM_022977
NM_003854
NM_001195581
NM_000765
NM_001100917
NM_001198
NM_000641
NM_001017992
NM_007199
NR_110416
NM_182920
NM_001243084
NM_001276
NM_020340
NR_033801
NM_031419
NM_020370
NR_001447
NR_033974
NM_006186
NM_001216
NM_003853
NM_004246
NM_145175
NM_005118
NR_038390
NM_020435
NM_152701
NR_125424
NR_120664
NM_003469
NR_110271
NM_198281
NM_173552
NM_001164586
NM_181353
NM_012455
NR_038332
NR_027310
NM_080283
NR_049793
NM_212471
NM_001304433
NM_032849
NM_001032998
NM_024966
NM_001164747
NM_003087
NM_012335
NM_001539
NM_001766
NR_133663
NR_024617
NM_001899
NM_001256105
NM_003264
NM_001858
NM_004004
NM_000922
NM_031479
NM_033397
NM_170695
NM_004675
NM_054031
NM_017639
NM_153218
NM_004079
NM_001190702
NM_002245
NM_016354
NM_017780
NM_016569
NM_014981
NM_001565
NR_038977
NR_103548
NM_012214
NM_005524
NM_001098634
NM_020299
NM_001004451
NM_198584
NR_015417
NM_001781
NM_078487
NM_145649
NM_032331
NM_001178035
NM_022160
NM_002629
NM_005092
NM_024574
NM_014400
NM_001305145
NM_001080423
NR_134235
NM_054107
NM_025184
NM_178493
NM_003064
NM_003637
NR_125349
NR_110248
NR_003714
NR_026995
NM_001244
NM_001853
NM_001159996
NM_000877
NM_001012716
NM_001004303
NM_001024212
NR_126331
NR_108036
NM_002167
NM_001001548
NR_003021
NM_001257407
NM_003897
NM_001308087
NM_001322
NR_046827
NM_004490
NM_001308088
NM_002928
NM_005755
NM_001166392
NM_012138
NM_001114357
NM_001143812
NM_000422
NM_018456
NM_001190706
NM_016323
NM_006510
NR_125801
NM_001115
NM_000597
NM_207322
NM_004836
NM_002960
NM_006670
NM_002015
NM_001164746
NM_006343
NR_110847
NM_006273
NM_012363
NR_110241
NR_036161
NR_024594
NM_002612
NR_036540
NR_024153
NR_126040
NM_001561
NM_018371
NM_000266
NR_132773
NM_001272012
NM_001271507
NR_036486
NR_110846
NM_005261
NM_002118
NM_024420
NM_017705
NM_138463
NM_198536
NM_001143678
NM_001143677
NM_057168
NM_005954
NM_001278682
NM_000499
NR_024455
NR_024421
NM_007023
NR_038228
NM_000785
NM_057158
NM_201589
NM_001077401
NM_003811
NM_199073
NM_001135218
NM_007022
NR_120622
NM_080282
NM_001143807
NM_006762
NM_024761
NM_002907
NR_029504
NR_110558
NM_133467
NR_038385
NM_004759
NM_001145354
NM_001278380
NM_001050
NM_032375
NM_002421
NM_000188
NM_004466
NR_036156
NM_000329
NR_125864
NM_000345
NR_104126
NM_005204
NR_026552
NR_002973
NM_198075
NR_003927
NM_001174129
NM_007211
NM_001004298
NM_001300845
NR_119384
NM_006072
NM_173484
NR_120434
NR_103549
NM_002230
NM_001272013
NM_000550
NM_001195076
NM_001013635
NM_001079512
NM_001004457
NM_004337
NR_125908
NR_046215
NM_001282399
NM_001191003
NM_001199241
NM_001278251
NM_001126111
NM_000441
NM_016232
NR_125912
NM_173199
NM_002068
NM_001124758
NM_001174166
NR_024475
NM_025214
NM_007219
NR_110748
NM_017933
NM_001104554
NM_015320
NR_104170
NR_003138
NM_030916
NM_001427
NM_017746
NR_039854
NM_004626
NM_001017402
NM_002149
NM_012395
NM_139072
NM_002427
NM_006203
NM_001291913
NM_001353
NR_033871
NR_106735
NM_001006941
NM_001243194
NM_006095
NM_020923
NR_121601
NM_018558
NM_000020
NM_003385
NM_001291549
NM_001190470
NM_001015881
NM_017418
NR_109950
NM_182907
NM_001291879
NM_001025357
NM_005630
NR_026558
NR_125823
NR_027082
NM_001647
NM_001004454
NM_001004452
NM_000921
NM_024081
NM_024697
NR_004403
NR_110553
NM_001184960
NR_003687
NM_152677
NM_178587
NM_002835
NR_102268
NM_005213
NM_001260493
NR_120643
NM_014471
NM_021977
NM_001197220
NM_002480
NM_024781
NM_012367
NM_001710
NM_001282902
NM_001197
NM_001002917
NM_178181
NM_012466
NR_002443
NM_175929
NM_175736
NM_002232
NR_073056
NM_006497
NM_001105529
NM_001680
NM_001287044
NM_001308240
NM_001281769
NM_001267727
NM_001136225
NM_000562
NM_001282982
NM_199074
NM_015359
NM_001970
NR_003943
NR_024418
NR_131202
NM_178822
NM_018476
NR_046410
NM_013246
NM_001267550
NM_001170423
NR_046622
NM_006913
NR_110764
NM_001040125
NR_125777
NM_145177
NR_033870
NM_001308226
NM_018397
NM_032549
NM_000621
NM_001278641
NM_152313
NM_001317814
NM_177542
NM_015973
NM_001144931
NM_001263
NM_002673
NR_027284
NR_134455
NM_021948
NM_002944
NM_202758
NM_001206987

## Sheet: D5DOWN
gene		GO term	Description	P-value	FDR q-value	Enrichment (N, B, n, b)	(-log10pvalue)
NM_003246		GO:0022610	biological adhesion	3.27e-13	4.53e-09	2.64 (10980,501,539,65)	12.4855
NM_030915		GO:0051239	regulation of multicellular organismal process	3.84e-13	2.66e-09	1.71 (10980,1909,539,160)	12.4157
NR_109779		GO:0007155	cell adhesion	7.86e-13	3.63e-09	2.62 (10980,498,539,64)	12.1046
NM_001128933		GO:0051270	regulation of cellular component movement	7.96e-12	2.75e-08	2.30 (10980,656,539,74)	11.0991
NM_012134		GO:0050793	regulation of developmental process	2.77e-11	7.68e-08	1.71 (10980,1643,539,138)	10.5575
NM_001901		GO:0030334	regulation of cell migration	8.44e-11	1.95e-07	2.32 (10980,580,539,66)	10.0737
NM_020949		GO:0048856	anatomical structure development	1.1e-10	2.17e-07	1.63 (10980,1891,539,151)	9.95861
NR_026900		GO:2000145	regulation of cell motility	1.41e-10	2.45e-07	2.26 (10980,614,539,68)	9.85078
NM_199511		GO:0030198	extracellular matrix organization	6.22e-10	9.56e-07	3.30 (10980,210,539,34)	9.20621
NM_133459		GO:0032502	developmental process	8.48e-10	1.17e-06	1.45 (10980,2861,539,203)	9.0716
NM_020733
NM_021965
NM_153366
NM_000557
NM_133468
NM_004621
NM_003619
NM_006329
NM_021229
NM_000090
NM_017770
NM_033121
NM_000587
NM_000393
NM_014728
NM_133503
NM_015210
NM_002825
NM_025239
NM_002053
NM_000820
NM_207645
NM_016206
NM_001008781
NM_018584
NM_002737
NM_001164440
NR_002836
NM_007037
NM_014244
NM_001920
NM_032623
NM_004369
NM_139055
NM_016591
NM_052947
NM_005322
NM_054110
NM_001101
NR_027406
NM_001409
NM_017709
NM_012288
NM_004227
NM_007286
NM_001067
NM_016343
NM_015693
NM_018659
NR_044993
NM_001001872
NM_020964
NM_002977
NM_024512
NR_026876
NM_002010
NM_016337
NM_005012
NM_002742
NM_005761
NM_001620
NM_153711
NM_014322
NM_025059
NM_004334
NM_001855
NM_014572
NM_015551
NR_040093
NM_014573
NM_000089
NM_014935
NM_016441
NM_001999
NM_001018008
NR_015395
NM_006682
NM_198557
NM_021110
NM_001162371
NM_207363
NM_001466
NM_005780
NM_183378
NM_007085
NM_024745
NR_024086
NM_014729
NR_001568
NM_020870
NM_033066
NM_002826
NM_012194
NM_000891
NM_001080393
NM_006887
NM_005603
NM_002345
NM_003537
NM_015529
NM_001554
NM_007039
NM_005319
NM_005733
NM_032043
NM_015987
NM_001134445
NM_001821
NM_001127464
NM_012082
NR_026779
NM_181900
NM_007038
NR_131917
NM_178229
NM_012310
NM_203422
NM_001145026
NM_014365
NM_153487
NR_028301
NM_012242
NM_023037
NR_038236
NM_000916
NM_020448
NM_018136
NM_004996
NR_033186
NM_002214
NR_049725
NM_004717
NM_003534
NM_002966
NM_001164446
NM_018153
NM_152754
NM_001013660
NM_001049
NM_022739
NR_036485
NM_001007098
NM_004701
NM_001042646
NM_003500
NM_138370
NM_004540
NM_012098
NM_003783
NM_020433
NR_024607
NM_015237
NM_001278235
NM_014883
NM_005314
NM_000956
NM_001547
NM_012454
NR_030165
NM_001431
NM_033274
NM_173808
NM_006169
NM_001099694
NR_046473
NM_014788
NM_001031849
NM_001211
NM_032184
NM_175061
NM_052854
NM_001243775
NM_030952
NM_025069
NM_006733
NM_006449
NM_152914
NM_183075
NM_022129
NM_001080826
NM_032229
NM_145176
NM_007021
NM_001001557
NM_003258
NM_032160
NM_000702
NM_024490
NM_004924
NM_021018
NM_199420
NM_003725
NM_033430
NR_110260
NR_047495
NM_000088
NM_020242
NM_181724
NR_120593
NM_152592
NM_000519
NM_001159293
NM_001202557
NM_016095
NR_036060
NM_182487
NM_003713
NM_018934
NM_014586
NM_198474
NM_006739
NM_005328
NM_130783
NM_002133
NM_030792
NM_022757
NM_000186
NM_002473
NM_138295
NM_005330
NM_021958
NM_001195597
NM_147193
NM_020225
NM_000638
NM_021637
NM_033063
NR_003521
NR_046103
NM_017734
NM_001993
NM_001308147
NR_033969
NM_001099294
NM_003509
NM_003745
NR_033957
NM_207413
NR_038441
NR_040092
NR_126375
NR_120311
NM_006092
NR_077225
NM_002506
NM_147128
NM_138811
NR_110281
NR_024373
NM_145287
NM_001649
NM_014424
NR_024254
NM_018043
NM_004415
NM_020814
NM_003535
NR_046176
NM_000679
NM_001256695
NM_001012301
NM_006952
NM_019119
NM_001145155
NM_004006
NM_001255
NR_024204
NM_006101
NM_153610
NM_023940
NM_002417
NM_003954
NR_046986
NM_001002814
NM_207577
NM_021066
NM_001146334
NM_000633
NM_018930
NM_014636
NR_033972
NM_002022
NR_110822
NM_003511
NR_026788
NM_004784
NM_005441
NM_003531
NM_016270
NR_015384
NM_016426
NM_001277313
NM_001085480
NR_045215
NM_002217
NM_001006626
NM_001001711
NM_003513
NM_030919
NM_174858
NM_175913
NR_033989
NM_145307
NM_199227
NR_125813
NM_015431
NR_024006
NM_001442
NM_001172895
NM_199336
NM_001256869
NM_001343
NM_001013
NR_015391
NM_001278674
NR_029635
NM_001244638
NM_014391
NM_018940
NR_046105
NR_029665
NR_120598
NR_024065
NR_036533
NM_000610
NM_018933
NR_120346
NM_030774
NM_022062
NR_038849
NR_033888
NM_001615
NM_001290226
NR_003275
NM_002705
NM_001148
NM_000184
NM_015669
NR_026761
NM_015302
NR_105006
NM_000954
NM_001278393
NM_004443
NR_001562
NM_033343
NM_000055
NM_018932
NR_125365
NM_020297
NM_182966
NM_003265
NR_026824
NM_145018
NM_019043
NM_001221
NM_001289045
NR_120363
NR_027425
NM_001142483
NM_001316345
NM_012339
NM_030613
NM_018487
NM_002374
NR_046629
NR_027423
NR_125363
NR_037631
NM_018936
NM_003278
NM_002193
NR_126010
NM_012250
NM_012093
NR_110665
NM_173549
NM_139248
NM_004884
NM_001080532
NM_001289097
NM_020981
NM_153000
NM_174945
NM_001080433
NR_002186
NR_126330
NR_073540
NM_001270643
NR_125929
NR_001542
NM_024867
NM_018931
NM_001025100
NR_003064
NM_001262
NM_201402
NM_001136015
NR_110666
NM_144573
NM_001102654
NR_001281
NM_001128636
NM_006011
NM_005516
NM_006722
NR_045385
NM_005431
NM_207506
NM_001282236
NM_001083592
NR_047662
NM_001017420
NM_001882
NR_027062
NM_002256
NR_040091
NR_121193
NM_000762
NR_120348
NM_001166108
NR_001282
NM_000863
NM_199168
NM_001136494
NM_031908
NR_036534
NR_033967
NM_001146106
NM_024835
NM_021992
NM_024060
NM_000890
NM_005149
NM_001105576
NM_001193331
NM_012227
NR_024120
NM_152613
NM_005480
NM_198182
NM_198455
NM_003679
NR_002939
NM_022834
NR_029686
NM_001277403
NM_031308
NM_021073
NM_001166109
NM_032600
NM_003326
NM_001001522
NR_033858
NR_001589
NR_024620
NR_038975
NR_121607
NM_001243283
NM_001005388
NM_012198
NM_003813
NM_018154
NM_001304480
NM_006086
NR_003603
NM_152402
NR_002771
NM_004538
NM_020971
NM_001011703
NR_036584
NR_073172
NR_046556
NM_133475
NR_030737
NR_104131
NM_153695
NM_005602
NM_001281933
NR_037895
NR_044995
NM_006226
NM_001100117
NM_001199039
NM_052847
NM_000794
NM_004202
NM_004091
NR_131986
NR_120647
NM_003263
NM_153612
NM_001135745
NM_003355
NM_004588
NR_038981
NM_033225
NM_004262
NR_039864
NM_030775
NR_120454
NM_174936
NM_021914
NM_001017999
NR_030393
NR_110855
NM_002517
NM_001083538
NM_002240
NR_105059
NM_144645
NM_001879
NM_015055
NM_031246
NR_038921
NR_039717
NM_015279
NR_103765
NM_001184968
NR_110134
NR_003260
NM_018423
NM_031912
NR_003200
NR_102756
NM_016427
NM_004212
NR_036073
NR_024205
NM_001206609
NM_001135032
NR_024016
NM_001458
NR_003277
NM_030979
NM_002272
NR_045004
NM_033064
NM_022805
NR_126012
NR_027109
NM_001184967
NR_046769
NM_001297576
NM_007026
NM_018030
NM_020697
NM_001286839
NM_005296
NR_024361
NM_001280544
NM_001463
NR_049798
NM_005422
NM_001291339
NM_001113407
NR_125368
NM_001105533
NM_001164271
NM_172244
NR_132969
NR_037969
NM_001080527
NR_026730
NM_001136051
NR_040033
NM_020405
NM_018059
NM_001193460
NM_001002857
NR_034130
NR_132790
NM_001001715
NM_178861
NR_027253
NM_001136495
NM_001039348
NM_001257995
NM_020749
NM_001277308
NR_046901
NM_005251
NR_003680
NM_001143957
NM_015559
NM_001032280
NM_020911
NM_001185149
NR_039884
NM_002061
NM_001286056
NR_002601
NM_001198628
NM_001195831
NM_001282766
NM_001317939
NR_002724
NM_001168368
NM_001105521
NM_001310320
NM_000518
NR_049794
NM_020770
NR_026867
NM_001142699
NR_126373
NR_046540
NM_001135049
NM_005879
NM_005418
NM_001010872
NM_006487
NR_038285
NM_001193571
NR_038277
NM_001113490
NM_001123366
NM_005592
NR_104103
NM_001005567
NM_198177
NR_046088
NM_021599
NR_036126
NR_024014
NM_003608
NM_003761
NM_000864
NR_029611
NR_038275
NR_037611
NM_001243349
NM_001308151
NR_024420
NM_003613
NM_002390
NM_001029954
NM_012324
NM_001009555
NM_014249
NM_182623
NR_040079
NR_029636
NM_005929
NM_018012
NM_001195216
NM_207348
NM_016518
NM_024786
NR_033842
NR_126168
NM_001261436
NM_001633
NM_001172896
NM_001175
NR_037933
NR_125329
NR_030399
NM_025244
NM_000613
NR_039604
NM_144984
NR_110952
NR_031616
NM_198086
NR_106729
NM_014936
NR_073447
NR_036230
NM_015954
NR_026815
NM_203423
NM_001289609
NR_027791
NR_103775
NM_153027
NR_023371
NM_001130058
NR_103500
NM_013451
NM_001265610
NM_001302694
NM_001280543
NR_030176
NM_001025108
NR_120365
NM_173174
NR_038335
NR_073131
NM_014839
NM_080865
NR_024357
NM_139167
NR_026821
NM_080607
NM_001101330
NM_001258390
NR_037876
NR_103810
NR_125790
NM_017564
NM_001145112
NM_004899
NM_152503
NR_034097
NM_001085471
NR_046374
NM_001145811
NM_207328
NM_001001709
NM_001130834
NM_001317940
NM_001736
NM_002253
NM_004477
NM_199351
NR_046098
NM_144625
NM_001205228
NR_038863
NR_024176
NM_001105206
NM_001197109
NR_110681
NM_001098579
NM_017884
NM_016613
NR_030280
NM_181825
NM_001164317
NR_038424
NM_000095
NM_001258320
NR_132124
NM_001199080
NR_027128
NR_126473
NR_125789
NM_019003
NM_001206941
NR_026971
NR_125831
NM_025201
NR_046235
NM_198560
NR_121187
NR_004401
NM_001244963
NM_018055
NM_173649
NM_031947
NR_046414
NR_036090
NM_016953
NR_110328
NR_120492
NM_001099677
NM_001280542
NM_014687
NR_036635
NM_152587
NM_001197131
NM_001284391
NM_024669
NR_104607
NR_049884
NM_025130
NR_120431
NR_120567
NR_033376
NM_018938
NR_038982
NM_133489
NM_201555
NM_014746
NM_001143942
NM_014224
NR_034099
NR_045725
NR_130738
NR_106952
NM_001178083
NM_032330
NR_126046
NM_005233
NM_001261411
NM_032876
